# Supplementary material for: Cannabis Virome Reconstruction and Antiviral RNAi Characterization through Small RNA Sequencing
Source: Plants (Basel). 2023 Nov 21;12(23):3925. doi: 10.3390/plants12233925 (PMC10707731; doi:10.3390/plants12233925)
Supplement: Supplementary file 1 [file plants-12-03925-s001.zip]

Archive with 5 entries (5 files):
- Dataset S1.xlsx
- Dataset S2.pdf
- Dataset S3.xlsx
- Suppementary Figures S1-S4.pdf
- Table S1.xlsx
