# Supplementary material for: Cannabis Virome Reconstruction and Antiviral RNAi Characterization through Small RNA Sequencing
Source: Plants (Basel). 2023 Nov 21;12(23):3925. doi: 10.3390/plants12233925 (PMC10707731; doi:10.3390/plants12233925)
Supplement: Supplementary file 1 [file plants-12-03925-s001.zip › Dataset S1.xlsx]

## Sheet: Legend
Dataset S1. Counts of Illumina small RNA-seq reads from hemp plants. The Illumina 15-34 nt reads from each library (ALYU-297-315) were mapped without mismatches to the reference sequences of the Cannabis sativa genome (nuclear, chloroplast and mitochondrion) and the reconstructed virome components (CanCV, CanPLV, GLPV, CasaMV1), sorted by size (15 nt through 34 nt) and polarity (forward, reverse,…

## Sheet: (A) pm
sRNA library		Total number of reads	Total number of 15-34 nt reads	Total number of 15-34 nt viral reads	Perfect match
					Cannabis sativa nuclear genome 876,15 Mb				Cannabis sativa chloroplast 15,37 Mb				Cannabis sativa mitochondrion 41,56 Mb				Grapevine line pattern virus 8192 nt				Grapevine line pattern virus RNA1 3164 nt				Grapevine line pattern virus RNA2 2496 nt				Grapevine line pattern virus RNA3 2532 nt				Cannabis cryptic virus RdRp 2392 nt				Cannabis cryptic virus CP 2267 nt				CasaMV1 mitovirus 2856 nt				Cannabis partiti-like virus 1833 nt
Gerola Mix A	ALYU-297	15301696	12176041	707		total	forward	reverse		total	forward	reverse		total	forward	reverse		total	forward	reverse		total	forward	reverse		total	forward	reverse		total	forward	reverse		total	forward	reverse		total	forward	reverse		total	forward	reverse		total	forward	reverse
					15-34 nt	9748461	4842877	4905584	15-34 nt	3167650	944126	2223524	15-34 nt	1399995	399711	1000284	15-34 nt	0	0	0	15-34 nt	0	0	0	15-34 nt	0	0	0	15-34 nt	0	0	0	15-34 nt	0	0	0	15-34 nt	2	2	0	15-34 nt	703	668	35	15-34 nt	2	0	2
					15 nt	299381	124405	174976	15 nt	90117	57781	32336	15 nt	28625	6409	22216	15 nt	0	0	0	15 nt	0	0	0	15 nt	0	0	0	15 nt	0	0	0	15 nt	0	0	0	15 nt	1	1	0	15 nt	87	87	0	15 nt	0	0	0
					16 nt	3535107	1519630	2015477	16 nt	88598	18996	69602	16 nt	50729	14123	36606	16 nt	0	0	0	16 nt	0	0	0	16 nt	0	0	0	16 nt	0	0	0	16 nt	0	0	0	16 nt	0	0	0	16 nt	210	207	3	16 nt	0	0	0
					17 nt	530352	186477	343875	17 nt	400169	9094	391075	17 nt	292376	288580	3796	17 nt	0	0	0	17 nt	0	0	0	17 nt	0	0	0	17 nt	0	0	0	17 nt	0	0	0	17 nt	0	0	0	17 nt	169	169	0	17 nt	0	0	0
					18 nt	196425	126805	69620	18 nt	45752	26787	18965	18 nt	8102	3751	4351	18 nt	0	0	0	18 nt	0	0	0	18 nt	0	0	0	18 nt	0	0	0	18 nt	0	0	0	18 nt	0	0	0	18 nt	39	38	1	18 nt	0	0	0
					19 nt	829821	476589	353232	19 nt	274119	152676	121443	19 nt	32955	756	32199	19 nt	0	0	0	19 nt	0	0	0	19 nt	0	0	0	19 nt	0	0	0	19 nt	0	0	0	19 nt	0	0	0	19 nt	33	31	2	19 nt	0	0	0
					20 nt	1254821	718928	535893	20 nt	1045374	186591	858783	20 nt	841376	1208	840168	20 nt	0	0	0	20 nt	0	0	0	20 nt	0	0	0	20 nt	0	0	0	20 nt	0	0	0	20 nt	0	0	0	20 nt	29	25	4	20 nt	0	0	0
					21 nt	674215	312266	361949	21 nt	61549	28424	33125	21 nt	5897	827	5070	21 nt	0	0	0	21 nt	0	0	0	21 nt	0	0	0	21 nt	0	0	0	21 nt	0	0	0	21 nt	0	0	0	21 nt	59	43	16	21 nt	2	0	2
					22 nt	224777	134956	89821	22 nt	39387	19624	19763	22 nt	3540	904	2636	22 nt	0	0	0	22 nt	0	0	0	22 nt	0	0	0	22 nt	0	0	0	22 nt	0	0	0	22 nt	0	0	0	22 nt	17	9	8	22 nt	0	0	0
					23 nt	165561	86249	79312	23 nt	27165	13732	13433	23 nt	2760	540	2220	23 nt	0	0	0	23 nt	0	0	0	23 nt	0	0	0	23 nt	0	0	0	23 nt	0	0	0	23 nt	1	1	0	23 nt	10	10	0	23 nt	0	0	0
					24 nt	294534	147154	147380	24 nt	28545	15067	13478	24 nt	2146	630	1516	24 nt	0	0	0	24 nt	0	0	0	24 nt	0	0	0	24 nt	0	0	0	24 nt	0	0	0	24 nt	0	0	0	24 nt	11	11	0	24 nt	0	0	0
					25 nt	61968	33493	28475	25 nt	31647	19018	12629	25 nt	2817	1464	1353	25 nt	0	0	0	25 nt	0	0	0	25 nt	0	0	0	25 nt	0	0	0	25 nt	0	0	0	25 nt	0	0	0	25 nt	9	9	0	25 nt	0	0	0
					26 nt	57571	33137	24434	26 nt	30251	17119	13132	26 nt	1765	552	1213	26 nt	0	0	0	26 nt	0	0	0	26 nt	0	0	0	26 nt	0	0	0	26 nt	0	0	0	26 nt	0	0	0	26 nt	4	4	0	26 nt	0	0	0
					27 nt	45436	26931	18505	27 nt	26003	10682	15321	27 nt	2568	1371	1197	27 nt	0	0	0	27 nt	0	0	0	27 nt	0	0	0	27 nt	0	0	0	27 nt	0	0	0	27 nt	0	0	0	27 nt	9	9	0	27 nt	0	0	0
					28 nt	42450	26906	15544	28 nt	48572	15301	33271	28 nt	2592	1266	1326	28 nt	0	0	0	28 nt	0	0	0	28 nt	0	0	0	28 nt	0	0	0	28 nt	0	0	0	28 nt	0	0	0	28 nt	7	7	0	28 nt	0	0	0
					29 nt	56018	36222	19796	29 nt	47644	8858	38786	29 nt	3715	2101	1614	29 nt	0	0	0	29 nt	0	0	0	29 nt	0	0	0	29 nt	0	0	0	29 nt	0	0	0	29 nt	0	0	0	29 nt	2	2	0	29 nt	0	0	0
					30 nt	82734	54230	28504	30 nt	46777	22902	23875	30 nt	6923	5248	1675	30 nt	0	0	0	30 nt	0	0	0	30 nt	0	0	0	30 nt	0	0	0	30 nt	0	0	0	30 nt	0	0	0	30 nt	1	1	0	30 nt	0	0	0
					31 nt	513140	291220	221920	31 nt	77095	59160	17935	31 nt	15644	12972	2672	31 nt	0	0	0	31 nt	0	0	0	31 nt	0	0	0	31 nt	0	0	0	31 nt	0	0	0	31 nt	0	0	0	31 nt	3	3	0	31 nt	0	0	0
					32 nt	161541	107767	53774	32 nt	268089	173697	94392	32 nt	33453	29846	3607	32 nt	0	0	0	32 nt	0	0	0	32 nt	0	0	0	32 nt	0	0	0	32 nt	0	0	0	32 nt	0	0	0	32 nt	3	2	1	32 nt	0	0	0
					33 nt	355592	211702	143890	33 nt	192379	61033	131346	33 nt	26468	14397	12071	33 nt	0	0	0	33 nt	0	0	0	33 nt	0	0	0	33 nt	0	0	0	33 nt	0	0	0	33 nt	0	0	0	33 nt	1	1	0	33 nt	0	0	0
					34 nt	367017	187810	179207	34 nt	298418	27584	270834	34 nt	35544	12766	22778	34 nt	0	0	0	34 nt	0	0	0	34 nt	0	0	0	34 nt	0	0	0	34 nt	0	0	0	34 nt	0	0	0	34 nt	0	0	0	34 nt	0	0	0
Gerola A25	ALYU-298	17163687	11551867	848		total	forward	reverse		total	forward	reverse		total	forward	reverse		total	forward	reverse		total	forward	reverse		total	forward	reverse		total	forward	reverse		total	forward	reverse		total	forward	reverse		total	forward	reverse		total	forward	reverse
					15-34 nt	8089831	4952381	3137450	15-34 nt	2057735	881593	1176142	15-34 nt	339221	116939	222282	15-34 nt	1	1	0	15-34 nt	0	0	0	15-34 nt	0	0	0	15-34 nt	1	1	0	15-34 nt	2	2	0	15-34 nt	4	3	1	15-34 nt	841	794	47	15-34 nt	0	0	0
					15 nt	426930	262886	164044	15 nt	64682	26599	38083	15 nt	21241	5793	15448	15 nt	0	0	0	15 nt	0	0	0	15 nt	0	0	0	15 nt	0	0	0	15 nt	0	0	0	15 nt	4	3	1	15 nt	68	68	0	15 nt	0	0	0
					16 nt	1227077	713804	513273	16 nt	69138	21614	47524	16 nt	25069	8876	16193	16 nt	0	0	0	16 nt	0	0	0	16 nt	0	0	0	16 nt	0	0	0	16 nt	0	0	0	16 nt	0	0	0	16 nt	77	75	2	16 nt	0	0	0
					17 nt	468260	306603	161657	17 nt	140751	17262	123489	17 nt	47901	42862	5039	17 nt	0	0	0	17 nt	0	0	0	17 nt	0	0	0	17 nt	0	0	0	17 nt	0	0	0	17 nt	0	0	0	17 nt	141	138	3	17 nt	0	0	0
					18 nt	383237	271769	111468	18 nt	71196	38769	32427	18 nt	8274	3843	4431	18 nt	0	0	0	18 nt	0	0	0	18 nt	0	0	0	18 nt	0	0	0	18 nt	0	0	0	18 nt	0	0	0	18 nt	127	126	1	18 nt	0	0	0
					19 nt	690169	500123	190046	19 nt	140549	99680	40869	19 nt	10987	1158	9829	19 nt	0	0	0	19 nt	0	0	0	19 nt	0	0	0	19 nt	0	0	0	19 nt	0	0	0	19 nt	0	0	0	19 nt	71	71	0	19 nt	0	0	0
					20 nt	779087	536760	242327	20 nt	399193	254402	144791	20 nt	124908	1956	122952	20 nt	0	0	0	20 nt	0	0	0	20 nt	0	0	0	20 nt	0	0	0	20 nt	0	0	0	20 nt	0	0	0	20 nt	55	50	5	20 nt	0	0	0
					21 nt	1159499	569594	589905	21 nt	69889	35568	34321	21 nt	7498	2192	5306	21 nt	1	1	0	21 nt	0	0	0	21 nt	0	0	0	21 nt	1	1	0	21 nt	0	0	0	21 nt	0	0	0	21 nt	107	83	24	21 nt	0	0	0
					22 nt	398855	250559	148296	22 nt	58300	27953	30347	22 nt	5893	1764	4129	22 nt	0	0	0	22 nt	0	0	0	22 nt	0	0	0	22 nt	0	0	0	22 nt	0	0	0	22 nt	0	0	0	22 nt	66	59	7	22 nt	0	0	0
					23 nt	274214	161882	112332	23 nt	46126	21652	24474	23 nt	3698	1093	2605	23 nt	0	0	0	23 nt	0	0	0	23 nt	0	0	0	23 nt	0	0	0	23 nt	0	0	0	23 nt	0	0	0	23 nt	30	28	2	23 nt	0	0	0
					24 nt	401507	211177	190330	24 nt	43498	20436	23062	24 nt	3800	1639	2161	24 nt	0	0	0	24 nt	0	0	0	24 nt	0	0	0	24 nt	0	0	0	24 nt	0	0	0	24 nt	0	0	0	24 nt	27	25	2	24 nt	0	0	0
					25 nt	121263	74767	46496	25 nt	45136	24156	20980	25 nt	3597	1465	2132	25 nt	0	0	0	25 nt	0	0	0	25 nt	0	0	0	25 nt	0	0	0	25 nt	0	0	0	25 nt	0	0	0	25 nt	23	23	0	25 nt	0	0	0
					26 nt	106470	68535	37935	26 nt	36741	17834	18907	26 nt	2681	943	1738	26 nt	0	0	0	26 nt	0	0	0	26 nt	0	0	0	26 nt	0	0	0	26 nt	2	2	0	26 nt	0	0	0	26 nt	13	13	0	26 nt	0	0	0
					27 nt	87315	59162	28153	27 nt	32614	13155	19459	27 nt	2490	876	1614	27 nt	0	0	0	27 nt	0	0	0	27 nt	0	0	0	27 nt	0	0	0	27 nt	0	0	0	27 nt	0	0	0	27 nt	3	3	0	27 nt	0	0	0
					28 nt	81728	56198	25530	28 nt	33262	12694	20568	28 nt	2326	949	1377	28 nt	0	0	0	28 nt	0	0	0	28 nt	0	0	0	28 nt	0	0	0	28 nt	0	0	0	28 nt	0	0	0	28 nt	4	4	0	28 nt	0	0	0
					29 nt	95840	66551	29289	29 nt	33967	9822	24145	29 nt	2613	1201	1412	29 nt	0	0	0	29 nt	0	0	0	29 nt	0	0	0	29 nt	0	0	0	29 nt	0	0	0	29 nt	0	0	0	29 nt	6	6	0	29 nt	0	0	0
					30 nt	124660	83818	40842	30 nt	40326	21057	19269	30 nt	5330	3643	1687	30 nt	0	0	0	30 nt	0	0	0	30 nt	0	0	0	30 nt	0	0	0	30 nt	0	0	0	30 nt	0	0	0	30 nt	7	7	0	30 nt	0	0	0
					31 nt	278480	165627	112853	31 nt	55549	36868	18681	31 nt	8900	6554	2346	31 nt	0	0	0	31 nt	0	0	0	31 nt	0	0	0	31 nt	0	0	0	31 nt	0	0	0	31 nt	0	0	0	31 nt	6	6	0	31 nt	0	0	0
					32 nt	187683	124021	63662	32 nt	111009	57602	53407	32 nt	14242	11263	2979	32 nt	0	0	0	32 nt	0	0	0	32 nt	0	0	0	32 nt	0	0	0	32 nt	0	0	0	32 nt	0	0	0	32 nt	2	2	0	32 nt	0	0	0
					33 nt	263292	160868	102424	33 nt	109145	43250	65895	33 nt	14845	7874	6971	33 nt	0	0	0	33 nt	0	0	0	33 nt	0	0	0	33 nt	0	0	0	33 nt	0	0	0	33 nt	0	0	0	33 nt	6	6	0	33 nt	0	0	0
					34 nt	534265	307677	226588	34 nt	456664	81220	375444	34 nt	22928	10995	11933	34 nt	0	0	0	34 nt	0	0	0	34 nt	0	0	0	34 nt	0	0	0	34 nt	0	0	0	34 nt	0	0	0	34 nt	2	1	1	34 nt	0	0	0
Gerola A28	ALYU-299	12961075	37602732	0		total	forward	reverse		total	forward	reverse		total	forward	reverse		total	forward	reverse		total	forward	reverse		total	forward	reverse		total	forward	reverse		total	forward	reverse		total	forward	reverse		total	forward	reverse		total	forward	reverse
					15-34 nt	7365217	3804567	3560650	15-34 nt	2476863	802202	1674661	15-34 nt	877552	272248	605304	15-34 nt	0	0	0	15-34 nt	0	0	0	15-34 nt	0	0	0	15-34 nt	0	0	0	15-34 nt	0	0	0	15-34 nt	0	0	0	15-34 nt	0	0	0	15-34 nt	0	0	0
					15 nt	376305	144093	232212	15 nt	208964	129598	79366	15 nt	65024	16992	48032	15 nt	0	0	0	15 nt	0	0	0	15 nt	0	0	0	15 nt	0	0	0	15 nt	0	0	0	15 nt	0	0	0	15 nt	0	0	0	15 nt	0	0	0
					16 nt	2874918	1282802	1592116	16 nt	102686	17920	84766	16 nt	42248	17883	24365	16 nt	0	0	0	16 nt	0	0	0	16 nt	0	0	0	16 nt	0	0	0	16 nt	0	0	0	16 nt	0	0	0	16 nt	0	0	0	16 nt	0	0	0
					17 nt	483471	266880	216591	17 nt	377033	9801	367232	17 nt	176858	173259	3599	17 nt	0	0	0	17 nt	0	0	0	17 nt	0	0	0	17 nt	0	0	0	17 nt	0	0	0	17 nt	0	0	0	17 nt	0	0	0	17 nt	0	0	0
					18 nt	180427	119752	60675	18 nt	56779	32641	24138	18 nt	8580	4404	4176	18 nt	0	0	0	18 nt	0	0	0	18 nt	0	0	0	18 nt	0	0	0	18 nt	0	0	0	18 nt	0	0	0	18 nt	0	0	0	18 nt	0	0	0
					19 nt	669784	399025	270759	19 nt	201532	106068	95464	19 nt	22602	944	21658	19 nt	0	0	0	19 nt	0	0	0	19 nt	0	0	0	19 nt	0	0	0	19 nt	0	0	0	19 nt	0	0	0	19 nt	0	0	0	19 nt	0	0	0
					20 nt	706479	392925	313554	20 nt	558163	72016	486147	20 nt	472388	906	471482	20 nt	0	0	0	20 nt	0	0	0	20 nt	0	0	0	20 nt	0	0	0	20 nt	0	0	0	20 nt	0	0	0	20 nt	0	0	0	20 nt	0	0	0
					21 nt	392179	194900	197279	21 nt	42140	17244	24896	21 nt	4657	711	3946	21 nt	0	0	0	21 nt	0	0	0	21 nt	0	0	0	21 nt	0	0	0	21 nt	0	0	0	21 nt	0	0	0	21 nt	0	0	0	21 nt	0	0	0
					22 nt	130423	79307	51116	22 nt	33681	16176	17505	22 nt	2820	652	2168	22 nt	0	0	0	22 nt	0	0	0	22 nt	0	0	0	22 nt	0	0	0	22 nt	0	0	0	22 nt	0	0	0	22 nt	0	0	0	22 nt	0	0	0
					23 nt	96791	57061	39730	23 nt	20369	9711	10658	23 nt	2465	358	2107	23 nt	0	0	0	23 nt	0	0	0	23 nt	0	0	0	23 nt	0	0	0	23 nt	0	0	0	23 nt	0	0	0	23 nt	0	0	0	23 nt	0	0	0
					24 nt	132327	72014	60313	24 nt	17212	8806	8406	24 nt	1752	391	1361	24 nt	0	0	0	24 nt	0	0	0	24 nt	0	0	0	24 nt	0	0	0	24 nt	0	0	0	24 nt	0	0	0	24 nt	0	0	0	24 nt	0	0	0
					25 nt	50006	31630	18376	25 nt	20724	11572	9152	25 nt	1890	843	1047	25 nt	0	0	0	25 nt	0	0	0	25 nt	0	0	0	25 nt	0	0	0	25 nt	0	0	0	25 nt	0	0	0	25 nt	0	0	0	25 nt	0	0	0
					26 nt	52898	34529	18369	26 nt	19458	9892	9566	26 nt	1146	339	807	26 nt	0	0	0	26 nt	0	0	0	26 nt	0	0	0	26 nt	0	0	0	26 nt	0	0	0	26 nt	0	0	0	26 nt	0	0	0	26 nt	0	0	0
					27 nt	38443	25403	13040	27 nt	14552	6658	7894	27 nt	1304	578	726	27 nt	0	0	0	27 nt	0	0	0	27 nt	0	0	0	27 nt	0	0	0	27 nt	0	0	0	27 nt	0	0	0	27 nt	0	0	0	27 nt	0	0	0
					28 nt	32075	21208	10867	28 nt	14465	6027	8438	28 nt	1129	437	692	28 nt	0	0	0	28 nt	0	0	0	28 nt	0	0	0	28 nt	0	0	0	28 nt	0	0	0	28 nt	0	0	0	28 nt	0	0	0	28 nt	0	0	0
					29 nt	38946	26383	12563	29 nt	18039	5716	12323	29 nt	1276	584	692	29 nt	0	0	0	29 nt	0	0	0	29 nt	0	0	0	29 nt	0	0	0	29 nt	0	0	0	29 nt	0	0	0	29 nt	0	0	0	29 nt	0	0	0
					30 nt	53002	34818	18184	30 nt	28369	16887	11482	30 nt	3719	2964	755	30 nt	0	0	0	30 nt	0	0	0	30 nt	0	0	0	30 nt	0	0	0	30 nt	0	0	0	30 nt	0	0	0	30 nt	0	0	0	30 nt	0	0	0
					31 nt	299282	171538	127744	31 nt	85957	75833	10124	31 nt	7932	6953	979	31 nt	0	0	0	31 nt	0	0	0	31 nt	0	0	0	31 nt	0	0	0	31 nt	0	0	0	31 nt	0	0	0	31 nt	0	0	0	31 nt	0	0	0
					32 nt	145298	97041	48257	32 nt	202901	146114	56787	32 nt	24701	23103	1598	32 nt	0	0	0	32 nt	0	0	0	32 nt	0	0	0	32 nt	0	0	0	32 nt	0	0	0	32 nt	0	0	0	32 nt	0	0	0	32 nt	0	0	0
					33 nt	281121	166370	114751	33 nt	161045	64880	96165	33 nt	18005	11978	6027	33 nt	0	0	0	33 nt	0	0	0	33 nt	0	0	0	33 nt	0	0	0	33 nt	0	0	0	33 nt	0	0	0	33 nt	0	0	0	33 nt	0	0	0
					34 nt	331042	186888	144154	34 nt	292794	38642	254152	34 nt	17056	7969	9087	34 nt	0	0	0	34 nt	0	0	0	34 nt	0	0	0	34 nt	0	0	0	34 nt	0	0	0	34 nt	0	0	0	34 nt	0	0	0	34 nt	0	0	0
Gerola A29	ALYU-300	14590217	10972189	658		total	forward	reverse		total	forward	reverse		total	forward	reverse		total	forward	reverse		total	forward	reverse		total	forward	reverse		total	forward	reverse		total	forward	reverse		total	forward	reverse		total	forward	reverse		total	forward	reverse
					15-34 nt	7972666	4092014	3880652	15-34 nt	2781016	1069171	1711845	15-34 nt	802226	281191	521035	15-34 nt	2	2	0	15-34 nt	2	2	0	15-34 nt	0	0	0	15-34 nt	0	0	0	15-34 nt	0	0	0	15-34 nt	1	1	0	15-34 nt	655	567	88	15-34 nt	0	0	0
					15 nt	210838	88593	122245	15 nt	74833	50427	24406	15 nt	22122	5205	16917	15 nt	2	2	0	15 nt	2	2	0	15 nt	0	0	0	15 nt	0	0	0	15 nt	0	0	0	15 nt	1	1	0	15 nt	72	72	0	15 nt	0	0	0
					16 nt	1753648	757183	996465	16 nt	59194	18212	40982	16 nt	30674	8755	21919	16 nt	0	0	0	16 nt	0	0	0	16 nt	0	0	0	16 nt	0	0	0	16 nt	0	0	0	16 nt	0	0	0	16 nt	36	36	0	16 nt	0	0	0
					17 nt	356152	162744	193408	17 nt	240027	8502	231525	17 nt	144072	140515	3557	17 nt	0	0	0	17 nt	0	0	0	17 nt	0	0	0	17 nt	0	0	0	17 nt	0	0	0	17 nt	0	0	0	17 nt	64	63	1	17 nt	0	0	0
					18 nt	136985	88524	48461	18 nt	33617	17499	16118	18 nt	5969	2674	3295	18 nt	0	0	0	18 nt	0	0	0	18 nt	0	0	0	18 nt	0	0	0	18 nt	0	0	0	18 nt	0	0	0	18 nt	69	68	1	18 nt	0	0	0
					19 nt	545838	312024	233814	19 nt	201817	119621	82196	19 nt	27861	783	27078	19 nt	0	0	0	19 nt	0	0	0	19 nt	0	0	0	19 nt	0	0	0	19 nt	0	0	0	19 nt	0	0	0	19 nt	47	46	1	19 nt	0	0	0
					20 nt	832709	495236	337473	20 nt	588456	189329	399127	20 nt	381730	1338	380392	20 nt	0	0	0	20 nt	0	0	0	20 nt	0	0	0	20 nt	0	0	0	20 nt	0	0	0	20 nt	0	0	0	20 nt	50	46	4	20 nt	0	0	0
					21 nt	1228508	543415	685093	21 nt	68126	31191	36935	21 nt	5908	1501	4407	21 nt	0	0	0	21 nt	0	0	0	21 nt	0	0	0	21 nt	0	0	0	21 nt	0	0	0	21 nt	0	0	0	21 nt	207	138	69	21 nt	0	0	0
					22 nt	308966	177544	131422	22 nt	62913	32307	30606	22 nt	3107	935	2172	22 nt	0	0	0	22 nt	0	0	0	22 nt	0	0	0	22 nt	0	0	0	22 nt	0	0	0	22 nt	0	0	0	22 nt	52	43	9	22 nt	0	0	0
					23 nt	173647	90236	83411	23 nt	26214	14186	12028	23 nt	2603	547	2056	23 nt	0	0	0	23 nt	0	0	0	23 nt	0	0	0	23 nt	0	0	0	23 nt	0	0	0	23 nt	0	0	0	23 nt	19	16	3	23 nt	0	0	0
					24 nt	476742	240225	236517	24 nt	29117	16604	12513	24 nt	2287	649	1638	24 nt	0	0	0	24 nt	0	0	0	24 nt	0	0	0	24 nt	0	0	0	24 nt	0	0	0	24 nt	0	0	0	24 nt	13	13	0	24 nt	0	0	0
					25 nt	76512	40235	36277	25 nt	38857	27162	11695	25 nt	2875	1453	1422	25 nt	0	0	0	25 nt	0	0	0	25 nt	0	0	0	25 nt	0	0	0	25 nt	0	0	0	25 nt	0	0	0	25 nt	5	5	0	25 nt	0	0	0
					26 nt	66489	37123	29366	26 nt	30386	19132	11254	26 nt	2004	701	1303	26 nt	0	0	0	26 nt	0	0	0	26 nt	0	0	0	26 nt	0	0	0	26 nt	0	0	0	26 nt	0	0	0	26 nt	1	1	0	26 nt	0	0	0
					27 nt	47136	27453	19683	27 nt	22443	11176	11267	27 nt	2345	1169	1176	27 nt	0	0	0	27 nt	0	0	0	27 nt	0	0	0	27 nt	0	0	0	27 nt	0	0	0	27 nt	0	0	0	27 nt	1	1	0	27 nt	0	0	0
					28 nt	43092	27897	15195	28 nt	37621	10416	27205	28 nt	2589	1334	1255	28 nt	0	0	0	28 nt	0	0	0	28 nt	0	0	0	28 nt	0	0	0	28 nt	0	0	0	28 nt	0	0	0	28 nt	6	6	0	28 nt	0	0	0
					29 nt	50260	33767	16493	29 nt	43788	7079	36709	29 nt	2992	1452	1540	29 nt	0	0	0	29 nt	0	0	0	29 nt	0	0	0	29 nt	0	0	0	29 nt	0	0	0	29 nt	0	0	0	29 nt	1	1	0	29 nt	0	0	0
					30 nt	57928	36103	21825	30 nt	38047	17610	20437	30 nt	6075	4104	1971	30 nt	0	0	0	30 nt	0	0	0	30 nt	0	0	0	30 nt	0	0	0	30 nt	0	0	0	30 nt	0	0	0	30 nt	2	2	0	30 nt	0	0	0
					31 nt	266732	152117	114615	31 nt	90367	76612	13755	31 nt	15964	13673	2291	31 nt	0	0	0	31 nt	0	0	0	31 nt	0	0	0	31 nt	0	0	0	31 nt	0	0	0	31 nt	0	0	0	31 nt	3	3	0	31 nt	0	0	0
					32 nt	300738	208708	92030	32 nt	366187	277461	88726	32 nt	61249	58801	2448	32 nt	0	0	0	32 nt	0	0	0	32 nt	0	0	0	32 nt	0	0	0	32 nt	0	0	0	32 nt	0	0	0	32 nt	2	2	0	32 nt	0	0	0
					33 nt	547498	329490	218008	33 nt	216401	71082	145319	33 nt	28353	16601	11752	33 nt	0	0	0	33 nt	0	0	0	33 nt	0	0	0	33 nt	0	0	0	33 nt	0	0	0	33 nt	0	0	0	33 nt	1	1	0	33 nt	0	0	0
					34 nt	492248	243397	248851	34 nt	512605	53563	459042	34 nt	51447	19001	32446	34 nt	0	0	0	34 nt	0	0	0	34 nt	0	0	0	34 nt	0	0	0	34 nt	0	0	0	34 nt	0	0	0	34 nt	4	4	0	34 nt	0	0	0
Perugina Mix B	ALYU-301	15156821	11286628	15680		total	forward	reverse						total	forward	reverse		total	forward	reverse		total	forward	reverse		total	forward	reverse		total	forward	reverse		total	forward	reverse		total	forward	reverse		total	forward	reverse		total	forward	reverse
					15-34 nt	8909981	4656202	4253779	15-34 nt	2847410	840942	2006468	15-34 nt	1023347	355759	667588	15-34 nt	15680	9788	5892	15-34 nt	1521	928	593	15-34 nt	2064	1332	732	15-34 nt	12095	7528	4567	15-34 nt	0	0	0	15-34 nt	0	0	0	15-34 nt	0	0	0	15-34 nt	0	0	0
					15 nt	331955	145059	186896	15 nt	97983	61319	36664	15 nt	29444	7860	21584	15 nt	210	163	47	15 nt	32	23	9	15 nt	29	25	4	15 nt	149	115	34	15 nt	0	0	0	15 nt	0	0	0	15 nt	0	0	0	15 nt	0	0	0
					16 nt	3042490	1337225	1705265	16 nt	73373	15718	57655	16 nt	35126	12435	22691	16 nt	184	129	55	16 nt	18	16	2	16 nt	21	18	3	16 nt	145	95	50	16 nt	0	0	0	16 nt	0	0	0	16 nt	0	0	0	16 nt	0	0	0
					17 nt	578727	296096	282631	17 nt	434658	9931	424727	17 nt	230658	226836	3822	17 nt	224	138	86	17 nt	25	15	10	17 nt	28	21	7	17 nt	171	102	69	17 nt	0	0	0	17 nt	0	0	0	17 nt	0	0	0	17 nt	0	0	0
					18 nt	237102	164119	72983	18 nt	47183	24424	22759	18 nt	8845	3804	5041	18 nt	412	257	155	18 nt	39	26	13	18 nt	69	52	17	18 nt	304	179	125	18 nt	0	0	0	18 nt	0	0	0	18 nt	0	0	0	18 nt	0	0	0
					19 nt	806854	495909	310945	19 nt	238114	126689	111425	19 nt	31973	969	31004	19 nt	730	436	294	19 nt	78	48	30	19 nt	86	56	30	19 nt	566	332	234	19 nt	0	0	0	19 nt	0	0	0	19 nt	0	0	0	19 nt	0	0	0
					20 nt	915528	554306	361222	20 nt	709233	167704	541529	20 nt	529301	1162	528139	20 nt	1847	1185	662	20 nt	180	102	78	20 nt	241	162	79	20 nt	1426	921	505	20 nt	0	0	0	20 nt	0	0	0	20 nt	0	0	0	20 nt	0	0	0
					21 nt	657648	314323	343325	21 nt	47197	23053	24144	21 nt	5630	732	4898	21 nt	8734	5310	3424	21 nt	701	392	309	21 nt	1042	639	403	21 nt	6991	4279	2712	21 nt	0	0	0	21 nt	0	0	0	21 nt	0	0	0	21 nt	0	0	0
					22 nt	206826	125179	81647	22 nt	39660	19309	20351	22 nt	3374	859	2515	22 nt	2559	1476	1083	22 nt	293	160	133	22 nt	383	203	180	22 nt	1883	1113	770	22 nt	0	0	0	22 nt	0	0	0	22 nt	0	0	0	22 nt	0	0	0
					23 nt	154181	84148	70033	23 nt	25579	12508	13071	23 nt	2530	535	1995	23 nt	182	123	59	23 nt	27	20	7	23 nt	40	34	6	23 nt	115	69	46	23 nt	0	0	0	23 nt	0	0	0	23 nt	0	0	0	23 nt	0	0	0
					24 nt	265535	136618	128917	24 nt	24580	12706	11874	24 nt	2411	724	1687	24 nt	116	92	24	24 nt	23	21	2	24 nt	18	17	1	24 nt	75	54	21	24 nt	0	0	0	24 nt	0	0	0	24 nt	0	0	0	24 nt	0	0	0
					25 nt	61447	36344	25103	25 nt	27175	15973	11202	25 nt	2945	1446	1499	25 nt	60	59	1	25 nt	16	16	0	25 nt	12	12	0	25 nt	32	31	1	25 nt	0	0	0	25 nt	0	0	0	25 nt	0	0	0	25 nt	0	0	0
					26 nt	64717	38584	26133	26 nt	30546	15765	14781	26 nt	1881	612	1269	26 nt	58	58	0	26 nt	14	14	0	26 nt	6	6	0	26 nt	38	38	0	26 nt	0	0	0	26 nt	0	0	0	26 nt	0	0	0	26 nt	0	0	0
					27 nt	45394	27619	17775	27 nt	21378	9657	11721	27 nt	2481	1348	1133	27 nt	76	75	1	27 nt	13	13	0	27 nt	17	16	1	27 nt	46	46	0	27 nt	0	0	0	27 nt	0	0	0	27 nt	0	0	0	27 nt	0	0	0
					28 nt	40197	26239	13958	28 nt	23581	8971	14610	28 nt	2415	1233	1182	28 nt	55	55	0	28 nt	11	11	0	28 nt	11	11	0	28 nt	33	33	0	28 nt	0	0	0	28 nt	0	0	0	28 nt	0	0	0	28 nt	0	0	0
					29 nt	49330	32508	16822	29 nt	26799	6856	19943	29 nt	2995	1475	1520	29 nt	49	49	0	29 nt	8	8	0	29 nt	9	9	0	29 nt	32	32	0	29 nt	0	0	0	29 nt	0	0	0	29 nt	0	0	0	29 nt	0	0	0
					30 nt	76942	50689	26253	30 nt	37781	19109	18672	30 nt	7849	6245	1604	30 nt	44	43	1	30 nt	11	11	0	30 nt	12	11	1	30 nt	21	21	0	30 nt	0	0	0	30 nt	0	0	0	30 nt	0	0	0	30 nt	0	0	0
					31 nt	477569	272348	205221	31 nt	69844	55834	14010	31 nt	15576	13652	1924	31 nt	32	32	0	31 nt	8	8	0	31 nt	9	9	0	31 nt	15	15	0	31 nt	0	0	0	31 nt	0	0	0	31 nt	0	0	0	31 nt	0	0	0
					32 nt	170301	114723	55578	32 nt	180635	106785	73850	32 nt	40795	36844	3951	32 nt	30	30	0	32 nt	6	6	0	32 nt	10	10	0	32 nt	14	14	0	32 nt	0	0	0	32 nt	0	0	0	32 nt	0	0	0	32 nt	0	0	0
					33 nt	291754	173103	118651	33 nt	186616	63989	122627	33 nt	31137	18974	12163	33 nt	39	39	0	33 nt	9	9	0	33 nt	10	10	0	33 nt	20	20	0	33 nt	0	0	0	33 nt	0	0	0	33 nt	0	0	0	33 nt	0	0	0
					34 nt	435484	231063	204421	34 nt	505495	64642	440853	34 nt	35981	18014	17967	34 nt	39	39	0	34 nt	9	9	0	34 nt	11	11	0	34 nt	19	19	0	34 nt	0	0	0	34 nt	0	0	0	34 nt	0	0	0	34 nt	0	0	0
Perugina B18	ALYU-302	14311369	10716081	93598		total	forward	reverse		total	forward	reverse		total	forward	reverse		total	forward	reverse		total	forward	reverse		total	forward	reverse		total	forward	reverse		total	forward	reverse		total	forward	reverse		total	forward	reverse		total	forward	reverse
					15-34 nt	8576486	4366107	4210379	15-34 nt	2090804	600636	1490168	15-34 nt	908722	309249	599473	15-34 nt	93595	67577	26018	15-34 nt	11194	7723	3471	15-34 nt	13154	9558	3596	15-34 nt	69247	50296	18951	15-34 nt	0	0	0	15-34 nt	1	1	0	15-34 nt	2	2	0	15-34 nt	0	0	0
					15 nt	356616	150056	206560	15 nt	82124	53679	28445	15 nt	28369	7917	20452	15 nt	1722	1410	312	15 nt	192	170	22	15 nt	271	242	29	15 nt	1259	998	261	15 nt	0	0	0	15 nt	1	1	0	15 nt	0	0	0	15 nt	0	0	0
					16 nt	3343290	1378792	1964498	16 nt	58595	13247	45348	16 nt	32048	10056	21992	16 nt	1735	1266	469	16 nt	213	175	38	16 nt	320	277	43	16 nt	1202	814	388	16 nt	0	0	0	16 nt	0	0	0	16 nt	0	0	0	16 nt	0	0	0
					17 nt	489631	232795	256836	17 nt	345911	7420	338491	17 nt	205712	202110	3602	17 nt	2171	1514	657	17 nt	327	254	73	17 nt	384	316	68	17 nt	1460	944	516	17 nt	0	0	0	17 nt	0	0	0	17 nt	0	0	0	17 nt	0	0	0
					18 nt	236335	163292	73043	18 nt	41346	23885	17461	18 nt	9557	4485	5072	18 nt	2975	2057	918	18 nt	394	300	94	18 nt	494	404	90	18 nt	2087	1353	734	18 nt	0	0	0	18 nt	0	0	0	18 nt	0	0	0	18 nt	0	0	0
					19 nt	739734	471397	268337	19 nt	181391	96746	84645	19 nt	30247	1061	29186	19 nt	5013	3178	1835	19 nt	636	408	228	19 nt	720	481	239	19 nt	3657	2289	1368	19 nt	0	0	0	19 nt	0	0	0	19 nt	0	0	0	19 nt	0	0	0
					20 nt	801085	470047	331038	20 nt	588789	103737	485052	20 nt	473555	1193	472362	20 nt	12542	8582	3960	20 nt	1412	889	523	20 nt	1719	1180	539	20 nt	9411	6513	2898	20 nt	0	0	0	20 nt	0	0	0	20 nt	0	0	0	20 nt	0	0	0
					21 nt	556685	281149	275536	21 nt	36380	15131	21249	21 nt	5809	828	4981	21 nt	44983	31767	13216	21 nt	4219	2594	1625	21 nt	5566	3692	1874	21 nt	35198	25481	9717	21 nt	0	0	0	21 nt	0	0	0	21 nt	0	0	0	21 nt	0	0	0
					22 nt	200782	127304	73478	22 nt	31086	15162	15924	22 nt	3259	778	2481	22 nt	15218	10871	4347	22 nt	2018	1204	814	22 nt	2044	1395	649	22 nt	11156	8272	2884	22 nt	0	0	0	22 nt	0	0	0	22 nt	0	0	0	22 nt	0	0	0
					23 nt	138518	78318	60200	23 nt	17146	8391	8755	23 nt	2182	489	1693	23 nt	1455	1247	208	23 nt	270	229	41	23 nt	354	309	45	23 nt	831	709	122	23 nt	0	0	0	23 nt	0	0	0	23 nt	0	0	0	23 nt	0	0	0
					24 nt	217125	115603	101522	24 nt	16049	8513	7536	24 nt	2065	655	1410	24 nt	1014	938	76	24 nt	256	245	11	24 nt	245	231	14	24 nt	513	462	51	24 nt	0	0	0	24 nt	0	0	0	24 nt	0	0	0	24 nt	0	0	0
					25 nt	53686	32998	20688	25 nt	18234	10916	7318	25 nt	2881	1615	1266	25 nt	597	591	6	25 nt	154	154	0	25 nt	145	143	2	25 nt	298	294	4	25 nt	0	0	0	25 nt	0	0	0	25 nt	0	0	0	25 nt	0	0	0
					26 nt	50830	31549	19281	26 nt	16076	8384	7692	26 nt	1777	637	1140	26 nt	631	627	4	26 nt	138	137	1	26 nt	117	116	1	26 nt	376	374	2	26 nt	0	0	0	26 nt	0	0	0	26 nt	0	0	0	26 nt	0	0	0
					27 nt	37509	23759	13750	27 nt	13334	5446	7888	27 nt	1773	846	927	27 nt	658	655	3	27 nt	133	132	1	27 nt	109	109	0	27 nt	416	414	2	27 nt	0	0	0	27 nt	0	0	0	27 nt	0	0	0	27 nt	0	0	0
					28 nt	36292	24197	12095	28 nt	17802	5403	12399	28 nt	2033	1077	956	28 nt	540	539	1	28 nt	135	135	0	28 nt	112	111	1	28 nt	293	293	0	28 nt	0	0	0	28 nt	0	0	0	28 nt	0	0	0	28 nt	0	0	0
					29 nt	46739	31652	15087	29 nt	17243	4623	12620	29 nt	2058	1023	1035	29 nt	465	462	3	29 nt	97	97	0	29 nt	115	115	0	29 nt	253	250	3	29 nt	0	0	0	29 nt	0	0	0	29 nt	1	1	0	29 nt	0	0	0
					30 nt	81372	51244	30128	30 nt	27319	12281	15038	30 nt	6446	5010	1436	30 nt	418	416	2	30 nt	117	117	0	30 nt	84	82	2	30 nt	217	217	0	30 nt	0	0	0	30 nt	0	0	0	30 nt	0	0	0	30 nt	0	0	0
					31 nt	387355	224448	162907	31 nt	47310	33311	13999	31 nt	13802	11971	1831	31 nt	419	419	0	31 nt	119	119	0	31 nt	110	110	0	31 nt	190	190	0	31 nt	0	0	0	31 nt	0	0	0	31 nt	1	1	0	31 nt	0	0	0
					32 nt	148729	99371	49358	32 nt	165130	97648	67482	32 nt	31489	28437	3052	32 nt	362	361	1	32 nt	112	112	0	32 nt	98	98	0	32 nt	152	151	1	32 nt	0	0	0	32 nt	0	0	0	32 nt	0	0	0	32 nt	0	0	0
					33 nt	273913	164785	109128	33 nt	148176	53853	94323	33 nt	28593	19053	9540	33 nt	337	337	0	33 nt	136	136	0	33 nt	70	70	0	33 nt	131	131	0	33 nt	0	0	0	33 nt	0	0	0	33 nt	0	0	0	33 nt	0	0	0
					34 nt	380260	213351	166909	34 nt	221363	22860	198503	34 nt	25067	10008	15059	34 nt	340	340	0	34 nt	116	116	0	34 nt	77	77	0	34 nt	147	147	0	34 nt	0	0	0	34 nt	0	0	0	34 nt	0	0	0	34 nt	0	0	0
Perugina B51	ALYU-303	16518712	10547452	9		total	forward	reverse		total	forward	reverse		total	forward	reverse		total	forward	reverse		total	forward	reverse		total	forward	reverse		total	forward	reverse		total	forward	reverse		total	forward	reverse		total	forward	reverse		total	forward	reverse
					15-34 nt	7601753	4480021	3121732	15-34 nt	2016803	794011	1222792	15-34 nt	432456	167668	264788	15-34 nt	0	0	0	15-34 nt	0	0	0	15-34 nt	0	0	0	15-34 nt	0	0	0	15-34 nt	0	0	0	15-34 nt	9	9	0	15-34 nt	0	0	0	15-34 nt	0	0	0
					15 nt	458460	240757	217703	15 nt	159887	91707	68180	15 nt	49484	9837	39647	15 nt	0	0	0	15 nt	0	0	0	15 nt	0	0	0	15 nt	0	0	0	15 nt	0	0	0	15 nt	9	9	0	15 nt	0	0	0	15 nt	0	0	0
					16 nt	2071256	1019497	1051759	16 nt	133369	29401	103968	16 nt	54265	18729	35536	16 nt	0	0	0	16 nt	0	0	0	16 nt	0	0	0	16 nt	0	0	0	16 nt	0	0	0	16 nt	0	0	0	16 nt	0	0	0	16 nt	0	0	0
					17 nt	449041	301976	147065	17 nt	223720	17130	206590	17 nt	66771	59709	7062	17 nt	0	0	0	17 nt	0	0	0	17 nt	0	0	0	17 nt	0	0	0	17 nt	0	0	0	17 nt	0	0	0	17 nt	0	0	0	17 nt	0	0	0
					18 nt	375962	272304	103658	18 nt	70474	36124	34350	18 nt	12260	5021	7239	18 nt	0	0	0	18 nt	0	0	0	18 nt	0	0	0	18 nt	0	0	0	18 nt	0	0	0	18 nt	0	0	0	18 nt	0	0	0	18 nt	0	0	0
					19 nt	685795	453421	232374	19 nt	103864	59901	43963	19 nt	10607	1101	9506	19 nt	0	0	0	19 nt	0	0	0	19 nt	0	0	0	19 nt	0	0	0	19 nt	0	0	0	19 nt	0	0	0	19 nt	0	0	0	19 nt	0	0	0
					20 nt	424696	269460	155236	20 nt	194595	54329	140266	20 nt	124592	949	123643	20 nt	0	0	0	20 nt	0	0	0	20 nt	0	0	0	20 nt	0	0	0	20 nt	0	0	0	20 nt	0	0	0	20 nt	0	0	0	20 nt	0	0	0
					21 nt	452955	243609	209346	21 nt	41211	17543	23668	21 nt	5683	1050	4633	21 nt	0	0	0	21 nt	0	0	0	21 nt	0	0	0	21 nt	0	0	0	21 nt	0	0	0	21 nt	0	0	0	21 nt	0	0	0	21 nt	0	0	0
					22 nt	209844	135214	74630	22 nt	38170	18008	20162	22 nt	4014	738	3276	22 nt	0	0	0	22 nt	0	0	0	22 nt	0	0	0	22 nt	0	0	0	22 nt	0	0	0	22 nt	0	0	0	22 nt	0	0	0	22 nt	0	0	0
					23 nt	155381	101355	54026	23 nt	30541	14400	16141	23 nt	3544	560	2984	23 nt	0	0	0	23 nt	0	0	0	23 nt	0	0	0	23 nt	0	0	0	23 nt	0	0	0	23 nt	0	0	0	23 nt	0	0	0	23 nt	0	0	0
					24 nt	186800	115018	71782	24 nt	26862	12829	14033	24 nt	2886	725	2161	24 nt	0	0	0	24 nt	0	0	0	24 nt	0	0	0	24 nt	0	0	0	24 nt	0	0	0	24 nt	0	0	0	24 nt	0	0	0	24 nt	0	0	0
					25 nt	101723	71704	30019	25 nt	32415	16225	16190	25 nt	2254	634	1620	25 nt	0	0	0	25 nt	0	0	0	25 nt	0	0	0	25 nt	0	0	0	25 nt	0	0	0	25 nt	0	0	0	25 nt	0	0	0	25 nt	0	0	0
					26 nt	93857	65963	27894	26 nt	25255	11858	13397	26 nt	1871	504	1367	26 nt	0	0	0	26 nt	0	0	0	26 nt	0	0	0	26 nt	0	0	0	26 nt	0	0	0	26 nt	0	0	0	26 nt	0	0	0	26 nt	0	0	0
					27 nt	73220	53300	19920	27 nt	18428	7966	10462	27 nt	1938	699	1239	27 nt	0	0	0	27 nt	0	0	0	27 nt	0	0	0	27 nt	0	0	0	27 nt	0	0	0	27 nt	0	0	0	27 nt	0	0	0	27 nt	0	0	0
					28 nt	65906	47202	18704	28 nt	18168	8057	10111	28 nt	1873	805	1068	28 nt	0	0	0	28 nt	0	0	0	28 nt	0	0	0	28 nt	0	0	0	28 nt	0	0	0	28 nt	0	0	0	28 nt	0	0	0	28 nt	0	0	0
					29 nt	76111	54009	22102	29 nt	20483	8181	12302	29 nt	3212	2108	1104	29 nt	0	0	0	29 nt	0	0	0	29 nt	0	0	0	29 nt	0	0	0	29 nt	0	0	0	29 nt	0	0	0	29 nt	0	0	0	29 nt	0	0	0
					30 nt	110636	74744	35892	30 nt	46085	31229	14856	30 nt	11358	10303	1055	30 nt	0	0	0	30 nt	0	0	0	30 nt	0	0	0	30 nt	0	0	0	30 nt	0	0	0	30 nt	0	0	0	30 nt	0	0	0	30 nt	0	0	0
					31 nt	893048	511548	381500	31 nt	111641	96271	15370	31 nt	16710	15080	1630	31 nt	0	0	0	31 nt	0	0	0	31 nt	0	0	0	31 nt	0	0	0	31 nt	0	0	0	31 nt	0	0	0	31 nt	0	0	0	31 nt	0	0	0
					32 nt	210619	141611	69008	32 nt	193923	135284	58639	32 nt	24391	20948	3443	32 nt	0	0	0	32 nt	0	0	0	32 nt	0	0	0	32 nt	0	0	0	32 nt	0	0	0	32 nt	0	0	0	32 nt	0	0	0	32 nt	0	0	0
					33 nt	227673	139766	87907	33 nt	147393	62246	85147	33 nt	17304	8845	8459	33 nt	0	0	0	33 nt	0	0	0	33 nt	0	0	0	33 nt	0	0	0	33 nt	0	0	0	33 nt	0	0	0	33 nt	0	0	0	33 nt	0	0	0
					34 nt	278770	167563	111207	34 nt	380319	65322	314997	34 nt	17439	9323	8116	34 nt	0	0	0	34 nt	0	0	0	34 nt	0	0	0	34 nt	0	0	0	34 nt	0	0	0	34 nt	0	0	0	34 nt	0	0	0	34 nt	0	0	0
Felina 32 1	ALYU-304	17754276	13679884	32363		total	forward	reverse		total	forward	reverse		total	forward	reverse		total	forward	reverse		total	forward	reverse		total	forward	reverse		total	forward	reverse		total	forward	reverse		total	forward	reverse		total	forward	reverse		total	forward	reverse
					15-34 nt	11363230	5511637	5851593	15-34 nt	1458183	1006003	452180	15-34 nt	96856	37962	58894	15-34 nt	1	0	1	15-34 nt	0	0	0	15-34 nt	0	0	0	15-34 nt	1	0	1	15-34 nt	21361	15197	6164	15-34 nt	11001	8661	2340	15-34 nt	0	0	0	15-34 nt	0	0	0
					15 nt	250955	114856	136099	15 nt	58063	28647	29416	15 nt	11731	4932	6799	15 nt	1	0	1	15 nt	0	0	0	15 nt	0	0	0	15 nt	1	0	1	15 nt	111	70	41	15 nt	109	85	24	15 nt	0	0	0	15 nt	0	0	0
					16 nt	444054	199830	244224	16 nt	40405	18244	22161	16 nt	7086	1983	5103	16 nt	0	0	0	16 nt	0	0	0	16 nt	0	0	0	16 nt	0	0	0	16 nt	133	93	40	16 nt	110	90	20	16 nt	0	0	0	16 nt	0	0	0
					17 nt	228305	113620	114685	17 nt	42469	19786	22683	17 nt	6990	3171	3819	17 nt	0	0	0	17 nt	0	0	0	17 nt	0	0	0	17 nt	0	0	0	17 nt	137	95	42	17 nt	104	82	22	17 nt	0	0	0	17 nt	0	0	0
					18 nt	181916	94485	87431	18 nt	57895	29261	28634	18 nt	10016	6530	3486	18 nt	0	0	0	18 nt	0	0	0	18 nt	0	0	0	18 nt	0	0	0	18 nt	152	125	27	18 nt	136	113	23	18 nt	0	0	0	18 nt	0	0	0
					19 nt	248080	128723	119357	19 nt	89792	60928	28864	19 nt	5298	1514	3784	19 nt	0	0	0	19 nt	0	0	0	19 nt	0	0	0	19 nt	0	0	0	19 nt	143	109	34	19 nt	132	112	20	19 nt	0	0	0	19 nt	0	0	0
					20 nt	972076	548318	423758	20 nt	481552	447844	33708	20 nt	13284	2066	11218	20 nt	0	0	0	20 nt	0	0	0	20 nt	0	0	0	20 nt	0	0	0	20 nt	616	442	174	20 nt	298	237	61	20 nt	0	0	0	20 nt	0	0	0
					21 nt	4884478	2213133	2671345	21 nt	130890	96025	34865	21 nt	5049	1842	3207	21 nt	0	0	0	21 nt	0	0	0	21 nt	0	0	0	21 nt	0	0	0	21 nt	16223	11379	4844	21 nt	8321	6282	2039	21 nt	0	0	0	21 nt	0	0	0
					22 nt	856455	462013	394442	22 nt	103647	55828	47819	22 nt	3709	1139	2570	22 nt	0	0	0	22 nt	0	0	0	22 nt	0	0	0	22 nt	0	0	0	22 nt	3046	2137	909	22 nt	1123	1011	112	22 nt	0	0	0	22 nt	0	0	0
					23 nt	284422	136920	147502	23 nt	46140	24557	21583	23 nt	3271	982	2289	23 nt	0	0	0	23 nt	0	0	0	23 nt	0	0	0	23 nt	0	0	0	23 nt	192	167	25	23 nt	113	109	4	23 nt	0	0	0	23 nt	0	0	0
					24 nt	1777102	886590	890512	24 nt	44003	24917	19086	24 nt	3051	990	2061	24 nt	0	0	0	24 nt	0	0	0	24 nt	0	0	0	24 nt	0	0	0	24 nt	133	113	20	24 nt	84	73	11	24 nt	0	0	0	24 nt	0	0	0
					25 nt	131034	54714	76320	25 nt	63938	47062	16876	25 nt	2489	826	1663	25 nt	0	0	0	25 nt	0	0	0	25 nt	0	0	0	25 nt	0	0	0	25 nt	64	60	4	25 nt	53	52	1	25 nt	0	0	0	25 nt	0	0	0
					26 nt	91181	38477	52704	26 nt	47391	34867	12524	26 nt	1939	565	1374	26 nt	0	0	0	26 nt	0	0	0	26 nt	0	0	0	26 nt	0	0	0	26 nt	66	66	0	26 nt	57	57	0	26 nt	0	0	0	26 nt	0	0	0
					27 nt	69000	29264	39736	27 nt	37798	21907	15891	27 nt	1967	626	1341	27 nt	0	0	0	27 nt	0	0	0	27 nt	0	0	0	27 nt	0	0	0	27 nt	51	48	3	27 nt	62	62	0	27 nt	0	0	0	27 nt	0	0	0
					28 nt	66802	31309	35493	28 nt	34951	17277	17674	28 nt	2025	683	1342	28 nt	0	0	0	28 nt	0	0	0	28 nt	0	0	0	28 nt	0	0	0	28 nt	45	45	0	28 nt	62	62	0	28 nt	0	0	0	28 nt	0	0	0
					29 nt	79772	40445	39327	29 nt	41260	13491	27769	29 nt	2613	923	1690	29 nt	0	0	0	29 nt	0	0	0	29 nt	0	0	0	29 nt	0	0	0	29 nt	58	57	1	29 nt	70	69	1	29 nt	0	0	0	29 nt	0	0	0
					30 nt	93852	52289	41563	30 nt	37805	20150	17655	30 nt	6696	4595	2101	30 nt	0	0	0	30 nt	0	0	0	30 nt	0	0	0	30 nt	0	0	0	30 nt	48	48	0	30 nt	55	54	1	30 nt	0	0	0	30 nt	0	0	0
					31 nt	337396	193966	143430	31 nt	18526	11081	7445	31 nt	2693	1759	934	31 nt	0	0	0	31 nt	0	0	0	31 nt	0	0	0	31 nt	0	0	0	31 nt	38	38	0	31 nt	31	31	0	31 nt	0	0	0	31 nt	0	0	0
					32 nt	246180	110778	135402	32 nt	18955	8521	10434	32 nt	1889	983	906	32 nt	0	0	0	32 nt	0	0	0	32 nt	0	0	0	32 nt	0	0	0	32 nt	32	32	0	32 nt	25	24	1	32 nt	0	0	0	32 nt	0	0	0
					33 nt	59103	33674	25429	33 nt	31142	16693	14449	33 nt	2131	1111	1020	33 nt	0	0	0	33 nt	0	0	0	33 nt	0	0	0	33 nt	0	0	0	33 nt	41	41	0	33 nt	36	36	0	33 nt	0	0	0	33 nt	0	0	0
					34 nt	61067	28233	32834	34 nt	31561	8917	22644	34 nt	2929	742	2187	34 nt	0	0	0	34 nt	0	0	0	34 nt	0	0	0	34 nt	0	0	0	34 nt	32	32	0	34 nt	20	20	0	34 nt	0	0	0	34 nt	0	0	0
USO31	ALYU-305	24879971	11735517	10		total	forward	reverse		total	forward	reverse		total	forward	reverse		total	forward	reverse		total	forward	reverse		total	forward	reverse		total	forward	reverse		total	forward	reverse		total	forward	reverse		total	forward	reverse		total	forward	reverse
					15-34 nt	1766626	768755	997871	15-34 nt	136215	62761	73454	15-34 nt	50620	12031	38589	15-34 nt	0	0	0	15-34 nt	0	0	0	15-34 nt	0	0	0	15-34 nt	0	0	0	15-34 nt	1	1	0	15-34 nt	3	3	0	15-34 nt	0	0	0	15-34 nt	6	6	0
					15 nt	250936	111645	139291	15 nt	7531	3608	3923	15 nt	5580	739	4841	15 nt	0	0	0	15 nt	0	0	0	15 nt	0	0	0	15 nt	0	0	0	15 nt	0	0	0	15 nt	0	0	0	15 nt	0	0	0	15 nt	5	5	0
					16 nt	429338	145686	283652	16 nt	6699	2705	3994	16 nt	4821	446	4375	16 nt	0	0	0	16 nt	0	0	0	16 nt	0	0	0	16 nt	0	0	0	16 nt	0	0	0	16 nt	0	0	0	16 nt	0	0	0	16 nt	1	1	0
					17 nt	115083	51969	63114	17 nt	11587	3120	8467	17 nt	5435	2633	2802	17 nt	0	0	0	17 nt	0	0	0	17 nt	0	0	0	17 nt	0	0	0	17 nt	0	0	0	17 nt	0	0	0	17 nt	0	0	0	17 nt	0	0	0
					18 nt	119198	59301	59897	18 nt	6406	3186	3220	18 nt	3084	290	2794	18 nt	0	0	0	18 nt	0	0	0	18 nt	0	0	0	18 nt	0	0	0	18 nt	0	0	0	18 nt	0	0	0	18 nt	0	0	0	18 nt	0	0	0
					19 nt	145233	70422	74811	19 nt	6639	2977	3662	19 nt	3051	274	2777	19 nt	0	0	0	19 nt	0	0	0	19 nt	0	0	0	19 nt	0	0	0	19 nt	0	0	0	19 nt	3	3	0	19 nt	0	0	0	19 nt	0	0	0
					20 nt	100099	50805	49294	20 nt	20358	11153	9205	20 nt	8576	76	8500	20 nt	0	0	0	20 nt	0	0	0	20 nt	0	0	0	20 nt	0	0	0	20 nt	0	0	0	20 nt	0	0	0	20 nt	0	0	0	20 nt	0	0	0
					21 nt	139837	57113	82724	21 nt	5205	2409	2796	21 nt	1317	102	1215	21 nt	0	0	0	21 nt	0	0	0	21 nt	0	0	0	21 nt	0	0	0	21 nt	0	0	0	21 nt	0	0	0	21 nt	0	0	0	21 nt	0	0	0
					22 nt	61461	28953	32508	22 nt	3910	1863	2047	22 nt	856	80	776	22 nt	0	0	0	22 nt	0	0	0	22 nt	0	0	0	22 nt	0	0	0	22 nt	0	0	0	22 nt	0	0	0	22 nt	0	0	0	22 nt	0	0	0
					23 nt	41925	18869	23056	23 nt	3025	1416	1609	23 nt	575	71	504	23 nt	0	0	0	23 nt	0	0	0	23 nt	0	0	0	23 nt	0	0	0	23 nt	0	0	0	23 nt	0	0	0	23 nt	0	0	0	23 nt	0	0	0
					24 nt	47288	22002	25286	24 nt	2784	1295	1489	24 nt	374	114	260	24 nt	0	0	0	24 nt	0	0	0	24 nt	0	0	0	24 nt	0	0	0	24 nt	0	0	0	24 nt	0	0	0	24 nt	0	0	0	24 nt	0	0	0
					25 nt	25560	11748	13812	25 nt	2918	1496	1422	25 nt	320	152	168	25 nt	0	0	0	25 nt	0	0	0	25 nt	0	0	0	25 nt	0	0	0	25 nt	0	0	0	25 nt	0	0	0	25 nt	0	0	0	25 nt	0	0	0
					26 nt	23956	11073	12883	26 nt	2885	1592	1293	26 nt	257	71	186	26 nt	0	0	0	26 nt	0	0	0	26 nt	0	0	0	26 nt	0	0	0	26 nt	0	0	0	26 nt	0	0	0	26 nt	0	0	0	26 nt	0	0	0
					27 nt	16576	7884	8692	27 nt	2098	946	1152	27 nt	388	221	167	27 nt	0	0	0	27 nt	0	0	0	27 nt	0	0	0	27 nt	0	0	0	27 nt	1	1	0	27 nt	0	0	0	27 nt	0	0	0	27 nt	0	0	0
					28 nt	23828	12577	11251	28 nt	5484	3504	1980	28 nt	768	634	134	28 nt	0	0	0	28 nt	0	0	0	28 nt	0	0	0	28 nt	0	0	0	28 nt	0	0	0	28 nt	0	0	0	28 nt	0	0	0	28 nt	0	0	0
					29 nt	27950	12781	15169	29 nt	5937	851	5086	29 nt	682	403	279	29 nt	0	0	0	29 nt	0	0	0	29 nt	0	0	0	29 nt	0	0	0	29 nt	0	0	0	29 nt	0	0	0	29 nt	0	0	0	29 nt	0	0	0
					30 nt	22071	10529	11542	30 nt	5291	1497	3794	30 nt	1154	421	733	30 nt	0	0	0	30 nt	0	0	0	30 nt	0	0	0	30 nt	0	0	0	30 nt	0	0	0	30 nt	0	0	0	30 nt	0	0	0	30 nt	0	0	0
					31 nt	36594	18730	17864	31 nt	6584	3562	3022	31 nt	3498	692	2806	31 nt	0	0	0	31 nt	0	0	0	31 nt	0	0	0	31 nt	0	0	0	31 nt	0	0	0	31 nt	0	0	0	31 nt	0	0	0	31 nt	0	0	0
					32 nt	32232	15623	16609	32 nt	9757	5728	4029	32 nt	5509	2482	3027	32 nt	0	0	0	32 nt	0	0	0	32 nt	0	0	0	32 nt	0	0	0	32 nt	0	0	0	32 nt	0	0	0	32 nt	0	0	0	32 nt	0	0	0
					33 nt	54714	28721	25993	33 nt	9049	5204	3845	33 nt	2315	1209	1106	33 nt	0	0	0	33 nt	0	0	0	33 nt	0	0	0	33 nt	0	0	0	33 nt	0	0	0	33 nt	0	0	0	33 nt	0	0	0	33 nt	0	0	0
					34 nt	52747	22324	30423	34 nt	12068	4649	7419	34 nt	2060	921	1139	34 nt	0	0	0	34 nt	0	0	0	34 nt	0	0	0	34 nt	0	0	0	34 nt	0	0	0	34 nt	0	0	0	34 nt	0	0	0	34 nt	0	0	0
Felina 32 2	ALYU-306	23841404	10725646	6728		total	forward	reverse		total	forward	reverse		total	forward	reverse		total	forward	reverse		total	forward	reverse		total	forward	reverse		total	forward	reverse		total	forward	reverse		total	forward	reverse		total	forward	reverse		total	forward	reverse
					15-34 nt	1399607	633849	765758	15-34 nt	124567	59520	65047	15-34 nt	40721	7108	33613	15-34 nt	1	0	1	15-34 nt	0	0	0	15-34 nt	0	0	0	15-34 nt	1	0	1	15-34 nt	4651	2741	1910	15-34 nt	1657	1067	590	15-34 nt	415	393	22	15-34 nt	4	4	0
					15 nt	263056	122336	140720	15 nt	5652	2637	3015	15 nt	4387	754	3633	15 nt	0	0	0	15 nt	0	0	0	15 nt	0	0	0	15 nt	0	0	0	15 nt	50	25	25	15 nt	12	5	7	15 nt	20	20	0	15 nt	4	4	0
					16 nt	276754	106875	169879	16 nt	4599	2032	2567	16 nt	3164	212	2952	16 nt	1	0	1	16 nt	0	0	0	16 nt	0	0	0	16 nt	1	0	1	16 nt	61	34	27	16 nt	20	13	7	16 nt	92	92	0	16 nt	0	0	0
					17 nt	111373	50266	61107	17 nt	6680	1657	5023	17 nt	3739	1845	1894	17 nt	0	0	0	17 nt	0	0	0	17 nt	0	0	0	17 nt	0	0	0	17 nt	76	42	34	17 nt	25	20	5	17 nt	128	128	0	17 nt	0	0	0
					18 nt	112179	56468	55711	18 nt	5102	2467	2635	18 nt	2105	277	1828	18 nt	0	0	0	18 nt	0	0	0	18 nt	0	0	0	18 nt	0	0	0	18 nt	108	66	42	18 nt	23	14	9	18 nt	32	31	1	18 nt	0	0	0
					19 nt	106882	51827	55055	19 nt	7424	4488	2936	19 nt	1799	183	1616	19 nt	0	0	0	19 nt	0	0	0	19 nt	0	0	0	19 nt	0	0	0	19 nt	189	100	89	19 nt	51	31	20	19 nt	25	22	3	19 nt	0	0	0
					20 nt	102935	52837	50098	20 nt	33488	19457	14031	20 nt	13039	83	12956	20 nt	0	0	0	20 nt	0	0	0	20 nt	0	0	0	20 nt	0	0	0	20 nt	535	332	203	20 nt	147	94	53	20 nt	11	10	1	20 nt	0	0	0
					21 nt	115026	48259	66767	21 nt	5445	2778	2667	21 nt	940	76	864	21 nt	0	0	0	21 nt	0	0	0	21 nt	0	0	0	21 nt	0	0	0	21 nt	2977	1745	1232	21 nt	1196	763	433	21 nt	46	35	11	21 nt	0	0	0
					22 nt	54637	26520	28117	22 nt	4182	1989	2193	22 nt	594	76	518	22 nt	0	0	0	22 nt	0	0	0	22 nt	0	0	0	22 nt	0	0	0	22 nt	566	331	235	22 nt	148	102	46	22 nt	14	8	6	22 nt	0	0	0
					23 nt	36447	16482	19965	23 nt	4087	1956	2131	23 nt	414	59	355	23 nt	0	0	0	23 nt	0	0	0	23 nt	0	0	0	23 nt	0	0	0	23 nt	39	18	21	23 nt	9	6	3	23 nt	6	6	0	23 nt	0	0	0
					24 nt	38606	18293	20313	24 nt	3898	1958	1940	24 nt	304	67	237	24 nt	0	0	0	24 nt	0	0	0	24 nt	0	0	0	24 nt	0	0	0	24 nt	24	22	2	24 nt	10	5	5	24 nt	10	10	0	24 nt	0	0	0
					25 nt	20932	9540	11392	25 nt	3642	2068	1574	25 nt	312	112	200	25 nt	0	0	0	25 nt	0	0	0	25 nt	0	0	0	25 nt	0	0	0	25 nt	4	4	0	25 nt	3	1	2	25 nt	7	7	0	25 nt	0	0	0
					26 nt	17363	7972	9391	26 nt	3467	2077	1390	26 nt	250	66	184	26 nt	0	0	0	26 nt	0	0	0	26 nt	0	0	0	26 nt	0	0	0	26 nt	4	4	0	26 nt	2	2	0	26 nt	2	2	0	26 nt	0	0	0
					27 nt	13228	6261	6967	27 nt	2467	1201	1266	27 nt	360	194	166	27 nt	0	0	0	27 nt	0	0	0	27 nt	0	0	0	27 nt	0	0	0	27 nt	1	1	0	27 nt	0	0	0	27 nt	5	5	0	27 nt	0	0	0
					28 nt	16272	8400	7872	28 nt	4218	2334	1884	28 nt	411	267	144	28 nt	0	0	0	28 nt	0	0	0	28 nt	0	0	0	28 nt	0	0	0	28 nt	4	4	0	28 nt	1	1	0	28 nt	3	3	0	28 nt	0	0	0
					29 nt	17112	7417	9695	29 nt	5234	593	4641	29 nt	442	195	247	29 nt	0	0	0	29 nt	0	0	0	29 nt	0	0	0	29 nt	0	0	0	29 nt	4	4	0	29 nt	2	2	0	29 nt	6	6	0	29 nt	0	0	0
					30 nt	13173	6360	6813	30 nt	3236	730	2506	30 nt	675	221	454	30 nt	0	0	0	30 nt	0	0	0	30 nt	0	0	0	30 nt	0	0	0	30 nt	2	2	0	30 nt	4	4	0	30 nt	3	3	0	30 nt	0	0	0
					31 nt	18380	8762	9618	31 nt	3076	1231	1845	31 nt	1910	424	1486	31 nt	0	0	0	31 nt	0	0	0	31 nt	0	0	0	31 nt	0	0	0	31 nt	3	3	0	31 nt	1	1	0	31 nt	2	2	0	31 nt	0	0	0
					32 nt	18996	8577	10419	32 nt	5493	2129	3364	32 nt	3057	1001	2056	32 nt	0	0	0	32 nt	0	0	0	32 nt	0	0	0	32 nt	0	0	0	32 nt	0	0	0	32 nt	1	1	0	32 nt	1	1	0	32 nt	0	0	0
					33 nt	18905	9173	9732	33 nt	4764	2134	2630	33 nt	1524	684	840	33 nt	0	0	0	33 nt	0	0	0	33 nt	0	0	0	33 nt	0	0	0	33 nt	0	0	0	33 nt	1	1	0	33 nt	2	2	0	33 nt	0	0	0
					34 nt	27351	11224	16127	34 nt	8413	3604	4809	34 nt	1295	312	983	34 nt	0	0	0	34 nt	0	0	0	34 nt	0	0	0	34 nt	0	0	0	34 nt	4	4	0	34 nt	1	1	0	34 nt	0	0	0	34 nt	0	0	0
Futura 75	ALYU-307	16420124	7054102	3		total	forward	reverse		total	forward	reverse		total	forward	reverse		total	forward	reverse		total	forward	reverse		total	forward	reverse		total	forward	reverse		total	forward	reverse		total	forward	reverse		total	forward	reverse		total	forward	reverse
					15-34 nt	1356475	604578	751897	15-34 nt	171750	86588	85162	15-34 nt	61988	9365	52623	15-34 nt	0	0	0	15-34 nt	0	0	0	15-34 nt	0	0	0	15-34 nt	0	0	0	15-34 nt	1	1	0	15-34 nt	1	1	0	15-34 nt	0	0	0	15-34 nt	1	1	0
					15 nt	161532	71846	89686	15 nt	5313	2711	2602	15 nt	3729	585	3144	15 nt	0	0	0	15 nt	0	0	0	15 nt	0	0	0	15 nt	0	0	0	15 nt	0	0	0	15 nt	1	1	0	15 nt	0	0	0	15 nt	0	0	0
					16 nt	314066	109317	204749	16 nt	4463	1849	2614	16 nt	3184	251	2933	16 nt	0	0	0	16 nt	0	0	0	16 nt	0	0	0	16 nt	0	0	0	16 nt	0	0	0	16 nt	0	0	0	16 nt	0	0	0	16 nt	1	1	0
					17 nt	87627	39175	48452	17 nt	9692	1734	7958	17 nt	5935	4051	1884	17 nt	0	0	0	17 nt	0	0	0	17 nt	0	0	0	17 nt	0	0	0	17 nt	0	0	0	17 nt	0	0	0	17 nt	0	0	0	17 nt	0	0	0
					18 nt	79734	41260	38474	18 nt	5182	2772	2410	18 nt	2081	377	1704	18 nt	0	0	0	18 nt	0	0	0	18 nt	0	0	0	18 nt	0	0	0	18 nt	0	0	0	18 nt	0	0	0	18 nt	0	0	0	18 nt	0	0	0
					19 nt	133451	67871	65580	19 nt	9723	5853	3870	19 nt	2460	149	2311	19 nt	0	0	0	19 nt	0	0	0	19 nt	0	0	0	19 nt	0	0	0	19 nt	0	0	0	19 nt	0	0	0	19 nt	0	0	0	19 nt	0	0	0
					20 nt	121358	66441	54917	20 nt	65936	35037	30899	20 nt	30254	83	30171	20 nt	0	0	0	20 nt	0	0	0	20 nt	0	0	0	20 nt	0	0	0	20 nt	0	0	0	20 nt	0	0	0	20 nt	0	0	0	20 nt	0	0	0
					21 nt	153142	64343	88799	21 nt	8116	5841	2275	21 nt	895	82	813	21 nt	0	0	0	21 nt	0	0	0	21 nt	0	0	0	21 nt	0	0	0	21 nt	1	1	0	21 nt	0	0	0	21 nt	0	0	0	21 nt	0	0	0
					22 nt	49285	24570	24715	22 nt	4672	2503	2169	22 nt	692	66	626	22 nt	0	0	0	22 nt	0	0	0	22 nt	0	0	0	22 nt	0	0	0	22 nt	0	0	0	22 nt	0	0	0	22 nt	0	0	0	22 nt	0	0	0
					23 nt	32369	15022	17347	23 nt	3787	2066	1721	23 nt	326	40	286	23 nt	0	0	0	23 nt	0	0	0	23 nt	0	0	0	23 nt	0	0	0	23 nt	0	0	0	23 nt	0	0	0	23 nt	0	0	0	23 nt	0	0	0
					24 nt	49535	24085	25450	24 nt	3699	2014	1685	24 nt	245	59	186	24 nt	0	0	0	24 nt	0	0	0	24 nt	0	0	0	24 nt	0	0	0	24 nt	0	0	0	24 nt	0	0	0	24 nt	0	0	0	24 nt	0	0	0
					25 nt	13912	6023	7889	25 nt	4000	2618	1382	25 nt	233	99	134	25 nt	0	0	0	25 nt	0	0	0	25 nt	0	0	0	25 nt	0	0	0	25 nt	0	0	0	25 nt	0	0	0	25 nt	0	0	0	25 nt	0	0	0
					26 nt	11708	5281	6427	26 nt	3327	2138	1189	26 nt	180	54	126	26 nt	0	0	0	26 nt	0	0	0	26 nt	0	0	0	26 nt	0	0	0	26 nt	0	0	0	26 nt	0	0	0	26 nt	0	0	0	26 nt	0	0	0
					27 nt	9125	4325	4800	27 nt	2549	1284	1265	27 nt	297	165	132	27 nt	0	0	0	27 nt	0	0	0	27 nt	0	0	0	27 nt	0	0	0	27 nt	0	0	0	27 nt	0	0	0	27 nt	0	0	0	27 nt	0	0	0
					28 nt	10452	5398	5054	28 nt	3380	1937	1443	28 nt	236	136	100	28 nt	0	0	0	28 nt	0	0	0	28 nt	0	0	0	28 nt	0	0	0	28 nt	0	0	0	28 nt	0	0	0	28 nt	0	0	0	28 nt	0	0	0
					29 nt	12589	5778	6811	29 nt	4645	692	3953	29 nt	306	138	168	29 nt	0	0	0	29 nt	0	0	0	29 nt	0	0	0	29 nt	0	0	0	29 nt	0	0	0	29 nt	0	0	0	29 nt	0	0	0	29 nt	0	0	0
					30 nt	12521	6516	6005	30 nt	3283	1086	2197	30 nt	650	197	453	30 nt	0	0	0	30 nt	0	0	0	30 nt	0	0	0	30 nt	0	0	0	30 nt	0	0	0	30 nt	0	0	0	30 nt	0	0	0	30 nt	0	0	0
					31 nt	20511	10238	10273	31 nt	4401	2257	2144	31 nt	2705	442	2263	31 nt	0	0	0	31 nt	0	0	0	31 nt	0	0	0	31 nt	0	0	0	31 nt	0	0	0	31 nt	0	0	0	31 nt	0	0	0	31 nt	0	0	0
					32 nt	21901	9865	12036	32 nt	8130	3987	4143	32 nt	4565	1186	3379	32 nt	0	0	0	32 nt	0	0	0	32 nt	0	0	0	32 nt	0	0	0	32 nt	0	0	0	32 nt	0	0	0	32 nt	0	0	0	32 nt	0	0	0
					33 nt	27333	13393	13940	33 nt	7479	3660	3819	33 nt	1782	839	943	33 nt	0	0	0	33 nt	0	0	0	33 nt	0	0	0	33 nt	0	0	0	33 nt	0	0	0	33 nt	0	0	0	33 nt	0	0	0	33 nt	0	0	0
					34 nt	34324	13831	20493	34 nt	9973	4549	5424	34 nt	1233	366	867	34 nt	0	0	0	34 nt	0	0	0	34 nt	0	0	0	34 nt	0	0	0	34 nt	0	0	0	34 nt	0	0	0	34 nt	0	0	0	34 nt	0	0	0
Feno A1	ALYU-308	18391954	13065670	298		total	forward	reverse		total	forward	reverse		total	forward	reverse		total	forward	reverse		total	forward	reverse		total	forward	reverse		total	forward	reverse		total	forward	reverse		total	forward	reverse		total	forward	reverse		total	forward	reverse
					15-34 nt	9637130	5405095	4232035	15-34 nt	3194943	2067106	1127837	15-34 nt	316498	36979	279519	15-34 nt	0	0	0	15-34 nt	0	0	0	15-34 nt	0	0	0	15-34 nt	0	0	0	15-34 nt	2	0	2	15-34 nt	5	4	1	15-34 nt	3	3	0	15-34 nt	288	164	124
					15 nt	244394	149687	94707	15 nt	71778	34389	37389	15 nt	11649	2316	9333	15 nt	0	0	0	15 nt	0	0	0	15 nt	0	0	0	15 nt	0	0	0	15 nt	0	0	0	15 nt	5	4	1	15 nt	0	0	0	15 nt	5	4	1
					16 nt	449344	260412	188932	16 nt	72305	34102	38203	16 nt	12066	2196	9870	16 nt	0	0	0	16 nt	0	0	0	16 nt	0	0	0	16 nt				16 nt	2	0	2	16 nt	0	0	0	16 nt	1	1	0	16 nt	2	2	0
					17 nt	308827	183780	125047	17 nt	66280	28569	37711	17 nt	9698	2504	7194	17 nt	0	0	0	17 nt	0	0	0	17 nt	0	0	0	17 nt	0	0	0	17 nt	0	0	0	17 nt	0	0	0	17 nt	0	0	0	17 nt	0	0	0
					18 nt	197843	130739	67104	18 nt	69684	34729	34955	18 nt	9797	3259	6538	18 nt	0	0	0	18 nt	0	0	0	18 nt	0	0	0	18 nt	0	0	0	18 nt	0	0	0	18 nt	0	0	0	18 nt	0	0	0	18 nt	1	1	0
					19 nt	314124	220232	93892	19 nt	127079	75327	51752	19 nt	10618	1177	9441	19 nt	0	0	0	19 nt	0	0	0	19 nt	0	0	0	19 nt	0	0	0	19 nt	0	0	0	19 nt	0	0	0	19 nt	1	1	0	19 nt	4	2	2
					20 nt	1810300	1514292	296008	20 nt	1394046	1233767	160279	20 nt	133081	1822	131259	20 nt	0	0	0	20 nt	0	0	0	20 nt	0	0	0	20 nt	0	0	0	20 nt	0	0	0	20 nt	0	0	0	20 nt	0	0	0	20 nt	11	9	2
					21 nt	3050207	1257398	1792809	21 nt	161590	105977	55613	21 nt	6851	1794	5057	21 nt	0	0	0	21 nt	0	0	0	21 nt	0	0	0	21 nt	0	0	0	21 nt	0	0	0	21 nt	0	0	0	21 nt	0	0	0	21 nt	214	110	104
					22 nt	634159	369502	264657	22 nt	135878	72601	63277	22 nt	5173	1338	3835	22 nt	0	0	0	22 nt	0	0	0	22 nt	0	0	0	22 nt	0	0	0	22 nt	0	0	0	22 nt	0	0	0	22 nt	0	0	0	22 nt	43	28	15
					23 nt	305163	163116	142047	23 nt	76078	39442	36636	23 nt	4698	1047	3651	23 nt	0	0	0	23 nt	0	0	0	23 nt	0	0	0	23 nt	0	0	0	23 nt	0	0	0	23 nt	0	0	0	23 nt	0	0	0	23 nt	3	3	0
					24 nt	1393456	625966	767490	24 nt	192584	99569	93015	24 nt	4952	1331	3621	24 nt	0	0	0	24 nt	0	0	0	24 nt	0	0	0	24 nt	0	0	0	24 nt	0	0	0	24 nt	0	0	0	24 nt	0	0	0	24 nt	2	2	0
					25 nt	150206	78956	71250	25 nt	79871	53807	26064	25 nt	4708	1558	3150	25 nt	0	0	0	25 nt	0	0	0	25 nt	0	0	0	25 nt	0	0	0	25 nt	0	0	0	25 nt	0	0	0	25 nt	0	0	0	25 nt	0	0	0
					26 nt	111312	66524	44788	26 nt	77239	43591	33648	26 nt	4438	1392	3046	26 nt	0	0	0	26 nt	0	0	0	26 nt	0	0	0	26 nt	0	0	0	26 nt	0	0	0	26 nt	0	0	0	26 nt	0	0	0	26 nt	0	0	0
					27 nt	86232	51721	34511	27 nt	56062	27376	28686	27 nt	5037	2427	2610	27 nt	0	0	0	27 nt	0	0	0	27 nt	0	0	0	27 nt	0	0	0	27 nt	0	0	0	27 nt	0	0	0	27 nt	1	1	0	27 nt	0	0	0
					28 nt	91811	59016	32795	28 nt	108663	57427	51236	28 nt	6094	3001	3093	28 nt	0	0	0	28 nt	0	0	0	28 nt	0	0	0	28 nt	0	0	0	28 nt	0	0	0	28 nt	0	0	0	28 nt	0	0	0	28 nt	0	0	0
					29 nt	93176	59827	33349	29 nt	140995	24962	116033	29 nt	7299	3369	3930	29 nt	0	0	0	29 nt	0	0	0	29 nt	0	0	0	29 nt	0	0	0	29 nt	0	0	0	29 nt	0	0	0	29 nt	0	0	0	29 nt	1	1	0
					30 nt	77407	44698	32709	30 nt	109451	20060	89391	30 nt	12397	1745	10652	30 nt	0	0	0	30 nt	0	0	0	30 nt	0	0	0	30 nt	0	0	0	30 nt	0	0	0	30 nt	0	0	0	30 nt	0	0	0	30 nt	0	0	0
					31 nt	102354	49278	53076	31 nt	87046	31179	55867	31 nt	28134	1224	26910	31 nt	0	0	0	31 nt	0	0	0	31 nt	0	0	0	31 nt	0	0	0	31 nt	0	0	0	31 nt	0	0	0	31 nt	0	0	0	31 nt	1	1	0
					32 nt	84152	49090	35062	32 nt	47760	13726	34034	32 nt	13080	1152	11928	32 nt	0	0	0	32 nt	0	0	0	32 nt	0	0	0	32 nt	0	0	0	32 nt	0	0	0	32 nt	0	0	0	32 nt	0	0	0	32 nt	0	0	0
					33 nt	60923	35667	25256	33 nt	62482	21814	40668	33 nt	9045	1486	7559	33 nt	0	0	0	33 nt	0	0	0	33 nt	0	0	0	33 nt	0	0	0	33 nt	0	0	0	33 nt	0	0	0	33 nt	0	0	0	33 nt	0	0	0
					34 nt	71740	35194	36546	34 nt	58072	14692	43380	34 nt	17683	841	16842	34 nt	0	0	0	34 nt	0	0	0	34 nt	0	0	0	34 nt	0	0	0	34 nt	0	0	0	34 nt	0	0	0	34 nt	0	0	0	34 nt	1	1	0
Feno A2	ALYU-309	18085290	12155477	3799		total	forward	reverse		total	forward	reverse		total	forward	reverse		total	forward	reverse		total	forward	reverse		total	forward	reverse		total	forward	reverse		total	forward	reverse		total	forward	reverse		total	forward	reverse		total	forward	reverse
					15-34 nt	9478522	5574535	3903987	15-34 nt	2984182	2020393	963789	15-34 nt	211142	45239	165903	15-21 nt	2	0	2	15-34 nt	1	0	1	15-34 nt	0	0	0	15-34 nt	1	0	1	15-34 nt	1	0	1	15-34 nt	7	6	1	15-34 nt	40	37	3	15-34 nt	3749	2137	1612
					15 nt	458732	258343	200389	15 nt	134077	66090	67987	15 nt	25409	6694	18715	15 nt	0	0	0	15 nt	0	0	0	15 nt	0	0	0	15 nt	0	0	0	15 nt	1	0	1	15 nt	7	6	1	15 nt	3	3	0	15 nt	19	14	5
					16 nt	454733	257950	196783	16 nt	88632	40920	47712	16 nt	16930	3268	13662	16 nt	0	0	0	16 nt	0	0	0	16 nt	0	0	0	16 nt	0	0	0	16 nt	0	0	0	16 nt	0	0	0	16 nt	6	6	0	16 nt	12	6	6
					17 nt	453909	266201	187708	17 nt	89685	42449	47236	17 nt	13383	3056	10327	17 nt	0	0	0	17 nt	0	0	0	17 nt	0	0	0	17 nt	0	0	0	17 nt	0	0	0	17 nt	0	0	0	17 nt	7	6	1	17 nt	11	6	5
					18 nt	327236	204352	122884	18 nt	111957	57154	54803	18 nt	20393	10624	9769	18 nt	0	0	0	18 nt	0	0	0	18 nt	0	0	0	18 nt	0	0	0	18 nt	0	0	0	18 nt	0	0	0	18 nt	4	4	0	18 nt	18	6	12
					19 nt	357413	229102	128311	19 nt	145495	78446	67049	19 nt	13568	1717	11851	19 nt	0	0	0	19 nt	0	0	0	19 nt	0	0	0	19 nt	0	0	0	19 nt	0	0	0	19 nt	0	0	0	19 nt	2	2	0	19 nt	34	24	10
					20 nt	1617485	1386991	230494	20 nt	1233526	1150579	82947	20 nt	45069	3849	41220	20 nt	0	0	0	20 nt	0	0	0	20 nt	0	0	0	20 nt	0	0	0	20 nt	0	0	0	20 nt	0	0	0	20 nt	6	5	1	20 nt	127	71	56
					21 nt	2637370	1183431	1453939	21 nt	169488	119070	50418	21 nt	9620	2168	7452	21 nt	2	0	2	21 nt	1	0	1	21 nt	0	0	0	21 nt	1	0	1	21 nt	0	0	0	21 nt	0	0	0	21 nt	2	1	1	21 nt	2887	1636	1251
					22 nt	699482	416531	282951	22 nt	144832	79437	65395	22 nt	8338	2213	6125	22 nt	0	0	0	22 nt	0	0	0	22 nt	0	0	0	22 nt	0	0	0	22 nt	0	0	0	22 nt	0	0	0	22 nt	2	2	0	22 nt	567	326	241
					23 nt	373451	212183	161268	23 nt	86647	45269	41378	23 nt	7337	1174	6163	23 nt	0	0	0	23 nt	0	0	0	23 nt	0	0	0	23 nt	0	0	0	23 nt	0	0	0	23 nt	0	0	0	23 nt	2	2	0	23 nt	34	21	13
					24 nt	1129306	531538	597768	24 nt	155447	80036	75411	24 nt	6298	1286	5012	24 nt	0	0	0	24 nt	0	0	0	24 nt	0	0	0	24 nt	0	0	0	24 nt	0	0	0	24 nt	0	0	0	24 nt	3	3	0	24 nt	18	12	6
					25 nt	183540	107244	76296	25 nt	88944	57045	31899	25 nt	5049	1090	3959	25 nt	0	0	0	25 nt	0	0	0	25 nt	0	0	0	25 nt	0	0	0	25 nt	0	0	0	25 nt	0	0	0	25 nt	0	0	0	25 nt	4	2	2
					26 nt	142833	87912	54921	26 nt	77034	45614	31420	26 nt	4112	758	3354	26 nt	0	0	0	26 nt	0	0	0	26 nt	0	0	0	26 nt	0	0	0	26 nt	0	0	0	26 nt	0	0	0	26 nt	0	0	0	26 nt	3	2	1
					27 nt	104842	70141	34701	27 nt	59988	26356	33632	27 nt	3631	1044	2587	27 nt	0	0	0	27 nt	0	0	0	27 nt	0	0	0	27 nt	0	0	0	27 nt	0	0	0	27 nt	0	0	0	27 nt	2	2	0	27 nt	3	1	2
					28 nt	100476	70225	30251	28 nt	68768	36901	31867	28 nt	3647	966	2681	28 nt	0	0	0	28 nt	0	0	0	28 nt	0	0	0	28 nt	0	0	0	28 nt	0	0	0	28 nt	0	0	0	28 nt	0	0	0	28 nt	5	3	2
					29 nt	86974	61414	25560	29 nt	105004	20050	84954	29 nt	4213	1572	2641	29 nt	0	0	0	29 nt	0	0	0	29 nt	0	0	0	29 nt	0	0	0	29 nt	0	0	0	29 nt	0	0	0	29 nt	0	0	0	29 nt	0	0	0
					30 nt	77945	56632	21313	30 nt	66470	17682	48788	30 nt	3755	909	2846	30 nt	0	0	0	30 nt	0	0	0	30 nt	0	0	0	30 nt	0	0	0	30 nt	0	0	0	30 nt	0	0	0	30 nt	0	0	0	30 nt	2	2	0
					31 nt	76634	53823	22811	31 nt	41198	18350	22848	31 nt	5412	911	4501	31 nt	0	0	0	31 nt	0	0	0	31 nt	0	0	0	31 nt	0	0	0	31 nt	0	0	0	31 nt	0	0	0	31 nt	0	0	0	31 nt	0	0	0
					32 nt	75947	47645	28302	32 nt	35981	10987	24994	32 nt	3343	623	2720	32 nt	0	0	0	32 nt	0	0	0	32 nt	0	0	0	32 nt	0	0	0	32 nt	0	0	0	32 nt	0	0	0	32 nt	0	0	0	32 nt	1	1	0
					33 nt	58735	35825	22910	33 nt	46052	18714	27338	33 nt	3817	883	2934	33 nt	0	0	0	33 nt	0	0	0	33 nt	0	0	0	33 nt	0	0	0	33 nt	0	0	0	33 nt	0	0	0	33 nt	1	1	0	33 nt	2	2	0
					34 nt	61479	37052	24427	34 nt	34957	9244	25713	34 nt	7818	434	7384	34 nt	0	0	0	34 nt	0	0	0	34 nt	0	0	0	34 nt	0	0	0	34 nt	0	0	0	34 nt	0	0	0	34 nt	0	0	0	34 nt	2	2	0
Feno BB	ALYU-310	17544746	13873050	6		total	forward	reverse		total	forward	reverse						total	forward	reverse		total	forward	reverse		total	forward	reverse		total	forward	reverse		total	forward	reverse		total	forward	reverse		total	forward	reverse		total	forward	reverse
					15-34 nt	10460697	5496029	4964668	15-34 nt	2769787	1843604	926183	15-34 nt	143292	29617	113675	15-20 nt	2	2	0	15-34 nt	2	2	0	15-34 nt	0	0	0	15-34 nt	0	0	0	15-34 nt	0	0	0	15-34 nt	0	0	0	15-34 nt	1	0	1	15-34 nt	3	2	1
					15 nt	217868	113330	104538	15 nt	66234	34323	31911	15 nt	11537	4082	7455	15 nt	2	2	0	15 nt	2	2	0	15 nt	0	0	0	15 nt	0	0	0	15 nt	0	0	0	15 nt	0	0	0	15 nt	0	0	0	15 nt	0	0	0
					16 nt	333529	166282	167247	16 nt	43454	18375	25079	16 nt	9107	2354	6753	16 nt	0	0	0	16 nt	0	0	0	16 nt	0	0	0	16 nt	0	0	0	16 nt	0	0	0	16 nt	0	0	0	16 nt	1	0	1	16 nt	2	2	0
					17 nt	281496	149045	132451	17 nt	47093	21082	26011	17 nt	8509	4420	4089	17 nt	0	0	0	17 nt	0	0	0	17 nt	0	0	0	17 nt	0	0	0	17 nt	0	0	0	17 nt	0	0	0	17 nt	0	0	0	17 nt	0	0	0
					18 nt	163096	90999	72097	18 nt	62211	31057	31154	18 nt	10107	5918	4189	18 nt	0	0	0	18 nt	0	0	0	18 nt	0	0	0	18 nt	0	0	0	18 nt	0	0	0	18 nt	0	0	0	18 nt	0	0	0	18 nt	0	0	0
					19 nt	230605	141501	89104	19 nt	121042	69923	51119	19 nt	8165	776	7389	19 nt	0	0	0	19 nt	0	0	0	19 nt	0	0	0	19 nt	0	0	0	19 nt	0	0	0	19 nt	0	0	0	19 nt	0	0	0	19 nt	0	0	0
					20 nt	1326980	1068983	257997	20 nt	954125	878601	75524	20 nt	48428	2073	46355	20 nt	0	0	0	20 nt	0	0	0	20 nt	0	0	0	20 nt	0	0	0	20 nt	0	0	0	20 nt	0	0	0	20 nt	0	0	0	20 nt	0	0	0
					21 nt	3754340	1625468	2128872	21 nt	217410	169065	48345	21 nt	3738	1038	2700	21 nt	0	0	0	21 nt	0	0	0	21 nt	0	0	0	21 nt	0	0	0	21 nt	0	0	0	21 nt	0	0	0	21 nt	0	0	0	21 nt	1	0	1
					22 nt	874627	501501	373126	22 nt	149760	86205	63555	22 nt	3627	1169	2458	22 nt	0	0	0	22 nt	0	0	0	22 nt	0	0	0	22 nt	0	0	0	22 nt	0	0	0	22 nt	0	0	0	22 nt	0	0	0	22 nt	0	0	0
					23 nt	383017	188876	194141	23 nt	78782	48843	29939	23 nt	3154	578	2576	23 nt	0	0	0	23 nt	0	0	0	23 nt	0	0	0	23 nt	0	0	0	23 nt	0	0	0	23 nt	0	0	0	23 nt	0	0	0	23 nt	0	0	0
					24 nt	1858318	907504	950814	24 nt	90701	56833	33868	24 nt	3175	905	2270	24 nt	0	0	0	24 nt	0	0	0	24 nt	0	0	0	24 nt	0	0	0	24 nt	0	0	0	24 nt	0	0	0	24 nt	0	0	0	24 nt	0	0	0
					25 nt	200247	71668	128579	25 nt	125428	100627	24801	25 nt	2490	695	1795	25 nt	0	0	0	25 nt	0	0	0	25 nt	0	0	0	25 nt	0	0	0	25 nt	0	0	0	25 nt	0	0	0	25 nt	0	0	0	25 nt	0	0	0
					26 nt	165444	67039	98405	26 nt	128808	99053	29755	26 nt	2080	471	1609	26 nt	0	0	0	26 nt	0	0	0	26 nt	0	0	0	26 nt	0	0	0	26 nt	0	0	0	26 nt	0	0	0	26 nt	0	0	0	26 nt	0	0	0
					27 nt	99069	48261	50808	27 nt	76421	45665	30756	27 nt	2226	580	1646	27 nt	0	0	0	27 nt	0	0	0	27 nt	0	0	0	27 nt	0	0	0	27 nt	0	0	0	27 nt	0	0	0	27 nt	0	0	0	27 nt	0	0	0
					28 nt	94664	60633	34031	28 nt	98769	45793	52976	28 nt	2459	616	1843	28 nt	0	0	0	28 nt	0	0	0	28 nt	0	0	0	28 nt	0	0	0	28 nt	0	0	0	28 nt	0	0	0	28 nt	0	0	0	28 nt	0	0	0
					29 nt	80770	52920	27850	29 nt	152019	34013	118006	29 nt	2103	545	1558	29 nt	0	0	0	29 nt	0	0	0	29 nt	0	0	0	29 nt	0	0	0	29 nt	0	0	0	29 nt	0	0	0	29 nt	0	0	0	29 nt	0	0	0
					30 nt	67480	44449	23031	30 nt	112976	27338	85638	30 nt	3057	653	2404	30 nt	0	0	0	30 nt	0	0	0	30 nt	0	0	0	30 nt	0	0	0	30 nt	0	0	0	30 nt	0	0	0	30 nt	0	0	0	30 nt	0	0	0
					31 nt	78815	51550	27265	31 nt	44282	23731	20551	31 nt	3199	653	2546	31 nt	0	0	0	31 nt	0	0	0	31 nt	0	0	0	31 nt	0	0	0	31 nt	0	0	0	31 nt	0	0	0	31 nt	0	0	0	31 nt	0	0	0
					32 nt	100662	65030	35632	32 nt	46624	18661	27963	32 nt	2717	858	1859	32 nt	0	0	0	32 nt	0	0	0	32 nt	0	0	0	32 nt	0	0	0	32 nt	0	0	0	32 nt	0	0	0	32 nt	0	0	0	32 nt	0	0	0
					33 nt	73618	43722	29896	33 nt	78194	20977	57217	33 nt	3500	743	2757	33 nt	0	0	0	33 nt	0	0	0	33 nt	0	0	0	33 nt	0	0	0	33 nt	0	0	0	33 nt	0	0	0	33 nt	0	0	0	33 nt	0	0	0
					34 nt	76052	37268	38784	34 nt	75454	13439	62015	34 nt	9914	490	9424	34 nt	0	0	0	34 nt	0	0	0	34 nt	0	0	0	34 nt	0	0	0	34 nt	0	0	0	34 nt	0	0	0	34 nt	0	0	0	34 nt	0	0	0
K1	ALYU-311	18052722	11493218	6992		total	forward	reverse		total	forward	reverse		total	forward	reverse		total	forward	reverse		total	forward	reverse		total	forward	reverse		total	forward	reverse		total	forward	reverse		total	forward	reverse		total	forward	reverse		total	forward	reverse
					15-34 nt	8694762	4918990	3775772	15-34 nt	3315096	1731452	1583644	15-34 nt	377251	81703	295548	15-34 nt	0	0	0	15-34 nt	0	0	0	15-34 nt	0	0	0	15-34 nt	0	0	0	15-34 nt	4	1	3	15-34 nt	1	1	0	15-34 nt	6987	6868	119	15-34 nt	0	0	0
					15 nt	757153	400375	356778	15 nt	272872	123599	149273	15 nt	53930	18443	35487	15 nt	0	0	0	15 nt	0	0	0	15 nt	0	0	0	15 nt	0	0	0	15 nt	0	0	0	15 nt	0	0	0	15 nt	685	682	3	15 nt	0	0	0
					16 nt	799595	421494	378101	16 nt	201611	99455	102156	16 nt	25694	6525	19169	16 nt	0	0	0	16 nt	0	0	0	16 nt	0	0	0	16 nt	0	0	0	16 nt	0	0	0	16 nt	0	0	0	16 nt	726	723	3	16 nt	0	0	0
					17 nt	525019	288110	236909	17 nt	176674	83289	93385	17 nt	21763	6129	15634	17 nt	0	0	0	17 nt	0	0	0	17 nt	0	0	0	17 nt	0	0	0	17 nt	0	0	0	17 nt	0	0	0	17 nt	736	732	4	17 nt	0	0	0
					18 nt	487214	275077	212137	18 nt	230731	105530	125201	18 nt	43353	28213	15140	18 nt	0	0	0	18 nt	0	0	0	18 nt	0	0	0	18 nt	0	0	0	18 nt	0	0	0	18 nt	0	0	0	18 nt	648	646	2	18 nt	0	0	0
					19 nt	513111	322551	190560	19 nt	239623	118127	121496	19 nt	17623	2741	14882	19 nt	0	0	0	19 nt	0	0	0	19 nt	0	0	0	19 nt	0	0	0	19 nt	0	0	0	19 nt	0	0	0	19 nt	491	489	2	19 nt	0	0	0
					20 nt	1015710	789420	226290	20 nt	713554	559863	153691	20 nt	85451	4099	81352	20 nt	0	0	0	20 nt	0	0	0	20 nt	0	0	0	20 nt	0	0	0	20 nt	0	0	0	20 nt	0	0	0	20 nt	597	586	11	20 nt	0	0	0
					21 nt	1719223	759252	959971	21 nt	191727	100218	91509	21 nt	15987	2300	13687	21 nt	0	0	0	21 nt	0	0	0	21 nt	0	0	0	21 nt	0	0	0	21 nt	2	1	1	21 nt	1	1	0	21 nt	600	518	82	21 nt	0	0	0
					22 nt	556539	324877	231662	22 nt	203414	107818	95596	22 nt	12322	1619	10703	22 nt	0	0	0	22 nt	0	0	0	22 nt	0	0	0	22 nt	0	0	0	22 nt	2	0	2	22 nt	0	0	0	22 nt	452	444	8	22 nt	0	0	0
					23 nt	335735	191302	144433	23 nt	165356	75999	89357	23 nt	15710	1429	14281	23 nt	0	0	0	23 nt	0	0	0	23 nt	0	0	0	23 nt	0	0	0	23 nt	0	0	0	23 nt	0	0	0	23 nt	375	371	4	23 nt	0	0	0
					24 nt	802333	409682	392651	24 nt	105335	50157	55178	24 nt	10487	1274	9213	24 nt	0	0	0	24 nt	0	0	0	24 nt	0	0	0	24 nt	0	0	0	24 nt	0	0	0	24 nt	0	0	0	24 nt	235	235	0	24 nt	0	0	0
					25 nt	202132	125949	76183	25 nt	119032	53054	65978	25 nt	10582	1309	9273	25 nt	0	0	0	25 nt	0	0	0	25 nt	0	0	0	25 nt	0	0	0	25 nt	0	0	0	25 nt	0	0	0	25 nt	269	269	0	25 nt	0	0	0
					26 nt	148963	95312	53651	26 nt	67395	31112	36283	26 nt	5737	920	4817	26 nt	0	0	0	26 nt	0	0	0	26 nt	0	0	0	26 nt	0	0	0	26 nt	0	0	0	26 nt	0	0	0	26 nt	207	207	0	26 nt	0	0	0
					27 nt	114936	74557	40379	27 nt	122702	26490	96212	27 nt	5237	863	4374	27 nt	0	0	0	27 nt	0	0	0	27 nt	0	0	0	27 nt	0	0	0	27 nt	0	0	0	27 nt	0	0	0	27 nt	208	208	0	27 nt	0	0	0
					28 nt	108935	67402	41533	28 nt	110363	44575	65788	28 nt	7033	1002	6031	28 nt	0	0	0	28 nt	0	0	0	28 nt	0	0	0	28 nt	0	0	0	28 nt	0	0	0	28 nt	0	0	0	28 nt	180	180	0	28 nt	0	0	0
					29 nt	105164	66828	38336	29 nt	91313	22135	69178	29 nt	7125	1146	5979	29 nt	0	0	0	29 nt	0	0	0	29 nt	0	0	0	29 nt	0	0	0	29 nt	0	0	0	29 nt	0	0	0	29 nt	141	141	0	29 nt	0	0	0
					30 nt	93188	62954	30234	30 nt	94459	47479	46980	30 nt	5572	1087	4485	30 nt	0	0	0	30 nt	0	0	0	30 nt	0	0	0	30 nt	0	0	0	30 nt	0	0	0	30 nt	0	0	0	30 nt	119	119	0	30 nt	0	0	0
					31 nt	124575	75613	48962	31 nt	58642	35785	22857	31 nt	5093	896	4197	31 nt	0	0	0	31 nt	0	0	0	31 nt	0	0	0	31 nt	0	0	0	31 nt	0	0	0	31 nt	0	0	0	31 nt	88	88	0	31 nt	0	0	0
					32 nt	123435	78207	45228	32 nt	42682	12561	30121	32 nt	4021	523	3498	32 nt	0	0	0	32 nt	0	0	0	32 nt	0	0	0	32 nt	0	0	0	32 nt	0	0	0	32 nt	0	0	0	32 nt	85	85	0	32 nt	0	0	0
					33 nt	70182	43241	26941	33 nt	53352	20522	32830	33 nt	5580	736	4844	33 nt	0	0	0	33 nt	0	0	0	33 nt	0	0	0	33 nt	0	0	0	33 nt	0	0	0	33 nt	0	0	0	33 nt	74	74	0	33 nt	0	0	0
					34 nt	91620	46787	44833	34 nt	54259	13684	40575	34 nt	18951	449	18502	34 nt	0	0	0	34 nt	0	0	0	34 nt	0	0	0	34 nt	0	0	0	34 nt	0	0	0	34 nt	0	0	0	34 nt	71	71	0	34 nt	0	0	0
K3	ALYU-312	16233714	11686674	1844		total	forward	reverse		total	forward	reverse		total	forward	reverse		total	forward	reverse		total	forward	reverse		total	forward	reverse		total	forward	reverse		total	forward	reverse		total	forward	reverse		total	forward	reverse		total	forward	reverse
					15-34 nt	8921082	4700029	4221053	15-34 nt	2217420	1488587	728833	15-34 nt	134848	17180	117668	15-34 nt	3	1	2	15-34 nt	0	0	0	15-34 nt	3	1	2	15-34 nt	0	0	0	15-34 nt	0	0	0	15-34 nt	5	5	2	15-34 nt	1834	1756	78	15-34 nt	2	2	0
					15 nt	168034	95155	72879	15 nt	52173	26604	25569	15 nt	7455	1870	5585	15 nt	3	1	2	15 nt	0	0	0	15 nt	3	1	2	15 nt	0	0	0	15 nt	0	0	0	15 nt	5	5	0	15 nt	148	145	3	15 nt	2	2	0
					16 nt	328543	194719	133824	16 nt	49290	22463	26827	16 nt	8192	1705	6487	16 nt	0	0	0	16 nt	0	0	0	16 nt	0	0	0	16 nt	0	0	0	16 nt	0	0	0	16 nt	0	0	0	16 nt	117	115	2	16 nt	0	0	0
					17 nt	279445	148926	130519	17 nt	52355	28380	23975	17 nt	5706	2097	3609	17 nt	0	0	0	17 nt	0	0	0	17 nt	0	0	0	17 nt	0	0	0	17 nt	0	0	0	17 nt	0	0	0	17 nt	145	143	2	17 nt	0	0	0
					18 nt	146191	88176	58015	18 nt	53619	28671	24948	18 nt	6600	2431	4169	18 nt	0	0	0	18 nt	0	0	0	18 nt	0	0	0	18 nt	0	0	0	18 nt	0	0	0	18 nt	0	0	0	18 nt	122	122	0	18 nt	0	0	0
					19 nt	282225	207136	75089	19 nt	123052	81467	41585	19 nt	5792	564	5228	19 nt	0	0	0	19 nt	0	0	0	19 nt	0	0	0	19 nt	0	0	0	19 nt	0	0	0	19 nt	0	0	0	19 nt	134	133	1	19 nt	0	0	0
					20 nt	1303789	1064933	238856	20 nt	902451	847547	54904	20 nt	25106	958	24148	20 nt	0	0	0	20 nt	0	0	0	20 nt	0	0	0	20 nt	0	0	0	20 nt	0	0	0	20 nt	0	0	0	20 nt	136	133	3	20 nt	0	0	0
					21 nt	3001531	1172225	1829306	21 nt	111696	74161	37535	21 nt	2437	653	1784	21 nt	0	0	0	21 nt	0	0	0	21 nt	0	0	0	21 nt	0	0	0	21 nt	0	0	0	21 nt	0	0	0	21 nt	280	226	54	21 nt	0	0	0
					22 nt	736008	379564	356444	22 nt	148963	78797	70166	22 nt	2291	522	1769	22 nt	0	0	0	22 nt	0	0	0	22 nt	0	0	0	22 nt	0	0	0	22 nt	0	0	0	22 nt	0	0	0	22 nt	115	104	11	22 nt	0	0	0
					23 nt	279523	137391	142132	23 nt	55867	32997	22870	23 nt	1825	446	1379	23 nt	0	0	0	23 nt	0	0	0	23 nt	0	0	0	23 nt	0	0	0	23 nt	0	0	0	23 nt	0	0	0	23 nt	87	87	0	23 nt	0	0	0
					24 nt	1625051	801051	824000	24 nt	51096	28503	22593	24 nt	2105	672	1433	24 nt	0	0	0	24 nt	0	0	0	24 nt	0	0	0	24 nt	0	0	0	24 nt	0	0	0	24 nt	0	0	0	24 nt	70	68	2	24 nt	0	0	0
					25 nt	119439	54460	64979	25 nt	60962	42740	18222	25 nt	1462	397	1065	25 nt	0	0	0	25 nt	0	0	0	25 nt	0	0	0	25 nt	0	0	0	25 nt	0	0	0	25 nt	0	0	0	25 nt	68	68	0	25 nt	0	0	0
					26 nt	84960	43653	41307	26 nt	78315	42791	35524	26 nt	1321	380	941	26 nt	0	0	0	26 nt	0	0	0	26 nt	0	0	0	26 nt	0	0	0	26 nt	0	0	0	26 nt	0	0	0	26 nt	79	79	0	26 nt	0	0	0
					27 nt	58211	34384	23827	27 nt	43865	20664	23201	27 nt	1413	455	958	27 nt	0	0	0	27 nt	0	0	0	27 nt	0	0	0	27 nt	0	0	0	27 nt	0	0	0	27 nt	0	0	0	27 nt	54	54	0	27 nt	0	0	0
					28 nt	57612	37820	19792	28 nt	81506	27675	53831	28 nt	1397	413	984	28 nt	0	0	0	28 nt	0	0	0	28 nt	0	0	0	28 nt	0	0	0	28 nt	0	0	0	28 nt	0	0	0	28 nt	53	53	0	28 nt	0	0	0
					29 nt	54083	35601	18482	29 nt	80699	17760	62939	29 nt	1617	568	1049	29 nt	0	0	0	29 nt	0	0	0	29 nt	0	0	0	29 nt	0	0	0	29 nt	0	0	0	29 nt	0	0	0	29 nt	42	42	0	29 nt	0	0	0
					30 nt	53472	31754	21718	30 nt	54679	22367	32312	30 nt	3450	905	2545	30 nt	0	0	0	30 nt	0	0	0	30 nt	0	0	0	30 nt	0	0	0	30 nt	0	0	0	30 nt	0	0	0	30 nt	46	46	0	30 nt	0	0	0
					31 nt	88099	52650	35449	31 nt	43004	26779	16225	31 nt	3425	391	3034	31 nt	0	0	0	31 nt	0	0	0	31 nt	0	0	0	31 nt	0	0	0	31 nt	0	0	0	31 nt	0	0	0	31 nt	41	41	0	31 nt	0	0	0
					32 nt	112571	65655	46916	32 nt	39532	11912	27620	32 nt	3595	721	2874	32 nt	0	0	0	32 nt	0	0	0	32 nt	0	0	0	32 nt	0	0	0	32 nt	0	0	0	32 nt	0	0	0	32 nt	27	27	0	32 nt	0	0	0
					33 nt	57224	29512	27712	33 nt	63216	15442	47774	33 nt	9305	608	8697	33 nt	0	0	0	33 nt	0	0	0	33 nt	0	0	0	33 nt	0	0	0	33 nt	0	0	0	33 nt	0	0	0	33 nt	37	37	0	33 nt	0	0	0
					34 nt	85071	25264	59807	34 nt	71080	10867	60213	34 nt	40354	424	39930	34 nt	0	0	0	34 nt	0	0	0	34 nt	0	0	0	34 nt	0	0	0	34 nt	0	0	0	34 nt	0	0	0	34 nt	33	33	0	34 nt	0	0	0
K4	ALYU-313	17577530	12778297	2896		total	forward	reverse		total	forward	reverse		total	forward	reverse		total	forward	reverse		total	forward	reverse		total	forward	reverse		total	forward	reverse		total	forward	reverse		total	forward	reverse		total	forward	reverse		total	forward	reverse
					15-34 nt	9958841	5364431	4594410	15-34 nt	2623958	1843819	780139	15-34 nt	195420	19268	176152	15-15 nt	1	1	0	15-34 nt	1	1	0	15-34 nt	0	0	0	15-34 nt	0	0	0	15-34 nt	0	0	0	15-34 nt	4	4	0	15-34 nt	2891	2694	197	15-34 nt	0	0	0
					15 nt	176294	101725	74569	15 nt	51901	26679	25222	15 nt	7274	2088	5186	15 nt	1	1	0	15 nt	1	1	0	15 nt	0	0	0	15 nt	0	0	0	15 nt	0	0	0	15 nt	4	4	0	15 nt	194	193	1	15 nt	0	0	0
					16 nt	371229	229942	141287	16 nt	48135	21588	26547	16 nt	7764	1632	6132	16 nt	0	0	0	16 nt	0	0	0	16 nt	0	0	0	16 nt	0	0	0	16 nt	0	0	0	16 nt	0	0	0	16 nt	195	191	4	16 nt	0	0	0
					17 nt	316594	172305	144289	17 nt	53473	29803	23670	17 nt	6143	2402	3741	17 nt	0	0	0	17 nt	0	0	0	17 nt	0	0	0	17 nt	0	0	0	17 nt	0	0	0	17 nt	0	0	0	17 nt	172	169	3	17 nt	0	0	0
					18 nt	158902	97219	61683	18 nt	58429	33288	25141	18 nt	7929	3439	4490	18 nt	0	0	0	18 nt	0	0	0	18 nt	0	0	0	18 nt	0	0	0	18 nt	0	0	0	18 nt	0	0	0	18 nt	169	169	0	18 nt	0	0	0
					19 nt	360513	277862	82651	19 nt	141996	92835	49161	19 nt	7508	605	6903	19 nt	0	0	0	19 nt	0	0	0	19 nt	0	0	0	19 nt	0	0	0	19 nt	0	0	0	19 nt	0	0	0	19 nt	201	200	1	19 nt	0	0	0
					20 nt	1669307	1395221	274086	20 nt	1223924	1129774	94150	20 nt	67560	1400	66160	20 nt	0	0	0	20 nt	0	0	0	20 nt	0	0	0	20 nt	0	0	0	20 nt	0	0	0	20 nt	0	0	0	20 nt	195	188	7	20 nt	0	0	0
					21 nt	3469106	1344225	2124881	21 nt	137409	97487	39922	21 nt	2754	666	2088	21 nt	0	0	0	21 nt	0	0	0	21 nt	0	0	0	21 nt	0	0	0	21 nt	0	0	0	21 nt	0	0	0	21 nt	559	405	154	21 nt	0	0	0
					22 nt	695399	373638	321761	22 nt	125447	68242	57205	22 nt	2435	590	1845	22 nt	0	0	0	22 nt	0	0	0	22 nt	0	0	0	22 nt	0	0	0	22 nt	0	0	0	22 nt	0	0	0	22 nt	215	193	22	22 nt	0	0	0
					23 nt	297976	143803	154173	23 nt	62653	37165	25488	23 nt	2027	394	1633	23 nt	0	0	0	23 nt	0	0	0	23 nt	0	0	0	23 nt	0	0	0	23 nt	0	0	0	23 nt	0	0	0	23 nt	120	117	3	23 nt	0	0	0
					24 nt	1596563	782252	814311	24 nt	56235	32930	23305	24 nt	2239	582	1657	24 nt	0	0	0	24 nt	0	0	0	24 nt	0	0	0	24 nt	0	0	0	24 nt	0	0	0	24 nt	0	0	0	24 nt	109	107	2	24 nt	0	0	0
					25 nt	128846	56100	72746	25 nt	70128	51527	18601	25 nt	1869	457	1412	25 nt	0	0	0	25 nt	0	0	0	25 nt	0	0	0	25 nt	0	0	0	25 nt	0	0	0	25 nt	0	0	0	25 nt	109	109	0	25 nt	0	0	0
					26 nt	90026	44233	45793	26 nt	78970	46887	32083	26 nt	1481	347	1134	26 nt	0	0	0	26 nt	0	0	0	26 nt	0	0	0	26 nt	0	0	0	26 nt	0	0	0	26 nt	0	0	0	26 nt	96	96	0	26 nt	0	0	0
					27 nt	61202	34810	26392	27 nt	48141	25188	22953	27 nt	1626	510	1116	27 nt	0	0	0	27 nt	0	0	0	27 nt	0	0	0	27 nt	0	0	0	27 nt	0	0	0	27 nt	0	0	0	27 nt	101	101	0	27 nt	0	0	0
					28 nt	64265	43424	20841	28 nt	82133	33120	49013	28 nt	1645	505	1140	28 nt	0	0	0	28 nt	0	0	0	28 nt	0	0	0	28 nt	0	0	0	28 nt	0	0	0	28 nt	0	0	0	28 nt	80	80	0	28 nt	0	0	0
					29 nt	56524	37609	18915	29 nt	80115	19415	60700	29 nt	1820	588	1232	29 nt	0	0	0	29 nt	0	0	0	29 nt	0	0	0	29 nt	0	0	0	29 nt	0	0	0	29 nt	0	0	0	29 nt	63	63	0	29 nt	0	0	0
					30 nt	60628	36685	23943	30 nt	59145	23215	35930	30 nt	3473	792	2681	30 nt	0	0	0	30 nt	0	0	0	30 nt	0	0	0	30 nt	0	0	0	30 nt	0	0	0	30 nt	0	0	0	30 nt	51	51	0	30 nt	0	0	0
					31 nt	89648	53830	35818	31 nt	47846	28776	19070	31 nt	4674	429	4245	31 nt	0	0	0	31 nt	0	0	0	31 nt	0	0	0	31 nt	0	0	0	31 nt	0	0	0	31 nt	0	0	0	31 nt	67	67	0	31 nt	0	0	0
					32 nt	137673	82019	55654	32 nt	47095	13986	33109	32 nt	3931	708	3223	32 nt	0	0	0	32 nt	0	0	0	32 nt	0	0	0	32 nt	0	0	0	32 nt	0	0	0	32 nt	0	0	0	32 nt	72	72	0	32 nt	0	0	0
					33 nt	61260	31058	30202	33 nt	66887	18896	47991	33 nt	10246	590	9656	33 nt	0	0	0	33 nt	0	0	0	33 nt	0	0	0	33 nt	0	0	0	33 nt	0	0	0	33 nt	0	0	0	33 nt	55	55	0	33 nt	0	0	0
					34 nt	96886	26471	70415	34 nt	83896	13018	70878	34 nt	51022	544	50478	34 nt	0	0	0	34 nt	0	0	0	34 nt	0	0	0	34 nt	0	0	0	34 nt	0	0	0	34 nt	0	0	0	34 nt	68	68	0	34 nt	0	0	0
Sweet 6	ALYU-314	17046547	13652089	2955		total	forward	reverse		total	forward	reverse		total	forward	reverse		total	forward	reverse		total	forward	reverse		total	forward	reverse		total	forward	reverse		total	forward	reverse		total	forward	reverse		total	forward	reverse		total	forward	reverse
					15-34 nt	10285668	5983931	4301737	15-34 nt	3137653	2391632	746021	15-34 nt	128451	25103	103348	15-34 nt	3	1	2	15-34 nt	1	0	1	15-34 nt	0	0	0	15-34 nt	2	1	1	15-34 nt	0	0	0	15-34 nt	1	0	1	15-34 nt	2590	1958	632	15-34 nt	361	216	144
					15 nt	171185	103452	67733	15 nt	55541	27843	27698	15 nt	9320	2982	6338	15 nt	1	0	1	15 nt	1	0	1	15 nt	0	0	0	15 nt	0	0	0	15 nt	0	0	0	15 nt	1	0	1	15 nt	98	91	7	15 nt	0	0	0
					16 nt	323264	202815	120449	16 nt	49347	22179	27168	16 nt	8783	2621	6162	16 nt	1	1	0	16 nt	0	0	0	16 nt	0	0	0	16 nt	1	1	0	16 nt	0	0	0	16 nt	0	0	0	16 nt	82	74	8	16 nt	1	1	0
					17 nt	379113	207525	171588	17 nt	50852	29570	21282	17 nt	6492	2553	3939	17 nt	0	0	0	17 nt	0	0	0	17 nt	0	0	0	17 nt	0	0	0	17 nt	0	0	0	17 nt	0	0	0	17 nt	115	110	5	17 nt	1	1	0
					18 nt	152541	97613	54928	18 nt	59857	34704	25153	18 nt	7145	3530	3615	18 nt	0	0	0	18 nt	0	0	0	18 nt	0	0	0	18 nt	0	0	0	18 nt	0	0	0	18 nt	0	0	0	18 nt	88	82	6	18 nt	0	0	0
					19 nt	371920	302261	69659	19 nt	200574	145667	54907	19 nt	5656	1032	4624	19 nt	0	0	0	19 nt	0	0	0	19 nt	0	0	0	19 nt	0	0	0	19 nt	0	0	0	19 nt	0	0	0	19 nt	122	109	13	19 nt	0	0	0
					20 nt	1940381	1741639	198742	20 nt	1601501	1552363	49138	20 nt	22062	1744	20318	20 nt	0	0	0	20 nt	0	0	0	20 nt	0	0	0	20 nt	0	0	0	20 nt	0	0	0	20 nt	0	0	0	20 nt	128	102	26	20 nt	12	8	4
					21 nt	3206845	1355038	1851807	21 nt	168605	124808	43797	21 nt	3919	1346	2573	21 nt	1	0	1	21 nt	0	0	0	21 nt	0	0	0	21 nt	1	0	1	21 nt	0	0	0	21 nt	0	0	0	21 nt	1279	813	466	21 nt	296	175	121
					22 nt	691884	380863	311021	22 nt	149994	82311	67683	22 nt	4626	772	3854	22 nt	0	0	0	22 nt	0	0	0	22 nt	0	0	0	22 nt	0	0	0	22 nt	0	0	0	22 nt	0	0	0	22 nt	281	197	84	22 nt	46	27	19
					23 nt	318533	156024	162509	23 nt	62829	39350	23479	23 nt	2711	605	2106	23 nt	0	0	0	23 nt	0	0	0	23 nt	0	0	0	23 nt	0	0	0	23 nt	0	0	0	23 nt	0	0	0	23 nt	66	56	10	23 nt	2	2	0
					24 nt	1743717	854624	889093	24 nt	60205	35347	24858	24 nt	2669	849	1820	24 nt	0	0	0	24 nt	0	0	0	24 nt	0	0	0	24 nt	0	0	0	24 nt	0	0	0	24 nt	0	0	0	24 nt	54	50	4	24 nt	2	2	0
					25 nt	113659	48048	65611	25 nt	61200	43090	18110	25 nt	1769	562	1207	25 nt	0	0	0	25 nt	0	0	0	25 nt	0	0	0	25 nt	0	0	0	25 nt	0	0	0	25 nt	0	0	0	25 nt	36	36	0	25 nt	0	0	0
					26 nt	77045	38733	38312	26 nt	68216	41838	26378	26 nt	1453	408	1045	26 nt	0	0	0	26 nt	0	0	0	26 nt	0	0	0	26 nt	0	0	0	26 nt	0	0	0	26 nt	0	0	0	26 nt	34	33	1	26 nt	0	0	0
					27 nt	56786	34853	21933	27 nt	53430	25648	27782	27 nt	1473	458	1015	27 nt	0	0	0	27 nt	0	0	0	27 nt	0	0	0	27 nt	0	0	0	27 nt	0	0	0	27 nt	0	0	0	27 nt	24	24	0	27 nt	1	0	1
					28 nt	61121	43996	17125	28 nt	94079	32327	61752	28 nt	1576	542	1034	28 nt	0	0	0	28 nt	0	0	0	28 nt	0	0	0	28 nt	0	0	0	28 nt	0	0	0	28 nt	0	0	0	28 nt	38	37	1	28 nt	0	0	0
					29 nt	57124	38641	18483	29 nt	103239	21361	81878	29 nt	1673	610	1063	29 nt	0	0	0	29 nt	0	0	0	29 nt	0	0	0	29 nt	0	0	0	29 nt	0	0	0	29 nt	0	0	0	29 nt	36	36	0	29 nt	0	0	0
					30 nt	59349	39687	19662	30 nt	88195	47411	40784	30 nt	3485	1629	1856	30 nt	0	0	0	30 nt	0	0	0	30 nt	0	0	0	30 nt	0	0	0	30 nt	0	0	0	30 nt	0	0	0	30 nt	22	22	0	30 nt	0	0	0
					31 nt	116261	73436	42825	31 nt	59441	45929	13512	31 nt	2126	929	1197	31 nt	0	0	0	31 nt	0	0	0	31 nt	0	0	0	31 nt	0	0	0	31 nt	0	0	0	31 nt	0	0	0	31 nt	30	29	1	31 nt	0	0	0
					32 nt	327778	218503	109275	32 nt	36772	11763	25009	32 nt	2263	787	1476	32 nt	0	0	0	32 nt	0	0	0	32 nt	0	0	0	32 nt	0	0	0	32 nt	0	0	0	32 nt	0	0	0	32 nt	34	34	0	32 nt	0	0	0
					33 nt	52731	27678	25053	33 nt	53044	17987	35057	33 nt	7177	603	6574	33 nt	0	0	0	33 nt	0	0	0	33 nt	0	0	0	33 nt	0	0	0	33 nt	0	0	0	33 nt	0	0	0	33 nt	14	14	0	33 nt	0	0	0
					34 nt	64431	18502	45929	34 nt	60732	10136	50596	34 nt	32073	541	31532	34 nt	0	0	0	34 nt	0	0	0	34 nt	0	0	0	34 nt	0	0	0	34 nt	0	0	0	34 nt	0	0	0	34 nt	9	9	0	34 nt	0	0	0
Queen Sangria 4	ALYU-315	18787923	15096325	95532		total	forward	reverse		total	forward	reverse		total	forward	reverse		total	forward	reverse		total	forward	reverse		total	forward	reverse		total	forward	reverse		total	forward	reverse		total	forward	reverse		total	forward	reverse		total	forward	reverse
					15-34 nt	11007096	6183621	4823475	15-34 nt	3813539	2811954	1001585	15-34 nt	152448	26579	125869	15-22 nt	1	0	1	15-34 nt	0	0	0	15-34 nt	1	0	1	15-34 nt	0	0	0	15-34 nt	0	0	0	15-34 nt	1	1	0	15-34 nt	9	9	0	15-34 nt	95521	53339	42182
					15 nt	204702	119407	85295	15 nt	63686	31880	31806	15 nt	11190	3240	7950	15 nt	1	0	1	15 nt	0	0	0	15 nt	1	0	1	15 nt	0	0	0	15 nt	0	0	0	15 nt	1	1	0	15 nt	0	0	0	15 nt	134	59	75
					16 nt	404912	242319	162593	16 nt	57935	25150	32785	16 nt	11515	3987	7528	16 nt	0	0	0	16 nt	0	0	0	16 nt	0	0	0	16 nt	0	0	0	16 nt	0	0	0	16 nt	0	0	0	16 nt	0	0	0	16 nt	154	81	73
					17 nt	373207	199184	174023	17 nt	55079	30392	24687	17 nt	7002	2687	4315	17 nt	0	0	0	17 nt	0	0	0	17 nt	0	0	0	17 nt	0	0	0	17 nt	0	0	0	17 nt	0	0	0	17 nt	2	2	0	17 nt	114	71	43
					18 nt	163986	99268	64718	18 nt	67481	38372	29109	18 nt	7207	3080	4127	18 nt	0	0	0	18 nt	0	0	0	18 nt	0	0	0	18 nt	0	0	0	18 nt	0	0	0	18 nt	0	0	0	18 nt	3	3	0	18 nt	179	65	114
					19 nt	363401	274273	89128	19 nt	205978	152018	53960	19 nt	7155	1005	6150	19 nt	0	0	0	19 nt	0	0	0	19 nt	0	0	0	19 nt	0	0	0	19 nt	0	0	0	19 nt	0	0	0	19 nt	0	0	0	19 nt	322	173	149
					20 nt	2128876	1863297	265579	20 nt	1748897	1670566	78331	20 nt	40683	1713	38970	20 nt	0	0	0	20 nt	0	0	0	20 nt	0	0	0	20 nt	0	0	0	20 nt	0	0	0	20 nt	0	0	0	20 nt	1	1	0	20 nt	3147	1825	1322
					21 nt	3599984	1492917	2107067	21 nt	260481	199173	61308	21 nt	4107	1327	2780	21 nt	0	0	0	21 nt	0	0	0	21 nt	0	0	0	21 nt	0	0	0	21 nt	0	0	0	21 nt	0	0	0	21 nt	1	1	0	21 nt	75443	41862	33581
					22 nt	893847	467042	426805	22 nt	218093	120957	97136	22 nt	3495	824	2671	22 nt	0	0	0	22 nt	0	0	0	22 nt	0	0	0	22 nt	0	0	0	22 nt	0	0	0	22 nt	0	0	0	22 nt	1	1	0	22 nt	14955	8621	6334
					23 nt	326725	148868	177857	23 nt	92614	62075	30539	23 nt	2682	662	2020	23 nt	0	0	0	23 nt	0	0	0	23 nt	0	0	0	23 nt	0	0	0	23 nt	0	0	0	23 nt	0	0	0	23 nt	0	0	0	23 nt	687	399	288
					24 nt	1482197	702466	779731	24 nt	100575	64505	36070	24 nt	2692	784	1908	24 nt	0	0	0	24 nt	0	0	0	24 nt	0	0	0	24 nt	0	0	0	24 nt	0	0	0	24 nt	0	0	0	24 nt	0	0	0	24 nt	338	158	180
					25 nt	159732	54979	104753	25 nt	108981	84960	24021	25 nt	2053	699	1354	25 nt	0	0	0	25 nt	0	0	0	25 nt	0	0	0	25 nt	0	0	0	25 nt	0	0	0	25 nt	0	0	0	25 nt	1	1	0	25 nt	12	6	6
					26 nt	124071	53220	70851	26 nt	117654	80985	36669	26 nt	1518	478	1040	26 nt	0	0	0	26 nt	0	0	0	26 nt	0	0	0	26 nt	0	0	0	26 nt	0	0	0	26 nt	0	0	0	26 nt	0	0	0	26 nt	4	0	4
					27 nt	75896	40263	35633	27 nt	75703	36331	39372	27 nt	1643	513	1130	27 nt	0	0	0	27 nt	0	0	0	27 nt	0	0	0	27 nt	0	0	0	27 nt	0	0	0	27 nt	0	0	0	27 nt	0	0	0	27 nt	8	3	5
					28 nt	79360	53891	25469	28 nt	140074	43180	96894	28 nt	1693	573	1120	28 nt	0	0	0	28 nt	0	0	0	28 nt	0	0	0	28 nt	0	0	0	28 nt	0	0	0	28 nt	0	0	0	28 nt	0	0	0	28 nt	5	3	2
					29 nt	67942	45904	22038	29 nt	153971	29313	124658	29 nt	1863	577	1286	29 nt	0	0	0	29 nt	0	0	0	29 nt	0	0	0	29 nt	0	0	0	29 nt	0	0	0	29 nt	0	0	0	29 nt	0	0	0	29 nt	5	1	4
					30 nt	67910	43746	24164	30 nt	107489	45446	62043	30 nt	3268	1289	1979	30 nt	0	0	0	30 nt	0	0	0	30 nt	0	0	0	30 nt	0	0	0	30 nt	0	0	0	30 nt	0	0	0	30 nt	0	0	0	30 nt	2	1	1
					31 nt	141727	87381	54346	31 nt	65097	50841	14256	31 nt	2138	897	1241	31 nt	0	0	0	31 nt	0	0	0	31 nt	0	0	0	31 nt	0	0	0	31 nt	0	0	0	31 nt	0	0	0	31 nt	0	0	0	31 nt	1	1	0
					32 nt	230677	149252	81425	32 nt	42892	13864	29028	32 nt	2417	960	1457	32 nt	0	0	0	32 nt	0	0	0	32 nt	0	0	0	32 nt	0	0	0	32 nt	0	0	0	32 nt	0	0	0	32 nt	0	0	0	32 nt	1	1	0
					33 nt	52135	26288	25847	33 nt	64023	19860	44163	33 nt	6355	746	5609	33 nt	0	0	0	33 nt	0	0	0	33 nt	0	0	0	33 nt	0	0	0	33 nt	0	0	0	33 nt	0	0	0	33 nt	0	0	0	33 nt	7	6	1
					34 nt	65809	19656	46153	34 nt	66836	12086	54750	34 nt	31772	538	31234	34 nt	0	0	0	34 nt	0	0	0	34 nt	0	0	0	34 nt	0	0	0	34 nt	0	0	0	34 nt	0	0	0	34 nt	0	0	0	34 nt	3	3	0

## Sheet: (B) RPM-total
sRNA library		Total number of reads	Total number of 15-34 nt reads	Total number of 15-34 nt viral reads	Normalized No of 15-34 nt reads
						Cannabis sativa nuclear genome 876,15 Mb				Cannabis sativa chloroplast 15,37 Mb				Cannabis sativa mitochondrion 41,56 Mb				Grapevine line pattern virus 8192 nt				Grapevine line pattern virus RNA1 3164 nt				Grapevine line pattern virus RNA2 2496 nt				Grapevine line pattern virus RNA3 2532 nt				Cannabis cryptic virus RdRp 2392 nt				Cannabis cryptic virus CP 2267 nt				CasaMV1 mitovirus 2856 nt				Cannabis partiti-like virus 1833 nt
Gerola Mix A	ALYU-297	15301696	12176041	58.0649	1000000		total	forward	reverse		total	forward	reverse		total	forward	reverse		total	forward	reverse		total	forward	reverse		total	forward	reverse		total	forward	reverse		total	forward	reverse		total	forward	reverse		total	forward	reverse		total	forward	reverse
						15-34 nt	800626	397738	402888	15-34 nt	260154	77539.7	182615	15-34 nt	114979	32827.7	82151.8	15-34 nt	0	0	0	15-34 nt	0	0	0	15-34 nt	0	0	0	15-34 nt	0	0	0	15-34 nt	0	0	0	15-34 nt	0.164257	0.164257	0	15-34 nt	57.7363	54.8618	2.8745	15-34 nt	0.164257	0	0.164257
						15 nt	24587.7	10217.2	14370.5	15 nt	7401.17	4745.47	2655.71	15 nt	2350.93	526.362	1824.57	15 nt	0	0	0	15 nt	0	0	0	15 nt	0	0	0	15 nt	0	0	0	15 nt	0	0	0	15 nt	0.0821285	0.0821285	0	15 nt	7.14518	7.14518	0	15 nt	0	0	0
						16 nt	290333	124805	165528	16 nt	7276.42	1560.11	5716.31	16 nt	4166.3	1159.9	3006.4	16 nt	0	0	0	16 nt	0	0	0	16 nt	0	0	0	16 nt	0	0	0	16 nt	0	0	0	16 nt	0	0	0	16 nt	17.247	17.0006	0.246386	16 nt	0	0	0
						17 nt	43557	15315.1	28241.9	17 nt	32865.3	746.877	32118.4	17 nt	24012.4	23700.6	311.76	17 nt	0	0	0	17 nt	0	0	0	17 nt	0	0	0	17 nt	0	0	0	17 nt	0	0	0	17 nt	0	0	0	17 nt	13.8797	13.8797	0	17 nt	0	0	0
						18 nt	16132.1	10414.3	5717.79	18 nt	3757.54	2199.98	1557.57	18 nt	665.405	308.064	357.341	18 nt	0	0	0	18 nt	0	0	0	18 nt	0	0	0	18 nt	0	0	0	18 nt	0	0	0	18 nt	0	0	0	18 nt	3.20301	3.12088	0.0821285	18 nt	0	0	0
						19 nt	68152	39141.5	29010.4	19 nt	22513	12539.1	9973.93	19 nt	2706.54	62.0891	2644.46	19 nt	0	0	0	19 nt	0	0	0	19 nt	0	0	0	19 nt	0	0	0	19 nt	0	0	0	19 nt	0	0	0	19 nt	2.71024	2.54598	0.164257	19 nt	0	0	0
						20 nt	103057	59044.5	44012.1	20 nt	85855	15324.4	70530.6	20 nt	69100.9	99.2112	69001.7	20 nt	0	0	0	20 nt	0	0	0	20 nt	0	0	0	20 nt	0	0	0	20 nt	0	0	0	20 nt	0	0	0	20 nt	2.38173	2.05321	0.328514	20 nt	0	0	0
						21 nt	55372.3	25645.9	29726.3	21 nt	5054.93	2334.42	2720.51	21 nt	484.312	67.9203	416.392	21 nt	0	0	0	21 nt	0	0	0	21 nt	0	0	0	21 nt	0	0	0	21 nt	0	0	0	21 nt	0	0	0	21 nt	4.84558	3.53153	1.31406	21 nt	0.164257	0	0.164257
						22 nt	18460.6	11083.7	7376.86	22 nt	3234.8	1611.69	1623.11	22 nt	290.735	74.2442	216.491	22 nt	0	0	0	22 nt	0	0	0	22 nt	0	0	0	22 nt	0	0	0	22 nt	0	0	0	22 nt	0	0	0	22 nt	1.39618	0.739157	0.657028	22 nt	0	0	0
						23 nt	13597.3	7083.5	6513.78	23 nt	2231.02	1127.79	1103.23	23 nt	226.675	44.3494	182.325	23 nt	0	0	0	23 nt	0	0	0	23 nt	0	0	0	23 nt	0	0	0	23 nt	0	0	0	23 nt	0.0821285	0.0821285	0	23 nt	0.821285	0.821285	0	23 nt	0	0	0
						24 nt	24189.6	12085.5	12104.1	24 nt	2344.36	1237.43	1106.93	24 nt	176.248	51.741	124.507	24 nt	0	0	0	24 nt	0	0	0	24 nt	0	0	0	24 nt	0	0	0	24 nt	0	0	0	24 nt	0	0	0	24 nt	0.903414	0.903414	0	24 nt	0	0	0
						25 nt	5089.34	2750.73	2338.61	25 nt	2599.12	1561.92	1037.2	25 nt	231.356	120.236	111.12	25 nt	0	0	0	25 nt	0	0	0	25 nt	0	0	0	25 nt	0	0	0	25 nt	0	0	0	25 nt	0	0	0	25 nt	0.739157	0.739157	0	25 nt	0	0	0
						26 nt	4728.22	2721.49	2006.73	26 nt	2484.47	1405.96	1078.51	26 nt	144.957	45.3349	99.6219	26 nt	0	0	0	26 nt	0	0	0	26 nt	0	0	0	26 nt	0	0	0	26 nt	0	0	0	26 nt	0	0	0	26 nt	0.328514	0.328514	0	26 nt	0	0	0
						27 nt	3731.59	2211.8	1519.79	27 nt	2135.59	877.297	1258.29	27 nt	210.906	112.598	98.3078	27 nt	0	0	0	27 nt	0	0	0	27 nt	0	0	0	27 nt	0	0	0	27 nt	0	0	0	27 nt	0	0	0	27 nt	0.739157	0.739157	0	27 nt	0	0	0
						28 nt	3486.35	2209.75	1276.61	28 nt	3989.15	1256.65	2732.5	28 nt	212.877	103.975	108.902	28 nt	0	0	0	28 nt	0	0	0	28 nt	0	0	0	28 nt	0	0	0	28 nt	0	0	0	28 nt	0	0	0	28 nt	0.5749	0.5749	0	28 nt	0	0	0
						29 nt	4600.67	2974.86	1625.82	29 nt	3912.93	727.494	3185.44	29 nt	305.107	172.552	132.555	29 nt	0	0	0	29 nt	0	0	0	29 nt	0	0	0	29 nt	0	0	0	29 nt	0	0	0	29 nt	0	0	0	29 nt	0.164257	0.164257	0	29 nt	0	0	0
						30 nt	6794.82	4453.83	2340.99	30 nt	3841.72	1880.91	1960.82	30 nt	568.576	431.01	137.565	30 nt	0	0	0	30 nt	0	0	0	30 nt	0	0	0	30 nt	0	0	0	30 nt	0	0	0	30 nt	0	0	0	30 nt	0.0821285	0.0821285	0	30 nt	0	0	0
						31 nt	42143.4	23917.5	18226	31 nt	6331.7	4858.72	1472.97	31 nt	1284.82	1065.37	219.447	31 nt	0	0	0	31 nt	0	0	0	31 nt	0	0	0	31 nt	0	0	0	31 nt	0	0	0	31 nt	0	0	0	31 nt	0.246386	0.246386	0	31 nt	0	0	0
						32 nt	13267.1	8850.74	4416.38	32 nt	22017.7	14265.5	7752.27	32 nt	2747.44	2451.21	296.238	32 nt	0	0	0	32 nt	0	0	0	32 nt	0	0	0	32 nt	0	0	0	32 nt	0	0	0	32 nt	0	0	0	32 nt	0.246386	0.164257	0.0821285	32 nt	0	0	0
						33 nt	29204.2	17386.8	11817.5	33 nt	15799.8	5012.55	10787.3	33 nt	2173.78	1182.4	991.373	33 nt	0	0	0	33 nt	0	0	0	33 nt	0	0	0	33 nt	0	0	0	33 nt	0	0	0	33 nt	0	0	0	33 nt	0.0821285	0.0821285	0	33 nt	0	0	0
						34 nt	30142.6	15424.6	14718	34 nt	24508.6	2265.43	22243.2	34 nt	2919.18	1048.45	1870.72	34 nt	0	0	0	34 nt	0	0	0	34 nt	0	0	0	34 nt	0	0	0	34 nt	0	0	0	34 nt	0	0	0	34 nt	0	0	0	34 nt	0	0	0
Gerola A25	ALYU-298	17163687	11551867	73.408	1000000		total	forward	reverse		total	forward	reverse						total	forward	reverse		total	forward	reverse		total	forward	reverse		total	forward	reverse		total	forward	reverse		total	forward	reverse		total	forward	reverse		total	forward	reverse
						15-34 nt	700305	428708	271597	15-34 nt	178130	76316.1	101814	15-34 nt	29365	10123	19242.1	15-34 nt	0.0865661	0.0865661	0	15-34 nt	0	0	0	15-34 nt	0	0	0	15-34 nt	0.0865661	0.0865661	0	15-34 nt	0.173132	0.173132	0	15-34 nt	0.346264	0.259698	0.0865661	15-34 nt	72.8021	68.7335	4.06861	15-34 nt	0	0	0
						15 nt	36957.7	22757	14200.6	15 nt	5599.27	2302.57	3296.7	15 nt	1838.75	501.477	1337.27	15 nt	0	0	0	15 nt	0	0	0	15 nt	0	0	0	15 nt	0	0	0	15 nt	0	0	0	15 nt	0.346264	0.259698	0.0865661	15 nt	5.88649	5.88649	0	15 nt	0	0	0
						16 nt	106223	61791.2	44432	16 nt	5985.01	1871.04	4113.97	16 nt	2170.13	768.361	1401.76	16 nt	0	0	0	16 nt	0	0	0	16 nt	0	0	0	16 nt	0	0	0	16 nt	0	0	0	16 nt	0	0	0	16 nt	6.66559	6.49246	0.173132	16 nt	0	0	0
						17 nt	40535.4	26541.4	13994	17 nt	12184.3	1494.3	10690	17 nt	4146.6	3710.4	436.207	17 nt	0	0	0	17 nt	0	0	0	17 nt	0	0	0	17 nt	0	0	0	17 nt	0	0	0	17 nt	0	0	0	17 nt	12.2058	11.9461	0.259698	17 nt	0	0	0
						18 nt	33175.3	23526	9649.35	18 nt	6163.16	3356.08	2807.08	18 nt	716.248	332.673	383.574	18 nt	0	0	0	18 nt	0	0	0	18 nt	0	0	0	18 nt	0	0	0	18 nt	0	0	0	18 nt	0	0	0	18 nt	10.9939	10.9073	0.0865661	18 nt	0	0	0
						19 nt	59745.2	43293.7	16451.5	19 nt	12166.8	8628.91	3537.87	19 nt	951.102	100.244	850.858	19 nt	0	0	0	19 nt	0	0	0	19 nt	0	0	0	19 nt	0	0	0	19 nt	0	0	0	19 nt	0	0	0	19 nt	6.14619	6.14619	0	19 nt	0	0	0
						20 nt	67442.5	46465.2	20977.3	20 nt	34556.6	22022.6	12534	20 nt	10812.8	169.323	10643.5	20 nt	0	0	0	20 nt	0	0	0	20 nt	0	0	0	20 nt	0	0	0	20 nt	0	0	0	20 nt	0	0	0	20 nt	4.76114	4.3283	0.43283	20 nt	0	0	0
						21 nt	100373	49307.5	51065.8	21 nt	6050.02	3078.98	2971.03	21 nt	649.073	189.753	459.32	21 nt	0.0865661	0.0865661	0	21 nt	0	0	0	21 nt	0	0	0	21 nt	0.0865661	0.0865661	0	21 nt	0	0	0	21 nt	0	0	0	21 nt	9.26257	7.18499	2.07759	21 nt	0	0	0
						22 nt	34527.3	21689.9	12837.4	22 nt	5046.8	2419.78	2627.02	22 nt	510.134	152.703	357.431	22 nt	0	0	0	22 nt	0	0	0	22 nt	0	0	0	22 nt	0	0	0	22 nt	0	0	0	22 nt	0	0	0	22 nt	5.71336	5.1074	0.605963	22 nt	0	0	0
						23 nt	23737.6	14013.5	9724.14	23 nt	3992.95	1874.33	2118.62	23 nt	320.121	94.6167	225.505	23 nt	0	0	0	23 nt	0	0	0	23 nt	0	0	0	23 nt	0	0	0	23 nt	0	0	0	23 nt	0	0	0	23 nt	2.59698	2.42385	0.173132	23 nt	0	0	0
						24 nt	34756.9	18280.8	16476.1	24 nt	3765.45	1769.06	1996.39	24 nt	328.951	141.882	187.069	24 nt	0	0	0	24 nt	0	0	0	24 nt	0	0	0	24 nt	0	0	0	24 nt	0	0	0	24 nt	0	0	0	24 nt	2.33728	2.16415	0.173132	24 nt	0	0	0
						25 nt	10497.3	6472.29	4024.98	25 nt	3907.25	2091.09	1816.16	25 nt	311.378	126.819	184.559	25 nt	0	0	0	25 nt	0	0	0	25 nt	0	0	0	25 nt	0	0	0	25 nt	0	0	0	25 nt	0	0	0	25 nt	1.99102	1.99102	0	25 nt	0	0	0
						26 nt	9216.69	5932.81	3283.88	26 nt	3180.52	1543.82	1636.71	26 nt	232.084	81.6318	150.452	26 nt	0	0	0	26 nt	0	0	0	26 nt	0	0	0	26 nt	0	0	0	26 nt	0.173132	0.173132	0	26 nt	0	0	0	26 nt	1.12536	1.12536	0	26 nt	0	0	0
						27 nt	7558.52	5121.42	2437.1	27 nt	2823.27	1138.78	1684.49	27 nt	215.55	75.8319	139.718	27 nt	0	0	0	27 nt	0	0	0	27 nt	0	0	0	27 nt	0	0	0	27 nt	0	0	0	27 nt	0	0	0	27 nt	0.259698	0.259698	0	27 nt	0	0	0
						28 nt	7074.87	4864.84	2210.03	28 nt	2879.36	1098.87	1780.49	28 nt	201.353	82.1512	119.202	28 nt	0	0	0	28 nt	0	0	0	28 nt	0	0	0	28 nt	0	0	0	28 nt	0	0	0	28 nt	0	0	0	28 nt	0.346264	0.346264	0	28 nt	0	0	0
						29 nt	8296.49	5761.06	2535.43	29 nt	2940.39	850.252	2090.14	29 nt	226.197	103.966	122.231	29 nt	0	0	0	29 nt	0	0	0	29 nt	0	0	0	29 nt	0	0	0	29 nt	0	0	0	29 nt	0	0	0	29 nt	0.519397	0.519397	0	29 nt	0	0	0
						30 nt	10791.3	7255.8	3535.53	30 nt	3490.86	1822.82	1668.04	30 nt	461.397	315.36	146.037	30 nt	0	0	0	30 nt	0	0	0	30 nt	0	0	0	30 nt	0	0	0	30 nt	0	0	0	30 nt	0	0	0	30 nt	0.605963	0.605963	0	30 nt	0	0	0
						31 nt	24106.9	14337.7	9769.24	31 nt	4808.66	3191.52	1617.14	31 nt	770.438	567.354	203.084	31 nt	0	0	0	31 nt	0	0	0	31 nt	0	0	0	31 nt	0	0	0	31 nt	0	0	0	31 nt	0	0	0	31 nt	0.519397	0.519397	0	31 nt	0	0	0
						32 nt	16247	10736	5510.97	32 nt	9609.62	4986.38	4623.24	32 nt	1232.87	974.994	257.88	32 nt	0	0	0	32 nt	0	0	0	32 nt	0	0	0	32 nt	0	0	0	32 nt	0	0	0	32 nt	0	0	0	32 nt	0.173132	0.173132	0	32 nt	0	0	0
						33 nt	22792.2	13925.7	8866.45	33 nt	9448.26	3743.98	5704.27	33 nt	1285.07	681.621	603.452	33 nt	0	0	0	33 nt	0	0	0	33 nt	0	0	0	33 nt	0	0	0	33 nt	0	0	0	33 nt	0	0	0	33 nt	0.519397	0.519397	0	33 nt	0	0	0
						34 nt	46249.2	26634.4	19614.8	34 nt	39531.6	7030.9	32500.7	34 nt	1984.79	951.794	1032.99	34 nt	0	0	0	34 nt	0	0	0	34 nt	0	0	0	34 nt	0	0	0	34 nt	0	0	0	34 nt	0	0	0	34 nt	0.173132	0.0865661	0.0865661	34 nt	0	0	0
Gerola A28	ALYU-299	12961075	37602732	0	1000000		total	forward	reverse		total	forward	reverse		total	forward	reverse		total	forward	reverse		total	forward	reverse		total	forward	reverse		total	forward	reverse		total	forward	reverse		total	forward	reverse		total	forward	reverse		total	forward	reverse
						15-34 nt	195869	101178	94691.3	15-34 nt	65869.2	21333.6	44535.6	15-34 nt	23337.5	7240.11	16097.3	15-34 nt	0	0	0	15-34 nt	0	0	0	15-34 nt	0	0	0	15-34 nt	0	0	0	15-34 nt	0	0	0	15-34 nt	0	0	0	15-34 nt	0	0	0	15-34 nt	0	0	0
						15 nt	10007.4	3831.98	6175.4	15 nt	5557.15	3446.5	2110.64	15 nt	1729.24	451.882	1277.35	15 nt	0	0	0	15 nt	0	0	0	15 nt	0	0	0	15 nt	0	0	0	15 nt	0	0	0	15 nt	0	0	0	15 nt	0	0	0	15 nt	0	0	0
						16 nt	76455	34114.6	42340.4	16 nt	2730.81	476.561	2254.25	16 nt	1123.54	475.577	647.958	16 nt	0	0	0	16 nt	0	0	0	16 nt	0	0	0	16 nt	0	0	0	16 nt	0	0	0	16 nt	0	0	0	16 nt	0	0	0	16 nt	0	0	0
						17 nt	12857.3	7097.36	5759.98	17 nt	10026.7	260.646	9766.1	17 nt	4703.33	4607.62	95.7111	17 nt	0	0	0	17 nt	0	0	0	17 nt	0	0	0	17 nt	0	0	0	17 nt	0	0	0	17 nt	0	0	0	17 nt	0	0	0	17 nt	0	0	0
						18 nt	4798.24	3184.66	1613.58	18 nt	1509.97	868.049	641.921	18 nt	228.175	117.119	111.056	18 nt	0	0	0	18 nt	0	0	0	18 nt	0	0	0	18 nt	0	0	0	18 nt	0	0	0	18 nt	0	0	0	18 nt	0	0	0	18 nt	0	0	0
						19 nt	17812.1	10611.6	7200.51	19 nt	5359.5	2820.75	2538.75	19 nt	601.073	25.1046	575.969	19 nt	0	0	0	19 nt	0	0	0	19 nt	0	0	0	19 nt	0	0	0	19 nt	0	0	0	19 nt	0	0	0	19 nt	0	0	0	19 nt	0	0	0
						20 nt	18788	10449.4	8338.6	20 nt	14843.7	1915.18	12928.5	20 nt	12562.6	24.094	12538.5	20 nt	0	0	0	20 nt	0	0	0	20 nt	0	0	0	20 nt	0	0	0	20 nt	0	0	0	20 nt	0	0	0	20 nt	0	0	0	20 nt	0	0	0
						21 nt	10429.5	5183.13	5246.4	21 nt	1120.66	458.584	662.08	21 nt	123.847	18.9082	104.939	21 nt	0	0	0	21 nt	0	0	0	21 nt	0	0	0	21 nt	0	0	0	21 nt	0	0	0	21 nt	0	0	0	21 nt	0	0	0	21 nt	0	0	0
						22 nt	3468.44	2109.08	1359.37	22 nt	895.706	430.182	465.525	22 nt	74.9946	17.3392	57.6554	22 nt	0	0	0	22 nt	0	0	0	22 nt	0	0	0	22 nt	0	0	0	22 nt	0	0	0	22 nt	0	0	0	22 nt	0	0	0	22 nt	0	0	0
						23 nt	2574.04	1517.47	1056.57	23 nt	541.689	258.253	283.437	23 nt	65.5537	9.52058	56.0332	23 nt	0	0	0	23 nt	0	0	0	23 nt	0	0	0	23 nt	0	0	0	23 nt	0	0	0	23 nt	0	0	0	23 nt	0	0	0	23 nt	0	0	0
						24 nt	3519.08	1915.13	1603.95	24 nt	457.733	234.185	223.548	24 nt	46.5924	10.3982	36.1942	24 nt	0	0	0	24 nt	0	0	0	24 nt	0	0	0	24 nt	0	0	0	24 nt	0	0	0	24 nt	0	0	0	24 nt	0	0	0	24 nt	0	0	0
						25 nt	1329.85	841.162	488.688	25 nt	551.13	307.744	243.387	25 nt	50.2623	22.4186	27.8437	25 nt	0	0	0	25 nt	0	0	0	25 nt	0	0	0	25 nt	0	0	0	25 nt	0	0	0	25 nt	0	0	0	25 nt	0	0	0	25 nt	0	0	0
						26 nt	1406.76	918.258	488.502	26 nt	517.462	263.066	254.396	26 nt	30.4765	9.0153	21.4612	26 nt	0	0	0	26 nt	0	0	0	26 nt	0	0	0	26 nt	0	0	0	26 nt	0	0	0	26 nt	0	0	0	26 nt	0	0	0	26 nt	0	0	0
						27 nt	1022.35	675.563	346.783	27 nt	386.993	177.062	209.932	27 nt	34.6783	15.3712	19.3071	27 nt	0	0	0	27 nt	0	0	0	27 nt	0	0	0	27 nt	0	0	0	27 nt	0	0	0	27 nt	0	0	0	27 nt	0	0	0	27 nt	0	0	0
						28 nt	852.997	564.002	288.995	28 nt	384.679	160.281	224.399	28 nt	30.0244	11.6215	18.4029	28 nt	0	0	0	28 nt	0	0	0	28 nt	0	0	0	28 nt	0	0	0	28 nt	0	0	0	28 nt	0	0	0	28 nt	0	0	0	28 nt	0	0	0
						29 nt	1035.72	701.625	334.098	29 nt	479.726	152.01	327.716	29 nt	33.9337	15.5308	18.4029	29 nt	0	0	0	29 nt	0	0	0	29 nt	0	0	0	29 nt	0	0	0	29 nt	0	0	0	29 nt	0	0	0	29 nt	0	0	0	29 nt	0	0	0
						30 nt	1409.53	925.943	483.582	30 nt	754.44	449.09	305.35	30 nt	98.9024	78.8241	20.0783	30 nt	0	0	0	30 nt	0	0	0	30 nt	0	0	0	30 nt	0	0	0	30 nt	0	0	0	30 nt	0	0	0	30 nt	0	0	0	30 nt	0	0	0
						31 nt	7959.05	4561.85	3397.2	31 nt	2285.92	2016.69	269.236	31 nt	210.942	184.907	26.0353	31 nt	0	0	0	31 nt	0	0	0	31 nt	0	0	0	31 nt	0	0	0	31 nt	0	0	0	31 nt	0	0	0	31 nt	0	0	0	31 nt	0	0	0
						32 nt	3864.03	2580.69	1283.34	32 nt	5395.91	3885.73	1510.18	32 nt	656.894	614.397	42.4969	32 nt	0	0	0	32 nt	0	0	0	32 nt	0	0	0	32 nt	0	0	0	32 nt	0	0	0	32 nt	0	0	0	32 nt	0	0	0	32 nt	0	0	0
						33 nt	7476.08	4424.41	3051.67	33 nt	4282.8	1725.41	2557.39	33 nt	478.822	318.541	160.281	33 nt	0	0	0	33 nt	0	0	0	33 nt	0	0	0	33 nt	0	0	0	33 nt	0	0	0	33 nt	0	0	0	33 nt	0	0	0	33 nt	0	0	0
						34 nt	8803.67	4970.06	3833.6	34 nt	7786.51	1027.64	6758.87	34 nt	453.584	211.926	241.658	34 nt	0	0	0	34 nt	0	0	0	34 nt	0	0	0	34 nt	0	0	0	34 nt	0	0	0	34 nt	0	0	0	34 nt	0	0	0	34 nt	0	0	0
Gerola A29	ALYU-300	14590217	10972189	59.9698	1000000		total	forward	reverse		total	forward	reverse		total	forward	reverse		total	forward	reverse		total	forward	reverse		total	forward	reverse		total	forward	reverse		total	forward	reverse		total	forward	reverse		total	forward	reverse		total	forward	reverse
						15-34 nt	726625	372944	353681	15-34 nt	253460	97443.7	156017	15-34 nt	73114.5	25627.6	47486.9	15-34 nt	0.182279	0.182279	0	15-34 nt	0.182279	0.182279	0	15-34 nt	0	0	0	15-34 nt	0	0	0	15-34 nt	0	0	0	15-34 nt	0.0911395	0.0911395	0	15-34 nt	59.6964	51.6761	8.02028	15-34 nt	0	0	0
						15 nt	19215.7	8074.32	11141.4	15 nt	6820.24	4595.89	2224.35	15 nt	2016.19	474.381	1541.81	15 nt	0.182279	0.182279	0	15 nt	0.182279	0.182279	0	15 nt	0	0	0	15 nt	0	0	0	15 nt	0	0	0	15 nt	0.0911395	0.0911395	0	15 nt	6.56205	6.56205	0	15 nt	0	0	0
						16 nt	159827	69009.3	90817.3	16 nt	5394.91	1659.83	3735.08	16 nt	2795.61	797.926	1997.69	16 nt	0	0	0	16 nt	0	0	0	16 nt	0	0	0	16 nt	0	0	0	16 nt	0	0	0	16 nt	0	0	0	16 nt	3.28102	3.28102	0	16 nt	0	0	0
						17 nt	32459.5	14832.4	17627.1	17 nt	21875.9	774.868	21101.1	17 nt	13130.7	12806.5	324.183	17 nt	0	0	0	17 nt	0	0	0	17 nt	0	0	0	17 nt	0	0	0	17 nt	0	0	0	17 nt	0	0	0	17 nt	5.83293	5.74179	0.0911395	17 nt	0	0	0
						18 nt	12484.7	8068.03	4416.71	18 nt	3063.84	1594.85	1468.99	18 nt	544.012	243.707	300.305	18 nt	0	0	0	18 nt	0	0	0	18 nt	0	0	0	18 nt	0	0	0	18 nt	0	0	0	18 nt	0	0	0	18 nt	6.28863	6.19749	0.0911395	18 nt	0	0	0
						19 nt	49747.4	28437.7	21309.7	19 nt	18393.5	10902.2	7491.3	19 nt	2539.24	71.3622	2467.88	19 nt	0	0	0	19 nt	0	0	0	19 nt	0	0	0	19 nt	0	0	0	19 nt	0	0	0	19 nt	0	0	0	19 nt	4.28356	4.19242	0.0911395	19 nt	0	0	0
						20 nt	75892.7	45135.6	30757.1	20 nt	53631.6	17255.4	36376.2	20 nt	34790.7	121.945	34668.7	20 nt	0	0	0	20 nt	0	0	0	20 nt	0	0	0	20 nt	0	0	0	20 nt	0	0	0	20 nt	0	0	0	20 nt	4.55698	4.19242	0.364558	20 nt	0	0	0
						21 nt	111966	49526.6	62439	21 nt	6208.97	2842.73	3366.24	21 nt	538.452	136.8	401.652	21 nt	0	0	0	21 nt	0	0	0	21 nt	0	0	0	21 nt	0	0	0	21 nt	0	0	0	21 nt	0	0	0	21 nt	18.8659	12.5773	6.28863	21 nt	0	0	0
						22 nt	28159	16181.3	11977.7	22 nt	5733.86	2944.44	2789.42	22 nt	283.17	85.2154	197.955	22 nt	0	0	0	22 nt	0	0	0	22 nt	0	0	0	22 nt	0	0	0	22 nt	0	0	0	22 nt	0	0	0	22 nt	4.73925	3.919	0.820256	22 nt	0	0	0
						23 nt	15826.1	8224.07	7602.04	23 nt	2389.13	1292.91	1096.23	23 nt	237.236	49.8533	187.383	23 nt	0	0	0	23 nt	0	0	0	23 nt	0	0	0	23 nt	0	0	0	23 nt	0	0	0	23 nt	0	0	0	23 nt	1.73165	1.45823	0.273419	23 nt	0	0	0
						24 nt	43450	21894	21556	24 nt	2653.71	1513.28	1140.43	24 nt	208.436	59.1495	149.287	24 nt	0	0	0	24 nt	0	0	0	24 nt	0	0	0	24 nt	0	0	0	24 nt	0	0	0	24 nt	0	0	0	24 nt	1.18481	1.18481	0	24 nt	0	0	0
						25 nt	6973.27	3667	3306.27	25 nt	3541.41	2475.53	1065.88	25 nt	262.026	132.426	129.6	25 nt	0	0	0	25 nt	0	0	0	25 nt	0	0	0	25 nt	0	0	0	25 nt	0	0	0	25 nt	0	0	0	25 nt	0.455698	0.455698	0	25 nt	0	0	0
						26 nt	6059.78	3383.37	2676.4	26 nt	2769.37	1743.68	1025.68	26 nt	182.644	63.8888	118.755	26 nt	0	0	0	26 nt	0	0	0	26 nt	0	0	0	26 nt	0	0	0	26 nt	0	0	0	26 nt	0	0	0	26 nt	0.0911395	0.0911395	0	26 nt	0	0	0
						27 nt	4295.95	2502.05	1793.9	27 nt	2045.44	1018.58	1026.87	27 nt	213.722	106.542	107.18	27 nt	0	0	0	27 nt	0	0	0	27 nt	0	0	0	27 nt	0	0	0	27 nt	0	0	0	27 nt	0	0	0	27 nt	0.0911395	0.0911395	0	27 nt	0	0	0
						28 nt	3927.38	2542.52	1384.86	28 nt	3428.76	949.309	2479.45	28 nt	235.96	121.58	114.38	28 nt	0	0	0	28 nt	0	0	0	28 nt	0	0	0	28 nt	0	0	0	28 nt	0	0	0	28 nt	0	0	0	28 nt	0.546837	0.546837	0	28 nt	0	0	0
						29 nt	4580.67	3077.51	1503.16	29 nt	3990.82	645.177	3345.64	29 nt	272.689	132.335	140.355	29 nt	0	0	0	29 nt	0	0	0	29 nt	0	0	0	29 nt	0	0	0	29 nt	0	0	0	29 nt	0	0	0	29 nt	0.0911395	0.0911395	0	29 nt	0	0	0
						30 nt	5279.53	3290.41	1989.12	30 nt	3467.59	1604.97	1862.62	30 nt	553.673	374.037	179.636	30 nt	0	0	0	30 nt	0	0	0	30 nt	0	0	0	30 nt	0	0	0	30 nt	0	0	0	30 nt	0	0	0	30 nt	0.182279	0.182279	0	30 nt	0	0	0
						31 nt	24309.8	13863.9	10446	31 nt	8236	6982.38	1253.62	31 nt	1454.95	1246.15	208.801	31 nt	0	0	0	31 nt	0	0	0	31 nt	0	0	0	31 nt	0	0	0	31 nt	0	0	0	31 nt	0	0	0	31 nt	0.273419	0.273419	0	31 nt	0	0	0
						32 nt	27409.1	19021.5	8387.57	32 nt	33374.1	25287.7	8086.44	32 nt	5582.2	5359.09	223.11	32 nt	0	0	0	32 nt	0	0	0	32 nt	0	0	0	32 nt	0	0	0	32 nt	0	0	0	32 nt	0	0	0	32 nt	0.182279	0.182279	0	32 nt	0	0	0
						33 nt	49898.7	30029.6	19869.1	33 nt	19722.7	6478.38	13244.3	33 nt	2584.08	1513.01	1071.07	33 nt	0	0	0	33 nt	0	0	0	33 nt	0	0	0	33 nt	0	0	0	33 nt	0	0	0	33 nt	0	0	0	33 nt	0.0911395	0.0911395	0	33 nt	0	0	0
						34 nt	44863.2	22183.1	22680.2	34 nt	46718.6	4881.71	41836.9	34 nt	4688.85	1731.74	2957.11	34 nt	0	0	0	34 nt	0	0	0	34 nt	0	0	0	34 nt	0	0	0	34 nt	0	0	0	34 nt	0	0	0	34 nt	0.364558	0.364558	0	34 nt	0	0	0
Perugina Mix B	ALYU-301	15156821	11286628	1389.25	1000000		total	forward	reverse		total	forward	reverse		total	forward	reverse		total	forward	reverse		total	forward	reverse		total	forward	reverse		total	forward	reverse		total	forward	reverse		total	forward	reverse		total	forward	reverse		total	forward	reverse
						15-34 nt	789428	412541	376887	15-34 nt	252282	74507.8	177774	15-34 nt	90669	31520.4	59148.6	15-34 nt	1389.25	867.221	522.034	15-34 nt	134.761	82.2212	52.5401	15-34 nt	182.871	118.016	64.8555	15-34 nt	1071.62	666.984	404.638	15-34 nt	0	0	0	15-34 nt	0	0	0	15-34 nt	0	0	0	15-34 nt	0	0	0
						15 nt	29411.4	12852.3	16559.1	15 nt	8681.34	5432.89	3248.45	15 nt	2608.75	696.399	1912.35	15 nt	18.6061	14.4419	4.16422	15 nt	2.83521	2.03781	0.797404	15 nt	2.56941	2.21501	0.354402	15 nt	13.2015	10.189	3.01241	15 nt	0	0	0	15 nt	0	0	0	15 nt	0	0	0	15 nt	0	0	0
						16 nt	269566	118479	151087	16 nt	6500.88	1392.62	5108.26	16 nt	3112.18	1101.75	2010.43	16 nt	16.3025	11.4295	4.87302	16 nt	1.59481	1.41761	0.177201	16 nt	1.86061	1.59481	0.265801	16 nt	12.8471	8.41704	4.43002	16 nt	0	0	0	16 nt	0	0	0	16 nt	0	0	0	16 nt	0	0	0
						17 nt	51275.5	26234.2	25041.2	17 nt	38510.9	879.891	37631	17 nt	20436.4	20097.8	338.631	17 nt	19.8465	12.2269	7.61964	17 nt	2.21501	1.32901	0.886004	17 nt	2.48081	1.86061	0.620203	17 nt	15.1507	9.03724	6.11343	17 nt	0	0	0	17 nt	0	0	0	17 nt	0	0	0	17 nt	0	0	0
						18 nt	21007.3	14541	6466.32	18 nt	4180.43	2163.98	2016.46	18 nt	783.671	337.036	446.635	18 nt	36.5034	22.7703	13.7331	18 nt	3.45542	2.30361	1.15181	18 nt	6.11343	4.60722	1.50621	18 nt	26.9345	15.8595	11.0751	18 nt	0	0	0	18 nt	0	0	0	18 nt	0	0	0	18 nt	0	0	0
						19 nt	71487.6	43937.7	27549.9	19 nt	21097	11224.7	9872.3	19 nt	2832.82	85.8538	2746.97	19 nt	64.6783	38.6298	26.0485	19 nt	6.91083	4.25282	2.65801	19 nt	7.61964	4.96162	2.65801	19 nt	50.1478	29.4153	20.7325	19 nt	0	0	0	19 nt	0	0	0	19 nt	0	0	0	19 nt	0	0	0
						20 nt	81116.2	49111.7	32004.4	20 nt	62838.3	14858.6	47979.7	20 nt	46896.3	102.954	46793.3	20 nt	163.645	104.991	58.6535	20 nt	15.9481	9.03724	6.91083	20 nt	21.3527	14.3533	6.99943	20 nt	126.344	81.601	44.7432	20 nt	0	0	0	20 nt	0	0	0	20 nt	0	0	0	20 nt	0	0	0
						21 nt	58267.9	27849.2	30418.7	21 nt	4181.67	2042.51	2139.17	21 nt	498.82	64.8555	433.965	21 nt	773.836	470.468	303.368	21 nt	62.1089	34.7314	27.3775	21 nt	92.3216	56.6157	35.706	21 nt	619.406	379.121	240.284	21 nt	0	0	0	21 nt	0	0	0	21 nt	0	0	0	21 nt	0	0	0
						22 nt	18324.9	11090.9	7233.96	22 nt	3513.89	1710.79	1803.11	22 nt	298.938	76.1078	222.83	22 nt	226.728	130.774	95.9543	22 nt	25.9599	14.1761	11.7839	22 nt	33.934	17.9859	15.9481	22 nt	166.835	98.6123	68.2223	22 nt	0	0	0	22 nt	0	0	0	22 nt	0	0	0	22 nt	0	0	0
						23 nt	13660.5	7455.55	6204.95	23 nt	2266.31	1108.21	1158.1	23 nt	224.159	47.4012	176.758	23 nt	16.1253	10.8979	5.22742	23 nt	2.39221	1.77201	0.620203	23 nt	3.54402	3.01241	0.531603	23 nt	10.189	6.11343	4.07562	23 nt	0	0	0	23 nt	0	0	0	23 nt	0	0	0	23 nt	0	0	0
						24 nt	23526.5	12104.4	11422.1	24 nt	2177.8	1125.76	1052.04	24 nt	213.616	64.1467	149.469	24 nt	10.2776	8.15124	2.12641	24 nt	2.03781	1.86061	0.177201	24 nt	1.59481	1.50621	0.0886004	24 nt	6.64503	4.78442	1.86061	24 nt	0	0	0	24 nt	0	0	0	24 nt	0	0	0	24 nt	0	0	0
						25 nt	5444.23	3220.09	2224.14	25 nt	2407.72	1415.21	992.502	25 nt	260.928	128.116	132.812	25 nt	5.31603	5.22742	0.0886004	25 nt	1.41761	1.41761	0	25 nt	1.06321	1.06321	0	25 nt	2.83521	2.74661	0.0886004	25 nt	0	0	0	25 nt	0	0	0	25 nt	0	0	0	25 nt	0	0	0
						26 nt	5733.95	3418.56	2315.39	26 nt	2706.39	1396.79	1309.6	26 nt	166.657	54.2235	112.434	26 nt	5.13882	5.13882	0	26 nt	1.24041	1.24041	0	26 nt	0.531603	0.531603	0	26 nt	3.36682	3.36682	0	26 nt	0	0	0	26 nt	0	0	0	26 nt	0	0	0	26 nt	0	0	0
						27 nt	4021.93	2447.06	1574.87	27 nt	1894.1	855.614	1038.49	27 nt	219.818	119.433	100.384	27 nt	6.73363	6.64503	0.0886004	27 nt	1.15181	1.15181	0	27 nt	1.50621	1.41761	0.0886004	27 nt	4.07562	4.07562	0	27 nt	0	0	0	27 nt	0	0	0	27 nt	0	0	0	27 nt	0	0	0
						28 nt	3561.47	2324.79	1236.68	28 nt	2089.29	794.834	1294.45	28 nt	213.97	109.244	104.726	28 nt	4.87302	4.87302	0	28 nt	0.974605	0.974605	0	28 nt	0.974605	0.974605	0	28 nt	2.92381	2.92381	0	28 nt	0	0	0	28 nt	0	0	0	28 nt	0	0	0	28 nt	0	0	0
						29 nt	4370.66	2880.22	1490.44	29 nt	2374.4	607.444	1766.96	29 nt	265.358	130.686	134.673	29 nt	4.34142	4.34142	0	29 nt	0.708803	0.708803	0	29 nt	0.797404	0.797404	0	29 nt	2.83521	2.83521	0	29 nt	0	0	0	29 nt	0	0	0	29 nt	0	0	0	29 nt	0	0	0
						30 nt	6817.09	4491.07	2326.03	30 nt	3347.41	1693.07	1654.35	30 nt	695.425	553.31	142.115	30 nt	3.89842	3.80982	0.0886004	30 nt	0.974605	0.974605	0	30 nt	1.06321	0.974605	0.0886004	30 nt	1.86061	1.86061	0	30 nt	0	0	0	30 nt	0	0	0	30 nt	0	0	0	30 nt	0	0	0
						31 nt	42312.8	24130.1	18182.7	31 nt	6188.21	4946.92	1241.29	31 nt	1380.04	1209.57	170.467	31 nt	2.83521	2.83521	0	31 nt	0.708803	0.708803	0	31 nt	0.797404	0.797404	0	31 nt	1.32901	1.32901	0	31 nt	0	0	0	31 nt	0	0	0	31 nt	0	0	0	31 nt	0	0	0
						32 nt	15088.7	10164.5	4924.23	32 nt	16004.3	9461.2	6543.14	32 nt	3614.45	3264.39	350.06	32 nt	2.65801	2.65801	0	32 nt	0.531603	0.531603	0	32 nt	0.886004	0.886004	0	32 nt	1.24041	1.24041	0	32 nt	0	0	0	32 nt	0	0	0	32 nt	0	0	0	32 nt	0	0	0
						33 nt	25849.5	15337	10512.5	33 nt	16534.3	5669.45	10864.8	33 nt	2758.75	1681.1	1077.65	33 nt	3.45542	3.45542	0	33 nt	0.797404	0.797404	0	33 nt	0.886004	0.886004	0	33 nt	1.77201	1.77201	0	33 nt	0	0	0	33 nt	0	0	0	33 nt	0	0	0	33 nt	0	0	0
						34 nt	38584.1	20472.3	18111.8	34 nt	44787.1	5727.31	39059.8	34 nt	3187.93	1596.05	1591.88	34 nt	3.45542	3.45542	0	34 nt	0.797404	0.797404	0	34 nt	0.974605	0.974605	0	34 nt	1.68341	1.68341	0	34 nt	0	0	0	34 nt	0	0	0	34 nt	0	0	0	34 nt	0	0	0
Perugina B18	ALYU-302	14311369	10716081	8734.35	1000000		total	forward	reverse		total	forward	reverse		total	forward	reverse		total	forward	reverse		total	forward	reverse		total	forward	reverse		total	forward	reverse		total	forward	reverse		total	forward	reverse		total	forward	reverse		total	forward	reverse
						15-34 nt	800338	407435	392903	15-34 nt	195109	56050	139059	15-34 nt	84799.8	28858.4	55941.4	15-34 nt	8734.07	6306.13	2427.94	15-34 nt	1044.6	720.693	323.906	15-34 nt	1227.5	891.931	335.57	15-34 nt	6461.97	4693.51	1768.46	15-34 nt	0	0	0	15-34 nt	0.0933177	0.0933177	0	15-34 nt	0.186635	0.186635	0	15-34 nt	0	0	0
						15 nt	33278.6	14002.9	19275.7	15 nt	7663.62	5009.2	2654.42	15 nt	2647.33	738.796	1908.53	15 nt	160.693	131.578	29.1151	15 nt	17.917	15.864	2.05299	15 nt	25.2891	22.5829	2.70621	15 nt	117.487	93.1311	24.3559	15 nt	0	0	0	15 nt	0.0933177	0.0933177	0	15 nt	0	0	0	15 nt	0	0	0
						16 nt	311988	128666	183322	16 nt	5467.95	1236.18	4231.77	16 nt	2990.65	938.403	2052.24	16 nt	161.906	118.14	43.766	16 nt	19.8767	16.3306	3.54607	16 nt	29.8617	25.849	4.01266	16 nt	112.168	75.9606	36.2073	16 nt	0	0	0	16 nt	0	0	0	16 nt	0	0	0	16 nt	0	0	0
						17 nt	45691.2	21723.9	23967.3	17 nt	32279.6	692.417	31587.2	17 nt	19196.6	18860.4	336.13	17 nt	202.593	141.283	61.3097	17 nt	30.5149	23.7027	6.81219	17 nt	35.834	29.4884	6.3456	17 nt	136.244	88.0919	48.1519	17 nt	0	0	0	17 nt	0	0	0	17 nt	0	0	0	17 nt	0	0	0
						18 nt	22054.2	15238	6816.2	18 nt	3858.31	2228.89	1629.42	18 nt	891.837	418.53	473.307	18 nt	277.62	191.955	85.6656	18 nt	36.7672	27.9953	8.77186	18 nt	46.0989	37.7003	8.39859	18 nt	194.754	126.259	68.4952	18 nt	0	0	0	18 nt	0	0	0	18 nt	0	0	0	18 nt	0	0	0
						19 nt	69030.3	43989.7	25040.6	19 nt	16927	9028.11	7898.88	19 nt	2822.58	99.0101	2723.57	19 nt	467.802	296.564	171.238	19 nt	59.3501	38.0736	21.2764	19 nt	67.1887	44.8858	22.3029	19 nt	341.263	213.604	127.659	19 nt	0	0	0	19 nt	0	0	0	19 nt	0	0	0	19 nt	0	0	0
						20 nt	74755.4	43863.7	30891.7	20 nt	54944.4	9680.5	45263.9	20 nt	44191.1	111.328	44079.7	20 nt	1170.39	800.852	369.538	20 nt	131.765	82.9594	48.8052	20 nt	160.413	110.115	50.2982	20 nt	878.213	607.778	270.435	20 nt	0	0	0	20 nt	0	0	0	20 nt	0	0	0	20 nt	0	0	0
						21 nt	51948.6	26236.2	25712.4	21 nt	3394.9	1411.99	1982.91	21 nt	542.083	77.2671	464.815	21 nt	4197.71	2964.42	1233.29	21 nt	393.707	242.066	151.641	21 nt	519.406	344.529	174.877	21 nt	3284.6	2377.83	906.768	21 nt	0	0	0	21 nt	0	0	0	21 nt	0	0	0	21 nt	0	0	0
						22 nt	18736.5	11879.7	6856.8	22 nt	2900.87	1414.88	1485.99	22 nt	304.122	72.6012	231.521	22 nt	1420.11	1014.46	405.652	22 nt	188.315	112.355	75.9606	22 nt	190.741	130.178	60.5632	22 nt	1041.05	771.924	269.128	22 nt	0	0	0	22 nt	0	0	0	22 nt	0	0	0	22 nt	0	0	0
						23 nt	12926.2	7308.46	5617.73	23 nt	1600.03	783.029	816.996	23 nt	203.619	45.6324	157.987	23 nt	135.777	116.367	19.4101	23 nt	25.1958	21.3698	3.82603	23 nt	33.0345	28.8352	4.1993	23 nt	77.547	66.1622	11.3848	23 nt	0	0	0	23 nt	0	0	0	23 nt	0	0	0	23 nt	0	0	0
						24 nt	20261.6	10787.8	9473.8	24 nt	1497.66	794.414	703.242	24 nt	192.701	61.1231	131.578	24 nt	94.6241	87.532	7.09214	24 nt	23.8893	22.8628	1.02649	24 nt	22.8628	21.5564	1.30645	24 nt	47.872	43.1128	4.7592	24 nt	0	0	0	24 nt	0	0	0	24 nt	0	0	0	24 nt	0	0	0
						25 nt	5009.85	3079.3	1930.56	25 nt	1701.55	1018.66	682.899	25 nt	268.848	150.708	118.14	25 nt	55.7107	55.1508	0.559906	25 nt	14.3709	14.3709	0	25 nt	13.5311	13.3444	0.186635	25 nt	27.8087	27.4354	0.373271	25 nt	0	0	0	25 nt	0	0	0	25 nt	0	0	0	25 nt	0	0	0
						26 nt	4743.34	2944.08	1799.26	26 nt	1500.18	782.376	717.8	26 nt	165.826	59.4434	106.382	26 nt	58.8835	58.5102	0.373271	26 nt	12.8778	12.7845	0.0933177	26 nt	10.9182	10.8249	0.0933177	26 nt	35.0875	34.9008	0.186635	26 nt	0	0	0	26 nt	0	0	0	26 nt	0	0	0	26 nt	0	0	0
						27 nt	3500.25	2217.14	1283.12	27 nt	1244.3	508.208	736.09	27 nt	165.452	78.9468	86.5055	27 nt	61.403	61.1231	0.279953	27 nt	12.4113	12.3179	0.0933177	27 nt	10.1716	10.1716	0	27 nt	38.8202	38.6335	0.186635	27 nt	0	0	0	27 nt	0	0	0	27 nt	0	0	0	27 nt	0	0	0
						28 nt	3386.69	2258.01	1128.68	28 nt	1661.24	504.196	1157.05	28 nt	189.715	100.503	89.2117	28 nt	50.3916	50.2982	0.0933177	28 nt	12.5979	12.5979	0	28 nt	10.4516	10.3583	0.0933177	28 nt	27.3421	27.3421	0	28 nt	0	0	0	28 nt	0	0	0	28 nt	0	0	0	28 nt	0	0	0
						29 nt	4361.58	2953.69	1407.88	29 nt	1609.08	431.408	1177.67	29 nt	192.048	95.464	96.5838	29 nt	43.3927	43.1128	0.279953	29 nt	9.05182	9.05182	0	29 nt	10.7315	10.7315	0	29 nt	23.6094	23.3294	0.279953	29 nt	0	0	0	29 nt	0	0	0	29 nt	0.0933177	0.0933177	0	29 nt	0	0	0
						30 nt	7593.45	4781.97	2811.48	30 nt	2549.35	1146.03	1403.31	30 nt	601.526	467.522	134.004	30 nt	39.0068	38.8202	0.186635	30 nt	10.9182	10.9182	0	30 nt	7.83869	7.65205	0.186635	30 nt	20.2499	20.2499	0	30 nt	0	0	0	30 nt	0	0	0	30 nt	0	0	0	30 nt	0	0	0
						31 nt	36147.1	20945	15202.1	31 nt	4414.86	3108.51	1306.35	31 nt	1287.97	1117.11	170.865	31 nt	39.1001	39.1001	0	31 nt	11.1048	11.1048	0	31 nt	10.2649	10.2649	0	31 nt	17.7304	17.7304	0	31 nt	0	0	0	31 nt	0	0	0	31 nt	0.0933177	0.0933177	0	31 nt	0	0	0
						32 nt	13879	9273.07	4605.97	32 nt	15409.6	9112.29	6297.26	32 nt	2938.48	2653.68	284.806	32 nt	33.781	33.6877	0.0933177	32 nt	10.4516	10.4516	0	32 nt	9.14513	9.14513	0	32 nt	14.1843	14.091	0.0933177	32 nt	0	0	0	32 nt	0	0	0	32 nt	0	0	0	32 nt	0	0	0
						33 nt	25560.9	15377.4	10183.6	33 nt	13827.4	5025.44	8802.01	33 nt	2668.23	1777.98	890.251	33 nt	31.4481	31.4481	0	33 nt	12.6912	12.6912	0	33 nt	6.53224	6.53224	0	33 nt	12.2246	12.2246	0	33 nt	0	0	0	33 nt	0	0	0	33 nt	0	0	0	33 nt	0	0	0
						34 nt	35485	19909.4	15575.6	34 nt	20657.1	2133.24	18523.8	34 nt	2339.19	933.924	1405.27	34 nt	31.728	31.728	0	34 nt	10.8249	10.8249	0	34 nt	7.18546	7.18546	0	34 nt	13.7177	13.7177	0	34 nt	0	0	0	34 nt	0	0	0	34 nt	0	0	0	34 nt	0	0	0
Perugina B51	ALYU-303	16518712	10547452	0.853287	1000000		total	forward	reverse		total	forward	reverse		total	forward	reverse		total	forward	reverse		total	forward	reverse		total	forward	reverse		total	forward	reverse		total	forward	reverse		total	forward	reverse		total	forward	reverse		total	forward	reverse
						15-34 nt	720719	424749	295970	15-34 nt	191212	75279.9	115932	15-34 nt	41001	15896.5	25104.5	15-34 nt	0	0	0	15-34 nt	0	0	0	15-34 nt	0	0	0	15-34 nt	0	0	0	15-34 nt	0	0	0	15-34 nt	0.853287	0.853287	0	15-34 nt	0	0	0	15-34 nt	0	0	0
						15 nt	43466.4	22826.1	20640.3	15 nt	15158.8	8694.71	6464.12	15 nt	4691.56	932.642	3758.92	15 nt	0	0	0	15 nt	0	0	0	15 nt	0	0	0	15 nt	0	0	0	15 nt	0	0	0	15 nt	0.853287	0.853287	0	15 nt	0	0	0	15 nt	0	0	0
						16 nt	196375	96658.1	99716.9	16 nt	12644.7	2787.5	9857.17	16 nt	5144.84	1775.69	3369.15	16 nt	0	0	0	16 nt	0	0	0	16 nt	0	0	0	16 nt	0	0	0	16 nt	0	0	0	16 nt	0	0	0	16 nt	0	0	0	16 nt	0	0	0
						17 nt	42573.4	28630.2	13943.2	17 nt	21210.8	1624.09	19586.7	17 nt	6330.53	5660.99	669.546	17 nt	0	0	0	17 nt	0	0	0	17 nt	0	0	0	17 nt	0	0	0	17 nt	0	0	0	17 nt	0	0	0	17 nt	0	0	0	17 nt	0	0	0
						18 nt	35644.8	25817	9827.78	18 nt	6681.61	3424.9	3256.71	18 nt	1162.37	476.039	686.327	18 nt	0	0	0	18 nt	0	0	0	18 nt	0	0	0	18 nt	0	0	0	18 nt	0	0	0	18 nt	0	0	0	18 nt	0	0	0	18 nt	0	0	0
						19 nt	65020	42988.7	22031.3	19 nt	9847.31	5679.19	4168.12	19 nt	1005.65	104.385	901.26	19 nt	0	0	0	19 nt	0	0	0	19 nt	0	0	0	19 nt	0	0	0	19 nt	0	0	0	19 nt	0	0	0	19 nt	0	0	0	19 nt	0	0	0
						20 nt	40265.3	25547.4	14717.9	20 nt	18449.5	5150.91	13298.6	20 nt	11812.5	89.9743	11722.5	20 nt	0	0	0	20 nt	0	0	0	20 nt	0	0	0	20 nt	0	0	0	20 nt	0	0	0	20 nt	0	0	0	20 nt	0	0	0	20 nt	0	0	0
						21 nt	42944.5	23096.5	19848	21 nt	3907.2	1663.25	2243.95	21 nt	538.803	99.5501	439.253	21 nt	0	0	0	21 nt	0	0	0	21 nt	0	0	0	21 nt	0	0	0	21 nt	0	0	0	21 nt	0	0	0	21 nt	0	0	0	21 nt	0	0	0
						22 nt	19895.2	12819.6	7075.64	22 nt	3618.88	1707.33	1911.55	22 nt	380.566	69.9695	310.596	22 nt	0	0	0	22 nt	0	0	0	22 nt	0	0	0	22 nt	0	0	0	22 nt	0	0	0	22 nt	0	0	0	22 nt	0	0	0	22 nt	0	0	0
						23 nt	14731.6	9609.43	5122.18	23 nt	2895.58	1365.26	1530.32	23 nt	336.005	53.0934	282.912	23 nt	0	0	0	23 nt	0	0	0	23 nt	0	0	0	23 nt	0	0	0	23 nt	0	0	0	23 nt	0	0	0	23 nt	0	0	0	23 nt	0	0	0
						24 nt	17710.4	10904.8	6805.62	24 nt	2546.78	1216.31	1330.46	24 nt	273.621	68.737	204.884	24 nt	0	0	0	24 nt	0	0	0	24 nt	0	0	0	24 nt	0	0	0	24 nt	0	0	0	24 nt	0	0	0	24 nt	0	0	0	24 nt	0	0	0
						25 nt	9644.32	6798.23	2846.09	25 nt	3073.25	1538.29	1534.97	25 nt	213.701	60.1093	153.592	25 nt	0	0	0	25 nt	0	0	0	25 nt	0	0	0	25 nt	0	0	0	25 nt	0	0	0	25 nt	0	0	0	25 nt	0	0	0	25 nt	0	0	0
						26 nt	8898.55	6253.93	2644.62	26 nt	2394.42	1124.25	1270.16	26 nt	177.389	47.7841	129.605	26 nt	0	0	0	26 nt	0	0	0	26 nt	0	0	0	26 nt	0	0	0	26 nt	0	0	0	26 nt	0	0	0	26 nt	0	0	0	26 nt	0	0	0
						27 nt	6941.96	5053.35	1888.61	27 nt	1747.15	755.253	991.898	27 nt	183.741	66.2719	117.469	27 nt	0	0	0	27 nt	0	0	0	27 nt	0	0	0	27 nt	0	0	0	27 nt	0	0	0	27 nt	0	0	0	27 nt	0	0	0	27 nt	0	0	0
						28 nt	6248.52	4475.2	1773.32	28 nt	1722.5	763.881	958.62	28 nt	177.578	76.3218	101.257	28 nt	0	0	0	28 nt	0	0	0	28 nt	0	0	0	28 nt	0	0	0	28 nt	0	0	0	28 nt	0	0	0	28 nt	0	0	0	28 nt	0	0	0
						29 nt	7216.06	5120.57	2095.48	29 nt	1941.99	775.638	1166.35	29 nt	304.529	199.859	104.67	29 nt	0	0	0	29 nt	0	0	0	29 nt	0	0	0	29 nt	0	0	0	29 nt	0	0	0	29 nt	0	0	0	29 nt	0	0	0	29 nt	0	0	0
						30 nt	10489.4	7086.45	3402.91	30 nt	4369.3	2960.81	1408.49	30 nt	1076.85	976.824	100.024	30 nt	0	0	0	30 nt	0	0	0	30 nt	0	0	0	30 nt	0	0	0	30 nt	0	0	0	30 nt	0	0	0	30 nt	0	0	0	30 nt	0	0	0
						31 nt	84669.5	48499.7	36169.9	31 nt	10584.6	9127.42	1457.22	31 nt	1584.27	1429.73	154.54	31 nt	0	0	0	31 nt	0	0	0	31 nt	0	0	0	31 nt	0	0	0	31 nt	0	0	0	31 nt	0	0	0	31 nt	0	0	0	31 nt	0	0	0
						32 nt	19968.7	13426.1	6542.62	32 nt	18385.8	12826.2	5559.54	32 nt	2312.5	1986.07	326.43	32 nt	0	0	0	32 nt	0	0	0	32 nt	0	0	0	32 nt	0	0	0	32 nt	0	0	0	32 nt	0	0	0	32 nt	0	0	0	32 nt	0	0	0
						33 nt	21585.6	13251.2	8334.43	33 nt	13974.3	5901.52	8072.76	33 nt	1640.59	838.591	801.995	33 nt	0	0	0	33 nt	0	0	0	33 nt	0	0	0	33 nt	0	0	0	33 nt	0	0	0	33 nt	0	0	0	33 nt	0	0	0	33 nt	0	0	0
						34 nt	26430.1	15886.6	10543.5	34 nt	36057.9	6193.15	29864.7	34 nt	1653.39	883.91	769.475	34 nt	0	0	0	34 nt	0	0	0	34 nt	0	0	0	34 nt	0	0	0	34 nt	0	0	0	34 nt	0	0	0	34 nt	0	0	0	34 nt	0	0	0
Felina 32 1	ALYU-304	17754276	13679884	2365.74	1000000		total	forward	reverse		total	forward	reverse		total	forward	reverse		total	forward	reverse		total	forward	reverse		total	forward	reverse		total	forward	reverse		total	forward	reverse		total	forward	reverse		total	forward	reverse		total	forward	reverse
						15-34 nt	830653	402901	427752	15-34 nt	106593	73538.9	33054.4	15-34 nt	7080.18	2775.02	4305.15	15-34 nt	0.0731	0	0.0731	15-34 nt	0	0	0	15-34 nt	0	0	0	15-34 nt	0.0731	0	0.0731	15-34 nt	1561.49	1110.9	450.589	15-34 nt	804.173	633.119	171.054	15-34 nt	0	0	0	15-34 nt	0	0	0
						15 nt	18344.8	8395.98	9948.84	15 nt	4244.41	2094.1	2150.31	15 nt	857.537	360.529	497.007	15 nt	0.0731	0	0.0731	15 nt	0	0	0	15 nt	0	0	0	15 nt	0.0731	0	0.0731	15 nt	8.1141	5.117	2.9971	15 nt	7.9679	6.2135	1.7544	15 nt	0	0	0	15 nt	0	0	0
						16 nt	32460.4	14607.6	17852.8	16 nt	2953.61	1333.64	1619.97	16 nt	517.987	144.957	373.029	16 nt	0	0	0	16 nt	0	0	0	16 nt	0	0	0	16 nt	0	0	0	16 nt	9.7223	6.7983	2.924	16 nt	8.041	6.579	1.462	16 nt	0	0	0	16 nt	0	0	0
						17 nt	16689.1	8305.63	8383.48	17 nt	3104.49	1446.36	1658.13	17 nt	510.969	231.8	279.169	17 nt	0	0	0	17 nt	0	0	0	17 nt	0	0	0	17 nt	0	0	0	17 nt	10.0147	6.9445	3.0702	17 nt	7.6024	5.9942	1.6082	17 nt	0	0	0	17 nt	0	0	0
						18 nt	13298.1	6906.86	6391.21	18 nt	4232.13	2138.98	2093.15	18 nt	732.17	477.343	254.827	18 nt	0	0	0	18 nt	0	0	0	18 nt	0	0	0	18 nt	0	0	0	18 nt	11.1112	9.1375	1.9737	18 nt	9.9416	8.2603	1.6813	18 nt	0	0	0	18 nt	0	0	0
						19 nt	18134.7	9409.66	8725	19 nt	6563.8	4453.84	2109.96	19 nt	387.284	110.673	276.611	19 nt	0	0	0	19 nt	0	0	0	19 nt	0	0	0	19 nt	0	0	0	19 nt	10.4533	7.9679	2.4854	19 nt	9.6492	8.1872	1.462	19 nt	0	0	0	19 nt	0	0	0
						20 nt	71058.8	40082.1	30976.7	20 nt	35201.5	32737.4	2464.06	20 nt	971.061	151.025	820.036	20 nt	0	0	0	20 nt	0	0	0	20 nt	0	0	0	20 nt	0	0	0	20 nt	45.0296	32.3102	12.7194	20 nt	21.7838	17.3247	4.4591	20 nt	0	0	0	20 nt	0	0	0
						21 nt	357056	161780	195275	21 nt	9568.06	7019.43	2548.63	21 nt	369.082	134.65	234.432	21 nt	0	0	0	21 nt	0	0	0	21 nt	0	0	0	21 nt	0	0	0	21 nt	1185.9	831.805	354.097	21 nt	608.265	459.214	149.051	21 nt	0	0	0	21 nt	0	0	0
						22 nt	62606.9	33773.2	28833.7	22 nt	7576.6	4081.03	3495.57	22 nt	271.128	83.2609	187.867	22 nt	0	0	0	22 nt	0	0	0	22 nt	0	0	0	22 nt	0	0	0	22 nt	222.663	156.215	66.4479	22 nt	82.0913	73.9041	8.1872	22 nt	0	0	0	22 nt	0	0	0
						23 nt	20791.3	10008.9	10782.4	23 nt	3372.84	1795.12	1577.72	23 nt	239.11	71.7842	167.326	23 nt	0	0	0	23 nt	0	0	0	23 nt	0	0	0	23 nt	0	0	0	23 nt	14.0352	12.2077	1.8275	23 nt	8.2603	7.9679	0.2924	23 nt	0	0	0	23 nt	0	0	0
						24 nt	129906	64809.8	65096.5	24 nt	3216.62	1821.43	1395.19	24 nt	223.028	72.369	150.659	24 nt	0	0	0	24 nt	0	0	0	24 nt	0	0	0	24 nt	0	0	0	24 nt	9.7223	8.2603	1.462	24 nt	6.1404	5.3363	0.8041	24 nt	0	0	0	24 nt	0	0	0
						25 nt	9578.59	3999.6	5578.99	25 nt	4673.87	3440.23	1233.64	25 nt	181.946	60.3806	121.565	25 nt	0	0	0	25 nt	0	0	0	25 nt	0	0	0	25 nt	0	0	0	25 nt	4.6784	4.386	0.2924	25 nt	3.8743	3.8012	0.0731	25 nt	0	0	0	25 nt	0	0	0
						26 nt	6665.33	2812.67	3852.66	26 nt	3464.28	2548.78	915.505	26 nt	141.741	41.3015	100.439	26 nt	0	0	0	26 nt	0	0	0	26 nt	0	0	0	26 nt	0	0	0	26 nt	4.8246	4.8246	0	26 nt	4.1667	4.1667	0	26 nt	0	0	0	26 nt	0	0	0
						27 nt	5043.9	2139.2	2904.7	27 nt	2763.04	1601.4	1161.63	27 nt	143.788	45.7606	98.0271	27 nt	0	0	0	27 nt	0	0	0	27 nt	0	0	0	27 nt	0	0	0	27 nt	3.7281	3.5088	0.2193	27 nt	4.5322	4.5322	0	27 nt	0	0	0	27 nt	0	0	0
						28 nt	4883.23	2288.69	2594.54	28 nt	2554.92	1262.95	1291.97	28 nt	148.028	49.9273	98.1002	28 nt	0	0	0	28 nt	0	0	0	28 nt	0	0	0	28 nt	0	0	0	28 nt	3.2895	3.2895	0	28 nt	4.5322	4.5322	0	28 nt	0	0	0	28 nt	0	0	0
						29 nt	5831.34	2956.53	2874.81	29 nt	3016.11	986.193	2029.91	29 nt	191.01	67.4713	123.539	29 nt	0	0	0	29 nt	0	0	0	29 nt	0	0	0	29 nt	0	0	0	29 nt	4.2398	4.1667	0.0731	29 nt	5.117	5.0439	0.0731	29 nt	0	0	0	29 nt	0	0	0
						30 nt	6860.58	3822.33	3038.26	30 nt	2763.55	1472.97	1290.58	30 nt	489.478	335.895	153.583	30 nt	0	0	0	30 nt	0	0	0	30 nt	0	0	0	30 nt	0	0	0	30 nt	3.5088	3.5088	0	30 nt	4.0205	3.9474	0.0731	30 nt	0	0	0	30 nt	0	0	0
						31 nt	24663.7	14178.9	10484.7	31 nt	1354.25	810.021	544.23	31 nt	196.858	128.583	68.2754	31 nt	0	0	0	31 nt	0	0	0	31 nt	0	0	0	31 nt	0	0	0	31 nt	2.7778	2.7778	0	31 nt	2.2661	2.2661	0	31 nt	0	0	0	31 nt	0	0	0
						32 nt	17995.8	8097.88	9897.89	32 nt	1385.61	622.885	762.726	32 nt	138.086	71.8573	66.2286	32 nt	0	0	0	32 nt	0	0	0	32 nt	0	0	0	32 nt	0	0	0	32 nt	2.3392	2.3392	0	32 nt	1.8275	1.7544	0.0731	32 nt	0	0	0	32 nt	0	0	0
						33 nt	4320.43	2461.57	1858.86	33 nt	2276.48	1220.26	1056.22	33 nt	155.776	81.2141	74.562	33 nt	0	0	0	33 nt	0	0	0	33 nt	0	0	0	33 nt	0	0	0	33 nt	2.9971	2.9971	0	33 nt	2.6316	2.6316	0	33 nt	0	0	0	33 nt	0	0	0
						34 nt	4464	2063.83	2400.17	34 nt	2307.11	651.833	1655.28	34 nt	214.11	54.2402	159.87	34 nt	0	0	0	34 nt	0	0	0	34 nt	0	0	0	34 nt	0	0	0	34 nt	2.3392	2.3392	0	34 nt	1.462	1.462	0	34 nt	0	0	0	34 nt	0	0	0
USO31	ALYU-305	24879971	11735517	0.852114	1000000		total	forward	reverse		total	forward	reverse		total	forward	reverse		total	forward	reverse		total	forward	reverse		total	forward	reverse		total	forward	reverse		total	forward	reverse		total	forward	reverse		total	forward	reverse		total	forward	reverse
						15-34 nt	150537	65506.7	85030	15-34 nt	11607.1	5347.95	6259.12	15-34 nt	4313.4	1025.18	3288.22	15-34 nt	0	0	0	15-34 nt	0	0	0	15-34 nt	0	0	0	15-34 nt	0	0	0	15-34 nt	0.0852114	0.0852114	0	15-34 nt	0.255634	0.255634	0	15-34 nt	0	0	0	15-34 nt	0.511268	0.511268	0
						15 nt	21382.6	9513.43	11869.2	15 nt	641.727	307.443	334.284	15 nt	475.48	62.9712	412.508	15 nt	0	0	0	15 nt	0	0	0	15 nt	0	0	0	15 nt	0	0	0	15 nt	0	0	0	15 nt	0	0	0	15 nt	0	0	0	15 nt	0.426057	0.426057	0
						16 nt	36584.5	12414.1	24170.4	16 nt	570.831	230.497	340.334	16 nt	410.804	38.0043	372.8	16 nt	0	0	0	16 nt	0	0	0	16 nt	0	0	0	16 nt	0	0	0	16 nt	0	0	0	16 nt	0	0	0	16 nt	0	0	0	16 nt	0.0852114	0.0852114	0
						17 nt	9806.39	4428.35	5378.03	17 nt	987.345	265.86	721.485	17 nt	463.124	224.362	238.762	17 nt	0	0	0	17 nt	0	0	0	17 nt	0	0	0	17 nt	0	0	0	17 nt	0	0	0	17 nt	0	0	0	17 nt	0	0	0	17 nt	0	0	0
						18 nt	10157	5053.12	5103.91	18 nt	545.864	271.484	274.381	18 nt	262.792	24.7113	238.081	18 nt	0	0	0	18 nt	0	0	0	18 nt	0	0	0	18 nt	0	0	0	18 nt	0	0	0	18 nt	0	0	0	18 nt	0	0	0	18 nt	0	0	0
						19 nt	12375.5	6000.76	6374.75	19 nt	565.719	253.674	312.044	19 nt	259.98	23.3479	236.632	19 nt	0	0	0	19 nt	0	0	0	19 nt	0	0	0	19 nt	0	0	0	19 nt	0	0	0	19 nt	0.255634	0.255634	0	19 nt	0	0	0	19 nt	0	0	0
						20 nt	8529.58	4329.17	4200.41	20 nt	1734.73	950.363	784.371	20 nt	730.773	6.47607	724.297	20 nt	0	0	0	20 nt	0	0	0	20 nt	0	0	0	20 nt	0	0	0	20 nt	0	0	0	20 nt	0	0	0	20 nt	0	0	0	20 nt	0	0	0
						21 nt	11915.7	4866.68	7049.03	21 nt	443.525	205.274	238.251	21 nt	112.223	8.69156	103.532	21 nt	0	0	0	21 nt	0	0	0	21 nt	0	0	0	21 nt	0	0	0	21 nt	0	0	0	21 nt	0	0	0	21 nt	0	0	0	21 nt	0	0	0
						22 nt	5237.18	2467.13	2770.05	22 nt	333.177	158.749	174.428	22 nt	72.941	6.81691	66.1241	22 nt	0	0	0	22 nt	0	0	0	22 nt	0	0	0	22 nt	0	0	0	22 nt	0	0	0	22 nt	0	0	0	22 nt	0	0	0	22 nt	0	0	0
						23 nt	3572.49	1607.85	1964.63	23 nt	257.765	120.659	137.105	23 nt	48.9966	6.05001	42.9466	23 nt	0	0	0	23 nt	0	0	0	23 nt	0	0	0	23 nt	0	0	0	23 nt	0	0	0	23 nt	0	0	0	23 nt	0	0	0	23 nt	0	0	0
						24 nt	4029.48	1874.82	2154.66	24 nt	237.229	110.349	126.88	24 nt	31.8691	9.7141	22.155	24 nt	0	0	0	24 nt	0	0	0	24 nt	0	0	0	24 nt	0	0	0	24 nt	0	0	0	24 nt	0	0	0	24 nt	0	0	0	24 nt	0	0	0
						25 nt	2178	1001.06	1176.94	25 nt	248.647	127.476	121.171	25 nt	27.2677	12.9521	14.3155	25 nt	0	0	0	25 nt	0	0	0	25 nt	0	0	0	25 nt	0	0	0	25 nt	0	0	0	25 nt	0	0	0	25 nt	0	0	0	25 nt	0	0	0
						26 nt	2041.32	943.546	1097.78	26 nt	245.835	135.657	110.178	26 nt	21.8993	6.05001	15.8493	26 nt	0	0	0	26 nt	0	0	0	26 nt	0	0	0	26 nt	0	0	0	26 nt	0	0	0	26 nt	0	0	0	26 nt	0	0	0	26 nt	0	0	0
						27 nt	1412.46	671.807	740.658	27 nt	178.774	80.61	98.1635	27 nt	33.062	18.8317	14.2303	27 nt	0	0	0	27 nt	0	0	0	27 nt	0	0	0	27 nt	0	0	0	27 nt	0.0852114	0.0852114	0	27 nt	0	0	0	27 nt	0	0	0	27 nt	0	0	0
						28 nt	2030.42	1071.7	958.714	28 nt	467.299	298.581	168.719	28 nt	65.4424	54.024	11.4183	28 nt	0	0	0	28 nt	0	0	0	28 nt	0	0	0	28 nt	0	0	0	28 nt	0	0	0	28 nt	0	0	0	28 nt	0	0	0	28 nt	0	0	0
						29 nt	2381.66	1089.09	1292.57	29 nt	505.9	72.5149	433.385	29 nt	58.1142	34.3402	23.774	29 nt	0	0	0	29 nt	0	0	0	29 nt	0	0	0	29 nt	0	0	0	29 nt	0	0	0	29 nt	0	0	0	29 nt	0	0	0	29 nt	0	0	0
						30 nt	1880.7	897.191	983.51	30 nt	450.854	127.561	323.292	30 nt	98.334	35.874	62.46	30 nt	0	0	0	30 nt	0	0	0	30 nt	0	0	0	30 nt	0	0	0	30 nt	0	0	0	30 nt	0	0	0	30 nt	0	0	0	30 nt	0	0	0
						31 nt	3118.23	1596.01	1522.22	31 nt	561.032	303.523	257.509	31 nt	298.07	58.9663	239.103	31 nt	0	0	0	31 nt	0	0	0	31 nt	0	0	0	31 nt	0	0	0	31 nt	0	0	0	31 nt	0	0	0	31 nt	0	0	0	31 nt	0	0	0
						32 nt	2746.53	1331.26	1415.28	32 nt	831.408	488.091	343.317	32 nt	469.43	211.495	257.935	32 nt	0	0	0	32 nt	0	0	0	32 nt	0	0	0	32 nt	0	0	0	32 nt	0	0	0	32 nt	0	0	0	32 nt	0	0	0	32 nt	0	0	0
						33 nt	4662.26	2447.36	2214.9	33 nt	771.078	443.44	327.638	33 nt	197.264	103.021	94.2438	33 nt	0	0	0	33 nt	0	0	0	33 nt	0	0	0	33 nt	0	0	0	33 nt	0	0	0	33 nt	0	0	0	33 nt	0	0	0	33 nt	0	0	0
						34 nt	4494.65	1902.26	2592.39	34 nt	1028.33	396.148	632.183	34 nt	175.536	78.4797	97.0558	34 nt	0	0	0	34 nt	0	0	0	34 nt	0	0	0	34 nt	0	0	0	34 nt	0	0	0	34 nt	0	0	0	34 nt	0	0	0	34 nt	0	0	0
Felina 32 2	ALYU-306	23841404	10725646	627.282	1000000		total	forward	reverse		total	forward	reverse		total	forward	reverse		total	forward	reverse		total	forward	reverse		total	forward	reverse		total	forward	reverse		total	forward	reverse		total	forward	reverse		total	forward	reverse		total	forward	reverse
						15-34 nt	130492	59096.6	71395	15-34 nt	11613.9	5549.32	6064.62	15-34 nt	3796.6	662.711	3133.89	15-34 nt	0.0932345	0	0.0932345	15-34 nt	0	0	0	15-34 nt	0	0	0	15-34 nt	0.0932345	0	0.0932345	15-34 nt	433.634	255.556	178.078	15-34 nt	154.49	99.4812	55.0083	15-34 nt	38.6923	36.6411	2.05116	15-34 nt	0.372938	0.372938	0
						15 nt	24525.9	11405.9	13120	15 nt	526.961	245.859	281.102	15 nt	409.02	70.2988	338.721	15 nt	0	0	0	15 nt	0	0	0	15 nt	0	0	0	15 nt	0	0	0	15 nt	4.66172	2.33086	2.33086	15 nt	1.11881	0.466172	0.652641	15 nt	1.86469	1.86469	0	15 nt	0.372938	0.372938	0
						16 nt	25803	9964.43	15838.6	16 nt	428.785	189.452	239.333	16 nt	294.994	19.7657	275.228	16 nt	0.0932345	0	0.0932345	16 nt	0	0	0	16 nt	0	0	0	16 nt	0.0932345	0	0.0932345	16 nt	5.6873	3.16997	2.51733	16 nt	1.86469	1.21205	0.652641	16 nt	8.57757	8.57757	0	16 nt	0	0	0
						17 nt	10383.8	4686.52	5697.28	17 nt	622.806	154.49	468.317	17 nt	348.604	172.018	176.586	17 nt	0	0	0	17 nt	0	0	0	17 nt	0	0	0	17 nt	0	0	0	17 nt	7.08582	3.91585	3.16997	17 nt	2.33086	1.86469	0.466172	17 nt	11.934	11.934	0	17 nt	0	0	0
						18 nt	10459	5264.76	5194.19	18 nt	475.682	230.009	245.673	18 nt	196.259	25.826	170.433	18 nt	0	0	0	18 nt	0	0	0	18 nt	0	0	0	18 nt	0	0	0	18 nt	10.0693	6.15348	3.91585	18 nt	2.14439	1.30528	0.83911	18 nt	2.9835	2.89027	0.0932345	18 nt	0	0	0
						19 nt	9965.09	4832.06	5133.02	19 nt	692.173	418.436	273.736	19 nt	167.729	17.0619	150.667	19 nt	0	0	0	19 nt	0	0	0	19 nt	0	0	0	19 nt	0	0	0	19 nt	17.6213	9.32345	8.29787	19 nt	4.75496	2.89027	1.86469	19 nt	2.33086	2.05116	0.279703	19 nt	0	0	0
						20 nt	9597.09	4926.23	4670.86	20 nt	3122.24	1814.06	1308.17	20 nt	1215.68	7.73846	1207.95	20 nt	0	0	0	20 nt	0	0	0	20 nt	0	0	0	20 nt	0	0	0	20 nt	49.8804	30.9538	18.9266	20 nt	13.7055	8.76404	4.94143	20 nt	1.02558	0.932345	0.0932345	20 nt	0	0	0
						21 nt	10724.4	4499.4	6224.99	21 nt	507.662	259.005	248.656	21 nt	87.6404	7.08582	80.5546	21 nt	0	0	0	21 nt	0	0	0	21 nt	0	0	0	21 nt	0	0	0	21 nt	277.559	162.694	114.865	21 nt	111.508	71.1379	40.3705	21 nt	4.28879	3.26321	1.02558	21 nt	0	0	0
						22 nt	5094.05	2472.58	2621.47	22 nt	389.907	185.443	204.463	22 nt	55.3813	7.08582	48.2955	22 nt	0	0	0	22 nt	0	0	0	22 nt	0	0	0	22 nt	0	0	0	22 nt	52.7707	30.8606	21.9101	22 nt	13.7987	9.50992	4.28879	22 nt	1.30528	0.745876	0.559407	22 nt	0	0	0
						23 nt	3398.12	1536.69	1861.43	23 nt	381.049	182.367	198.683	23 nt	38.5991	5.50083	33.0982	23 nt	0	0	0	23 nt	0	0	0	23 nt	0	0	0	23 nt	0	0	0	23 nt	3.63614	1.67822	1.95792	23 nt	0.83911	0.559407	0.279703	23 nt	0.559407	0.559407	0	23 nt	0	0	0
						24 nt	3599.41	1705.54	1893.87	24 nt	363.428	182.553	180.875	24 nt	28.3433	6.24671	22.0966	24 nt	0	0	0	24 nt	0	0	0	24 nt	0	0	0	24 nt	0	0	0	24 nt	2.23763	2.05116	0.186469	24 nt	0.932345	0.466172	0.466172	24 nt	0.932345	0.932345	0	24 nt	0	0	0
						25 nt	1951.58	889.457	1062.13	25 nt	339.56	192.809	146.751	25 nt	29.0892	10.4423	18.6469	25 nt	0	0	0	25 nt	0	0	0	25 nt	0	0	0	25 nt	0	0	0	25 nt	0.372938	0.372938	0	25 nt	0.279703	0.0932345	0.186469	25 nt	0.652641	0.652641	0	25 nt	0	0	0
						26 nt	1618.83	743.265	875.565	26 nt	323.244	193.648	129.596	26 nt	23.3086	6.15348	17.1551	26 nt	0	0	0	26 nt	0	0	0	26 nt	0	0	0	26 nt	0	0	0	26 nt	0.372938	0.372938	0	26 nt	0.186469	0.186469	0	26 nt	0.186469	0.186469	0	26 nt	0	0	0
						27 nt	1233.31	583.741	649.565	27 nt	230.009	111.975	118.035	27 nt	33.5644	18.0875	15.4769	27 nt	0	0	0	27 nt	0	0	0	27 nt	0	0	0	27 nt	0	0	0	27 nt	0.0932345	0.0932345	0	27 nt	0	0	0	27 nt	0.466172	0.466172	0	27 nt	0	0	0
						28 nt	1517.11	783.17	733.942	28 nt	393.263	217.609	175.654	28 nt	38.3194	24.8936	13.4258	28 nt	0	0	0	28 nt	0	0	0	28 nt	0	0	0	28 nt	0	0	0	28 nt	0.372938	0.372938	0	28 nt	0.0932345	0.0932345	0	28 nt	0.279703	0.279703	0	28 nt	0	0	0
						29 nt	1595.43	691.52	903.908	29 nt	487.989	55.288	432.701	29 nt	41.2096	18.1807	23.0289	29 nt	0	0	0	29 nt	0	0	0	29 nt	0	0	0	29 nt	0	0	0	29 nt	0.372938	0.372938	0	29 nt	0.186469	0.186469	0	29 nt	0.559407	0.559407	0	29 nt	0	0	0
						30 nt	1228.18	592.971	635.206	30 nt	301.707	68.0612	233.646	30 nt	62.9333	20.6048	42.3285	30 nt	0	0	0	30 nt	0	0	0	30 nt	0	0	0	30 nt	0	0	0	30 nt	0.186469	0.186469	0	30 nt	0.372938	0.372938	0	30 nt	0.279703	0.279703	0	30 nt	0	0	0
						31 nt	1713.65	816.92	896.729	31 nt	286.789	114.772	172.018	31 nt	178.078	39.5314	138.546	31 nt	0	0	0	31 nt	0	0	0	31 nt	0	0	0	31 nt	0	0	0	31 nt	0.279703	0.279703	0	31 nt	0.0932345	0.0932345	0	31 nt	0.186469	0.186469	0	31 nt	0	0	0
						32 nt	1771.08	799.672	971.41	32 nt	512.137	198.496	313.641	32 nt	285.018	93.3277	191.69	32 nt	0	0	0	32 nt	0	0	0	32 nt	0	0	0	32 nt	0	0	0	32 nt	0	0	0	32 nt	0.0932345	0.0932345	0	32 nt	0.0932345	0.0932345	0	32 nt	0	0	0
						33 nt	1762.6	855.24	907.358	33 nt	444.169	198.962	245.207	33 nt	142.089	63.7724	78.317	33 nt	0	0	0	33 nt	0	0	0	33 nt	0	0	0	33 nt	0	0	0	33 nt	0	0	0	33 nt	0.0932345	0.0932345	0	33 nt	0.186469	0.186469	0	33 nt	0	0	0
						34 nt	2550.06	1046.46	1503.59	34 nt	784.382	336.017	448.365	34 nt	120.739	29.0892	91.6495	34 nt	0	0	0	34 nt	0	0	0	34 nt	0	0	0	34 nt	0	0	0	34 nt	0.372938	0.372938	0	34 nt	0.0932345	0.0932345	0	34 nt	0	0	0	34 nt	0	0	0
Futura 75	ALYU-307	16420124	7054102	0.425284	1000000		total	forward	reverse		total	forward	reverse		total	forward	reverse		total	forward	reverse		total	forward	reverse		total	forward	reverse		total	forward	reverse		total	forward	reverse		total	forward	reverse		total	forward	reverse		total	forward	reverse
						15-34 nt	192296	85705.9	106590	15-34 nt	24347.5	12274.8	12072.7	15-34 nt	8787.51	1327.6	7459.91	15-34 nt	0	0	0	15-34 nt	0	0	0	15-34 nt	0	0	0	15-34 nt	0	0	0	15-34 nt	0.141761	0.141761	0	15-34 nt	0.141761	0.141761	0	15-34 nt	0	0	0	15-34 nt	0.141761	0.141761	0
						15 nt	22899	10185	12714	15 nt	753.179	384.315	368.863	15 nt	528.629	82.9305	445.698	15 nt	0	0	0	15 nt	0	0	0	15 nt	0	0	0	15 nt	0	0	0	15 nt	0	0	0	15 nt	0.141761	0.141761	0	15 nt	0	0	0	15 nt	0	0	0
						16 nt	44522.5	15496.9	29025.5	16 nt	632.682	262.117	370.565	16 nt	451.369	35.5821	415.786	16 nt	0	0	0	16 nt	0	0	0	16 nt	0	0	0	16 nt	0	0	0	16 nt	0	0	0	16 nt	0	0	0	16 nt	0	0	0	16 nt	0.141761	0.141761	0
						17 nt	12422.1	5553.51	6868.63	17 nt	1373.95	245.814	1128.14	17 nt	841.354	574.276	267.079	17 nt	0	0	0	17 nt	0	0	0	17 nt	0	0	0	17 nt	0	0	0	17 nt	0	0	0	17 nt	0	0	0	17 nt	0	0	0	17 nt	0	0	0
						18 nt	11303.2	5849.08	5454.13	18 nt	734.608	392.963	341.645	18 nt	295.006	53.4441	241.562	18 nt	0	0	0	18 nt	0	0	0	18 nt	0	0	0	18 nt	0	0	0	18 nt	0	0	0	18 nt	0	0	0	18 nt	0	0	0	18 nt	0	0	0
						19 nt	18918.2	9621.49	9296.72	19 nt	1378.35	829.73	548.617	19 nt	348.733	21.1225	327.611	19 nt	0	0	0	19 nt	0	0	0	19 nt	0	0	0	19 nt	0	0	0	19 nt	0	0	0	19 nt	0	0	0	19 nt	0	0	0	19 nt	0	0	0
						20 nt	17203.9	9418.78	7785.12	20 nt	9347.19	4966.9	4380.29	20 nt	4288.85	11.7662	4277.09	20 nt	0	0	0	20 nt	0	0	0	20 nt	0	0	0	20 nt	0	0	0	20 nt	0	0	0	20 nt	0	0	0	20 nt	0	0	0	20 nt	0	0	0
						21 nt	21709.6	9121.36	12588.3	21 nt	1150.54	828.029	322.507	21 nt	126.877	11.6244	115.252	21 nt	0	0	0	21 nt	0	0	0	21 nt	0	0	0	21 nt	0	0	0	21 nt	0.141761	0.141761	0	21 nt	0	0	0	21 nt	0	0	0	21 nt	0	0	0
						22 nt	6986.71	3483.08	3503.64	22 nt	662.31	354.829	307.481	22 nt	98.099	9.35626	88.7427	22 nt	0	0	0	22 nt	0	0	0	22 nt	0	0	0	22 nt	0	0	0	22 nt	0	0	0	22 nt	0	0	0	22 nt	0	0	0	22 nt	0	0	0
						23 nt	4588.68	2129.54	2459.14	23 nt	536.851	292.879	243.972	23 nt	46.2142	5.67046	40.5438	23 nt	0	0	0	23 nt	0	0	0	23 nt	0	0	0	23 nt	0	0	0	23 nt	0	0	0	23 nt	0	0	0	23 nt	0	0	0	23 nt	0	0	0
						24 nt	7022.16	3414.33	3607.83	24 nt	524.376	285.508	238.868	24 nt	34.7316	8.36393	26.3676	24 nt	0	0	0	24 nt	0	0	0	24 nt	0	0	0	24 nt	0	0	0	24 nt	0	0	0	24 nt	0	0	0	24 nt	0	0	0	24 nt	0	0	0
						25 nt	1972.19	853.829	1118.36	25 nt	567.046	371.132	195.914	25 nt	33.0304	14.0344	18.996	25 nt	0	0	0	25 nt	0	0	0	25 nt	0	0	0	25 nt	0	0	0	25 nt	0	0	0	25 nt	0	0	0	25 nt	0	0	0	25 nt	0	0	0
						26 nt	1659.74	748.642	911.101	26 nt	471.64	303.086	168.554	26 nt	25.5171	7.65512	17.8619	26 nt	0	0	0	26 nt	0	0	0	26 nt	0	0	0	26 nt	0	0	0	26 nt	0	0	0	26 nt	0	0	0	26 nt	0	0	0	26 nt	0	0	0
						27 nt	1293.57	613.118	680.455	27 nt	361.35	182.022	179.328	27 nt	42.1032	23.3906	18.7125	27 nt	0	0	0	27 nt	0	0	0	27 nt	0	0	0	27 nt	0	0	0	27 nt	0	0	0	27 nt	0	0	0	27 nt	0	0	0	27 nt	0	0	0
						28 nt	1481.69	765.229	716.463	28 nt	479.154	274.592	204.562	28 nt	33.4557	19.2796	14.1761	28 nt	0	0	0	28 nt	0	0	0	28 nt	0	0	0	28 nt	0	0	0	28 nt	0	0	0	28 nt	0	0	0	28 nt	0	0	0	28 nt	0	0	0
						29 nt	1784.64	819.098	965.537	29 nt	658.482	98.099	560.383	29 nt	43.379	19.5631	23.8159	29 nt	0	0	0	29 nt	0	0	0	29 nt	0	0	0	29 nt	0	0	0	29 nt	0	0	0	29 nt	0	0	0	29 nt	0	0	0	29 nt	0	0	0
						30 nt	1775	923.718	851.278	30 nt	465.403	153.953	311.45	30 nt	92.145	27.927	64.218	30 nt	0	0	0	30 nt	0	0	0	30 nt	0	0	0	30 nt	0	0	0	30 nt	0	0	0	30 nt	0	0	0	30 nt	0	0	0	30 nt	0	0	0
						31 nt	2907.67	1451.35	1456.32	31 nt	623.892	319.956	303.937	31 nt	383.465	62.6586	320.806	31 nt	0	0	0	31 nt	0	0	0	31 nt	0	0	0	31 nt	0	0	0	31 nt	0	0	0	31 nt	0	0	0	31 nt	0	0	0	31 nt	0	0	0
						32 nt	3104.72	1398.48	1706.24	32 nt	1152.52	565.203	587.318	32 nt	647.141	168.129	479.012	32 nt	0	0	0	32 nt	0	0	0	32 nt	0	0	0	32 nt	0	0	0	32 nt	0	0	0	32 nt	0	0	0	32 nt	0	0	0	32 nt	0	0	0
						33 nt	3874.77	1898.61	1976.16	33 nt	1060.23	518.847	541.387	33 nt	252.619	118.938	133.681	33 nt	0	0	0	33 nt	0	0	0	33 nt	0	0	0	33 nt	0	0	0	33 nt	0	0	0	33 nt	0	0	0	33 nt	0	0	0	33 nt	0	0	0
						34 nt	4865.82	1960.7	2905.12	34 nt	1413.79	644.873	768.914	34 nt	174.792	51.8847	122.907	34 nt	0	0	0	34 nt	0	0	0	34 nt	0	0	0	34 nt	0	0	0	34 nt	0	0	0	34 nt	0	0	0	34 nt	0	0	0	34 nt	0	0	0
Feno A1	ALYU-308	18391954	13065670	22.8079	1000000		total	forward	reverse		total	forward	reverse		total	forward	reverse		total	forward	reverse		total	forward	reverse		total	forward	reverse		total	forward	reverse		total	forward	reverse		total	forward	reverse		total	forward	reverse		total	forward	reverse
						15-34 nt	737592	413687	323905	15-34 nt	244530	158209	86320.6	15-34 nt	24223.6	2830.24	21393.4	15-34 nt	0	0	0	15-34 nt	0	0	0	15-34 nt	0	0	0	15-34 nt	0	0	0	15-34 nt	0.153073	0	0.153073	15-34 nt	0.382682	0.306146	0.0765365	15-34 nt	0.229609	0.229609	0	15-34 nt	22.0425	12.552	9.49052
						15 nt	18705	11456.5	7248.54	15 nt	5493.63	2632.01	2861.62	15 nt	891.573	177.258	714.315	15 nt	0	0	0	15 nt	0	0	0	15 nt	0	0	0	15 nt	0	0	0	15 nt	0	0	0	15 nt	0.382682	0.306146	0.0765365	15 nt	0	0	0	15 nt	0.382682	0.306146	0.0765365
						16 nt	34391.2	19931	14460.2	16 nt	5533.97	2610.05	2923.92	16 nt	923.489	168.074	755.415	16 nt	0	0	0	16 nt	0	0	0	16 nt	0	0	0	16 nt	0	0	0	16 nt	0.153073	0	0.153073	16 nt	0	0	0	16 nt	0.0765365	0.0765365	0	16 nt	0.153073	0.153073	0
						17 nt	23636.5	14065.9	9570.65	17 nt	5072.84	2186.57	2886.27	17 nt	742.25	191.647	550.603	17 nt	0	0	0	17 nt	0	0	0	17 nt	0	0	0	17 nt	0	0	0	17 nt	0	0	0	17 nt	0	0	0	17 nt	0	0	0	17 nt	0	0	0
						18 nt	15142.2	10006.3	5135.9	18 nt	5333.37	2658.03	2675.33	18 nt	749.828	249.432	500.395	18 nt	0	0	0	18 nt	0	0	0	18 nt	0	0	0	18 nt	0	0	0	18 nt	0	0	0	18 nt	0	0	0	18 nt	0	0	0	18 nt	0.0765365	0.0765365	0
						19 nt	24041.9	16855.8	7186.16	19 nt	9726.18	5765.26	3960.91	19 nt	812.664	90.0834	722.581	19 nt	0	0	0	19 nt	0	0	0	19 nt	0	0	0	19 nt	0	0	0	19 nt	0	0	0	19 nt	0	0	0	19 nt	0.0765365	0.0765365	0	19 nt	0.306146	0.153073	0.153073
						20 nt	138554	115899	22655.4	20 nt	106695	94428.1	12267.2	20 nt	10185.5	139.449	10046.1	20 nt	0	0	0	20 nt	0	0	0	20 nt	0	0	0	20 nt	0	0	0	20 nt	0	0	0	20 nt	0	0	0	20 nt	0	0	0	20 nt	0.841901	0.688828	0.153073
						21 nt	233452	96236.8	137215	21 nt	12367.5	8111.1	4256.42	21 nt	524.351	137.306	387.045	21 nt	0	0	0	21 nt	0	0	0	21 nt	0	0	0	21 nt	0	0	0	21 nt	0	0	0	21 nt	0	0	0	21 nt	0	0	0	21 nt	16.3788	8.41901	7.95979
						22 nt	48536.3	28280.4	20255.9	22 nt	10399.6	5556.62	4843	22 nt	395.923	102.406	293.517	22 nt	0	0	0	22 nt	0	0	0	22 nt	0	0	0	22 nt	0	0	0	22 nt	0	0	0	22 nt	0	0	0	22 nt	0	0	0	22 nt	3.29107	2.14302	1.14805
						23 nt	23356.1	12484.3	10871.8	23 nt	5822.74	3018.75	2803.99	23 nt	359.568	80.1337	279.435	23 nt	0	0	0	23 nt	0	0	0	23 nt	0	0	0	23 nt	0	0	0	23 nt	0	0	0	23 nt	0	0	0	23 nt	0	0	0	23 nt	0.229609	0.229609	0
						24 nt	106650	47909.2	58741	24 nt	14739.7	7620.66	7119.04	24 nt	379.009	101.87	277.138	24 nt	0	0	0	24 nt	0	0	0	24 nt	0	0	0	24 nt	0	0	0	24 nt	0	0	0	24 nt	0	0	0	24 nt	0	0	0	24 nt	0.153073	0.153073	0
						25 nt	11496.2	6043.01	5453.22	25 nt	6113.04	4118.2	1994.85	25 nt	360.334	119.244	241.09	25 nt	0	0	0	25 nt	0	0	0	25 nt	0	0	0	25 nt	0	0	0	25 nt	0	0	0	25 nt	0	0	0	25 nt	0	0	0	25 nt	0	0	0
						26 nt	8519.43	5091.51	3427.91	26 nt	5911.6	3336.3	2575.3	26 nt	339.669	106.539	233.13	26 nt	0	0	0	26 nt	0	0	0	26 nt	0	0	0	26 nt	0	0	0	26 nt	0	0	0	26 nt	0	0	0	26 nt	0	0	0	26 nt	0	0	0
						27 nt	6599.89	3958.54	2641.35	27 nt	4290.79	2095.26	2195.52	27 nt	385.514	185.754	199.76	27 nt	0	0	0	27 nt	0	0	0	27 nt	0	0	0	27 nt	0	0	0	27 nt	0	0	0	27 nt	0	0	0	27 nt	0.0765365	0.0765365	0	27 nt	0	0	0
						28 nt	7026.89	4516.88	2510.01	28 nt	8316.68	4395.26	3921.42	28 nt	466.413	229.686	236.727	28 nt	0	0	0	28 nt	0	0	0	28 nt	0	0	0	28 nt	0	0	0	28 nt	0	0	0	28 nt	0	0	0	28 nt	0	0	0	28 nt	0	0	0
						29 nt	7131.36	4578.95	2552.41	29 nt	10791.3	1910.5	8880.75	29 nt	558.64	257.851	300.788	29 nt	0	0	0	29 nt	0	0	0	29 nt	0	0	0	29 nt	0	0	0	29 nt	0	0	0	29 nt	0	0	0	29 nt	0	0	0	29 nt	0.0765365	0.0765365	0
						30 nt	5924.46	3421.03	2503.43	30 nt	8376.99	1535.32	6841.67	30 nt	948.822	133.556	815.266	30 nt	0	0	0	30 nt	0	0	0	30 nt	0	0	0	30 nt	0	0	0	30 nt	0	0	0	30 nt	0	0	0	30 nt	0	0	0	30 nt	0	0	0
						31 nt	7833.81	3771.56	4062.25	31 nt	6662.19	2386.33	4275.86	31 nt	2153.28	93.6806	2059.6	31 nt	0	0	0	31 nt	0	0	0	31 nt	0	0	0	31 nt	0	0	0	31 nt	0	0	0	31 nt	0	0	0	31 nt	0	0	0	31 nt	0.0765365	0.0765365	0
						32 nt	6440.7	3757.17	2683.52	32 nt	3655.38	1050.54	2604.84	32 nt	1001.1	88.17	912.927	32 nt	0	0	0	32 nt	0	0	0	32 nt	0	0	0	32 nt	0	0	0	32 nt	0	0	0	32 nt	0	0	0	32 nt	0	0	0	32 nt	0	0	0
						33 nt	4662.83	2729.83	1933	33 nt	4782.15	1669.57	3112.58	33 nt	692.272	113.733	578.539	33 nt	0	0	0	33 nt	0	0	0	33 nt	0	0	0	33 nt	0	0	0	33 nt	0	0	0	33 nt	0	0	0	33 nt	0	0	0	33 nt	0	0	0
						34 nt	5490.72	2693.62	2797.1	34 nt	4444.62	1124.47	3320.15	34 nt	1353.39	64.3672	1289.03	34 nt	0	0	0	34 nt	0	0	0	34 nt	0	0	0	34 nt	0	0	0	34 nt	0	0	0	34 nt	0	0	0	34 nt	0	0	0	34 nt	0.0765365	0.0765365	0
Feno A2	ALYU-309	18085290	12155477	312.534	1000000		total	forward	reverse		total	forward	reverse		total	forward	reverse		total	forward	reverse		total	forward	reverse		total	forward	reverse		total	forward	reverse		total	forward	reverse		total	forward	reverse		total	forward	reverse		total	forward	reverse
						15-34 nt	779774	458603	321171	15-34 nt	245501	166213	79288.5	15-34 nt	17370.1	3721.7	13648.4	15-34 nt	0.164535	0	0.164535	15-34 nt	0.0822674	0	0.0822674	15-34 nt	0	0	0	15-34 nt	0.0822674	0	0.0822674	15-34 nt	0.0822674	0	0.0822674	15-34 nt	0.575872	0.493605	0.0822674	15-34 nt	3.2907	3.0439	0.246802	15-34 nt	308.421	175.806	132.615
						15 nt	37738.7	21253.2	16485.5	15 nt	11030.2	5437.06	5593.12	15 nt	2090.33	550.698	1539.64	15 nt	0	0	0	15 nt	0	0	0	15 nt	0	0	0	15 nt	0	0	0	15 nt	0.0822674	0	0.0822674	15 nt	0.575872	0.493605	0.0822674	15 nt	0.246802	0.246802	0	15 nt	1.56308	1.15174	0.411337
						16 nt	37409.7	21220.9	16188.8	16 nt	7291.53	3366.38	3925.14	16 nt	1392.79	268.85	1123.94	16 nt	0	0	0	16 nt	0	0	0	16 nt	0	0	0	16 nt	0	0	0	16 nt	0	0	0	16 nt	0	0	0	16 nt	0.493605	0.493605	0	16 nt	0.987209	0.493605	0.493605
						17 nt	37341.9	21899.7	15442.3	17 nt	7378.16	3492.17	3885.98	17 nt	1100.99	251.409	849.576	17 nt	0	0	0	17 nt	0	0	0	17 nt	0	0	0	17 nt	0	0	0	17 nt	0	0	0	17 nt	0	0	0	17 nt	0.575872	0.493605	0.0822674	17 nt	0.904942	0.493605	0.411337
						18 nt	26920.9	16811.5	10109.4	18 nt	9210.42	4701.91	4508.5	18 nt	1677.68	874.009	803.671	18 nt	0	0	0	18 nt	0	0	0	18 nt	0	0	0	18 nt	0	0	0	18 nt	0	0	0	18 nt	0	0	0	18 nt	0.32907	0.32907	0	18 nt	1.48081	0.493605	0.987209
						19 nt	29403.5	18847.6	10555.8	19 nt	11969.5	6453.55	5515.95	19 nt	1116.2	141.253	974.951	19 nt	0	0	0	19 nt	0	0	0	19 nt	0	0	0	19 nt	0	0	0	19 nt	0	0	0	19 nt	0	0	0	19 nt	0.164535	0.164535	0	19 nt	2.79709	1.97442	0.822674
						20 nt	133066	114104	18962.2	20 nt	101479	94655.2	6823.84	20 nt	3707.71	316.647	3391.06	20 nt	0	0	0	20 nt	0	0	0	20 nt	0	0	0	20 nt	0	0	0	20 nt	0	0	0	20 nt	0	0	0	20 nt	0.493605	0.411337	0.0822674	20 nt	10.448	5.84099	4.60698
						21 nt	216970	97357.8	119612	21 nt	13943.3	9795.58	4147.76	21 nt	791.413	178.356	613.057	21 nt	0.164535	0	0.164535	21 nt	0.0822674	0	0.0822674	21 nt	0	0	0	21 nt	0.0822674	0	0.0822674	21 nt	0	0	0	21 nt	0	0	0	21 nt	0.164535	0.0822674	0.0822674	21 nt	237.506	134.59	102.917
						22 nt	57544.6	34266.9	23277.7	22 nt	11915	6535.08	5379.88	22 nt	685.946	182.058	503.888	22 nt	0	0	0	22 nt	0	0	0	22 nt	0	0	0	22 nt	0	0	0	22 nt	0	0	0	22 nt	0	0	0	22 nt	0.164535	0.164535	0	22 nt	46.6456	26.8192	19.8265
						23 nt	30722.9	17455.8	13267.1	23 nt	7128.23	3724.16	3404.06	23 nt	603.596	96.582	507.014	23 nt	0	0	0	23 nt	0	0	0	23 nt	0	0	0	23 nt	0	0	0	23 nt	0	0	0	23 nt	0	0	0	23 nt	0.164535	0.164535	0	23 nt	2.79709	1.72762	1.06948
						24 nt	92905.1	43728.3	49176.8	24 nt	12788.2	6584.36	6203.87	24 nt	518.12	105.796	412.324	24 nt	0	0	0	24 nt	0	0	0	24 nt	0	0	0	24 nt	0	0	0	24 nt	0	0	0	24 nt	0	0	0	24 nt	0.246802	0.246802	0	24 nt	1.48081	0.987209	0.493605
						25 nt	15099.4	8822.69	6276.68	25 nt	7317.2	4692.95	2624.25	25 nt	415.368	89.6715	325.697	25 nt	0	0	0	25 nt	0	0	0	25 nt	0	0	0	25 nt	0	0	0	25 nt	0	0	0	25 nt	0	0	0	25 nt	0	0	0	25 nt	0.32907	0.164535	0.164535
						26 nt	11750.5	7232.3	4518.21	26 nt	6337.39	3752.55	2584.84	26 nt	338.284	62.3587	275.925	26 nt	0	0	0	26 nt	0	0	0	26 nt	0	0	0	26 nt	0	0	0	26 nt	0	0	0	26 nt	0	0	0	26 nt	0	0	0	26 nt	0.246802	0.164535	0.0822674
						27 nt	8625.08	5770.32	2854.76	27 nt	4935.06	2168.24	2766.82	27 nt	298.713	85.8872	212.826	27 nt	0	0	0	27 nt	0	0	0	27 nt	0	0	0	27 nt	0	0	0	27 nt	0	0	0	27 nt	0	0	0	27 nt	0.164535	0.164535	0	27 nt	0.246802	0.0822674	0.164535
						28 nt	8265.9	5777.23	2488.67	28 nt	5657.37	3035.75	2621.62	28 nt	300.029	79.4703	220.559	28 nt	0	0	0	28 nt	0	0	0	28 nt	0	0	0	28 nt	0	0	0	28 nt	0	0	0	28 nt	0	0	0	28 nt	0	0	0	28 nt	0.411337	0.246802	0.164535
						29 nt	7155.13	5052.37	2102.76	29 nt	8638.41	1649.46	6988.95	29 nt	346.593	129.324	217.268	29 nt	0	0	0	29 nt	0	0	0	29 nt	0	0	0	29 nt	0	0	0	29 nt	0	0	0	29 nt	0	0	0	29 nt	0	0	0	29 nt	0	0	0
						30 nt	6412.34	4658.97	1753.37	30 nt	5468.32	1454.65	4013.66	30 nt	308.914	74.7811	234.133	30 nt	0	0	0	30 nt	0	0	0	30 nt	0	0	0	30 nt	0	0	0	30 nt	0	0	0	30 nt	0	0	0	30 nt	0	0	0	30 nt	0.164535	0.164535	0
						31 nt	6304.48	4427.88	1876.6	31 nt	3389.25	1509.61	1879.65	31 nt	445.231	74.9456	370.286	31 nt	0	0	0	31 nt	0	0	0	31 nt	0	0	0	31 nt	0	0	0	31 nt	0	0	0	31 nt	0	0	0	31 nt	0	0	0	31 nt	0	0	0
						32 nt	6247.97	3919.63	2328.33	32 nt	2960.06	903.872	2056.19	32 nt	275.02	51.2526	223.767	32 nt	0	0	0	32 nt	0	0	0	32 nt	0	0	0	32 nt	0	0	0	32 nt	0	0	0	32 nt	0	0	0	32 nt	0	0	0	32 nt	0.0822674	0.0822674	0
						33 nt	4831.98	2947.23	1884.75	33 nt	3788.58	1539.55	2249.03	33 nt	314.015	72.6422	241.373	33 nt	0	0	0	33 nt	0	0	0	33 nt	0	0	0	33 nt	0	0	0	33 nt	0	0	0	33 nt	0	0	0	33 nt	0.0822674	0.0822674	0	33 nt	0.164535	0.164535	0
						34 nt	5057.72	3048.17	2009.55	34 nt	2875.82	760.48	2115.34	34 nt	643.167	35.7041	607.463	34 nt	0	0	0	34 nt	0	0	0	34 nt	0	0	0	34 nt	0	0	0	34 nt	0	0	0	34 nt	0	0	0	34 nt	0	0	0	34 nt	0.164535	0.164535	0
Feno BB	ALYU-310	17544746	13873050	0.432493	1000000		total	forward	reverse		total	forward	reverse		total	forward	reverse		total	forward	reverse		total	forward	reverse		total	forward	reverse		total	forward	reverse		total	forward	reverse		total	forward	reverse		total	forward	reverse		total	forward	reverse
						15-34 nt	754030	396166	357864	15-34 nt	199652	132891	66761.3	15-34 nt	10328.8	2134.86	8193.94	15-34 nt	0.144164	0.144164	0	15-34 nt	0.144164	0.144164	0	15-34 nt	0	0	0	15-34 nt	0	0	0	15-34 nt	0	0	0	15-34 nt	0	0	0	15-34 nt	0.0720822	0	0.0720822	15-34 nt	0.216247	0.144164	0.0720822
						15 nt	15704.4	8169.08	7535.33	15 nt	4774.29	2474.08	2300.22	15 nt	831.612	294.24	537.373	15 nt	0.144164	0.144164	0	15 nt	0.144164	0.144164	0	15 nt	0	0	0	15 nt	0	0	0	15 nt	0	0	0	15 nt	0	0	0	15 nt	0	0	0	15 nt	0	0	0
						16 nt	24041.5	11986	12055.5	16 nt	3132.26	1324.51	1807.75	16 nt	656.453	169.682	486.771	16 nt	0	0	0	16 nt	0	0	0	16 nt	0	0	0	16 nt	0	0	0	16 nt	0	0	0	16 nt	0	0	0	16 nt	0.0720822	0	0.0720822	16 nt	0.144164	0.144164	0
						17 nt	20290.9	10743.5	9547.36	17 nt	3394.57	1519.64	1874.93	17 nt	613.347	318.603	294.744	17 nt	0	0	0	17 nt	0	0	0	17 nt	0	0	0	17 nt	0	0	0	17 nt	0	0	0	17 nt	0	0	0	17 nt	0	0	0	17 nt	0	0	0
						18 nt	11756.3	6559.41	5196.91	18 nt	4484.31	2238.66	2245.65	18 nt	728.535	426.582	301.952	18 nt	0	0	0	18 nt	0	0	0	18 nt	0	0	0	18 nt	0	0	0	18 nt	0	0	0	18 nt	0	0	0	18 nt	0	0	0	18 nt	0	0	0
						19 nt	16622.5	10199.7	6422.81	19 nt	8724.97	5040.2	3684.77	19 nt	588.551	55.9358	532.615	19 nt	0	0	0	19 nt	0	0	0	19 nt	0	0	0	19 nt	0	0	0	19 nt	0	0	0	19 nt	0	0	0	19 nt	0	0	0	19 nt	0	0	0
						20 nt	95651.6	77054.6	18597	20 nt	68775.4	63331.5	5443.94	20 nt	3490.8	149.426	3341.37	20 nt	0	0	0	20 nt	0	0	0	20 nt	0	0	0	20 nt	0	0	0	20 nt	0	0	0	20 nt	0	0	0	20 nt	0	0	0	20 nt	0	0	0
						21 nt	270621	117167	153454	21 nt	15671.4	12186.6	3484.81	21 nt	269.443	74.8213	194.622	21 nt	0	0	0	21 nt	0	0	0	21 nt	0	0	0	21 nt	0	0	0	21 nt	0	0	0	21 nt	0	0	0	21 nt	0	0	0	21 nt	0.0720822	0	0.0720822
						22 nt	63045	36149.3	26895.7	22 nt	10795	6213.85	4581.18	22 nt	261.442	84.2641	177.178	22 nt	0	0	0	22 nt	0	0	0	22 nt	0	0	0	22 nt	0	0	0	22 nt	0	0	0	22 nt	0	0	0	22 nt	0	0	0	22 nt	0	0	0
						23 nt	27608.7	13614.6	13994.1	23 nt	5678.78	3520.71	2158.07	23 nt	227.347	41.6635	185.684	23 nt	0	0	0	23 nt	0	0	0	23 nt	0	0	0	23 nt	0	0	0	23 nt	0	0	0	23 nt	0	0	0	23 nt	0	0	0	23 nt	0	0	0
						24 nt	133952	65414.9	68536.8	24 nt	6537.93	4096.65	2441.28	24 nt	228.861	65.2344	163.627	24 nt	0	0	0	24 nt	0	0	0	24 nt	0	0	0	24 nt	0	0	0	24 nt	0	0	0	24 nt	0	0	0	24 nt	0	0	0	24 nt	0	0	0
						25 nt	14434.2	5165.99	9268.26	25 nt	9041.13	7253.42	1787.71	25 nt	179.485	50.0971	129.388	25 nt	0	0	0	25 nt	0	0	0	25 nt	0	0	0	25 nt	0	0	0	25 nt	0	0	0	25 nt	0	0	0	25 nt	0	0	0	25 nt	0	0	0
						26 nt	11925.6	4832.32	7093.25	26 nt	9284.76	7139.96	2144.81	26 nt	149.931	33.9507	115.98	26 nt	0	0	0	26 nt	0	0	0	26 nt	0	0	0	26 nt	0	0	0	26 nt	0	0	0	26 nt	0	0	0	26 nt	0	0	0	26 nt	0	0	0
						27 nt	7141.11	3478.76	3662.35	27 nt	5508.59	3291.63	2216.96	27 nt	160.455	41.8077	118.647	27 nt	0	0	0	27 nt	0	0	0	27 nt	0	0	0	27 nt	0	0	0	27 nt	0	0	0	27 nt	0	0	0	27 nt	0	0	0	27 nt	0	0	0
						28 nt	6823.59	4370.56	2453.03	28 nt	7119.49	3300.86	3818.63	28 nt	177.25	44.4026	132.847	28 nt	0	0	0	28 nt	0	0	0	28 nt	0	0	0	28 nt	0	0	0	28 nt	0	0	0	28 nt	0	0	0	28 nt	0	0	0	28 nt	0	0	0
						29 nt	5822.08	3814.59	2007.49	29 nt	10957.9	2451.73	8506.13	29 nt	151.589	39.2848	112.304	29 nt	0	0	0	29 nt	0	0	0	29 nt	0	0	0	29 nt	0	0	0	29 nt	0	0	0	29 nt	0	0	0	29 nt	0	0	0	29 nt	0	0	0
						30 nt	4864.11	3203.98	1660.13	30 nt	8143.56	1970.58	6172.98	30 nt	220.355	47.0697	173.286	30 nt	0	0	0	30 nt	0	0	0	30 nt	0	0	0	30 nt	0	0	0	30 nt	0	0	0	30 nt	0	0	0	30 nt	0	0	0	30 nt	0	0	0
						31 nt	5681.16	3715.84	1965.32	31 nt	3191.94	1710.58	1481.36	31 nt	230.591	47.0697	183.521	31 nt	0	0	0	31 nt	0	0	0	31 nt	0	0	0	31 nt	0	0	0	31 nt	0	0	0	31 nt	0	0	0	31 nt	0	0	0	31 nt	0	0	0
						32 nt	7255.94	4687.51	2568.43	32 nt	3360.76	1345.13	2015.63	32 nt	195.847	61.8465	134.001	32 nt	0	0	0	32 nt	0	0	0	32 nt	0	0	0	32 nt	0	0	0	32 nt	0	0	0	32 nt	0	0	0	32 nt	0	0	0	32 nt	0	0	0
						33 nt	5306.55	3151.58	2154.97	33 nt	5636.4	1512.07	4124.33	33 nt	252.288	53.5571	198.731	33 nt	0	0	0	33 nt	0	0	0	33 nt	0	0	0	33 nt	0	0	0	33 nt	0	0	0	33 nt	0	0	0	33 nt	0	0	0	33 nt	0	0	0
						34 nt	5482	2686.36	2795.64	34 nt	5438.89	968.713	4470.18	34 nt	714.623	35.3203	679.303	34 nt	0	0	0	34 nt	0	0	0	34 nt	0	0	0	34 nt	0	0	0	34 nt	0	0	0	34 nt	0	0	0	34 nt	0	0	0	34 nt	0	0	0
K1	ALYU-311	18052722	11493218	608.359	1000000		total	forward	reverse		total	forward	reverse		total	forward	reverse		total	forward	reverse		total	forward	reverse		total	forward	reverse		total	forward	reverse		total	forward	reverse		total	forward	reverse		total	forward	reverse		total	forward	reverse
						15-34 nt	756512	427991	328522	15-34 nt	288439	150650	137789	15-34 nt	32823.8	7108.8	25715	15-34 nt	0	0	0	15-34 nt	0	0	0	15-34 nt	0	0	0	15-34 nt	0	0	0	15-34 nt	0.348031	0.0870078	0.261024	15-34 nt	0.0870078	0.0870078	0	15-34 nt	607.924	597.57	10.3539	15-34 nt	0	0	0
						15 nt	65878.2	34835.8	31042.5	15 nt	23742	10754.1	12987.9	15 nt	4692.33	1604.69	3087.65	15 nt	0	0	0	15 nt	0	0	0	15 nt	0	0	0	15 nt	0	0	0	15 nt	0	0	0	15 nt	0	0	0	15 nt	59.6004	59.3393	0.261024	15 nt	0	0	0
						16 nt	69571	36673.3	32897.7	16 nt	17541.7	8653.36	8888.37	16 nt	2235.58	567.726	1667.85	16 nt	0	0	0	16 nt	0	0	0	16 nt	0	0	0	16 nt	0	0	0	16 nt	0	0	0	16 nt	0	0	0	16 nt	63.1677	62.9067	0.261024	16 nt	0	0	0
						17 nt	45680.8	25067.8	20612.9	17 nt	15372	7246.8	8125.23	17 nt	1893.55	533.271	1360.28	17 nt	0	0	0	17 nt	0	0	0	17 nt	0	0	0	17 nt	0	0	0	17 nt	0	0	0	17 nt	0	0	0	17 nt	64.0378	63.6897	0.348031	17 nt	0	0	0
						18 nt	42391.4	23933.9	18457.6	18 nt	20075.4	9181.94	10893.5	18 nt	3772.05	2454.75	1317.3	18 nt	0	0	0	18 nt	0	0	0	18 nt	0	0	0	18 nt	0	0	0	18 nt	0	0	0	18 nt	0	0	0	18 nt	56.3811	56.2071	0.174016	18 nt	0	0	0
						19 nt	44644.7	28064.5	16580.2	19 nt	20849.1	10278	10571.1	19 nt	1533.34	238.488	1294.85	19 nt	0	0	0	19 nt	0	0	0	19 nt	0	0	0	19 nt	0	0	0	19 nt	0	0	0	19 nt	0	0	0	19 nt	42.7208	42.5468	0.174016	19 nt	0	0	0
						20 nt	88374.7	68685.7	19689	20 nt	62084.8	48712.5	13372.3	20 nt	7434.91	356.645	7078.26	20 nt	0	0	0	20 nt	0	0	0	20 nt	0	0	0	20 nt	0	0	0	20 nt	0	0	0	20 nt	0	0	0	20 nt	51.9437	50.9866	0.957086	20 nt	0	0	0
						21 nt	149586	66060.9	83525	21 nt	16681.8	8719.75	7962	21 nt	1390.99	200.118	1190.88	21 nt	0	0	0	21 nt	0	0	0	21 nt	0	0	0	21 nt	0	0	0	21 nt	0.174016	0.0870078	0.0870078	21 nt	0.0870078	0.0870078	0	21 nt	52.2047	45.0701	7.13464	21 nt	0	0	0
						22 nt	48423.3	28266.8	20156.4	22 nt	17698.6	9381.01	8317.6	22 nt	1072.11	140.866	931.245	22 nt	0	0	0	22 nt	0	0	0	22 nt	0	0	0	22 nt	0	0	0	22 nt	0.174016	0	0.174016	22 nt	0	0	0	22 nt	39.3275	38.6315	0.696063	22 nt	0	0	0
						23 nt	29211.6	16644.8	12566.8	23 nt	14387.3	6612.51	7774.76	23 nt	1366.89	124.334	1242.56	23 nt	0	0	0	23 nt	0	0	0	23 nt	0	0	0	23 nt	0	0	0	23 nt	0	0	0	23 nt	0	0	0	23 nt	32.6279	32.2799	0.348031	23 nt	0	0	0
						24 nt	69809.3	35645.5	34163.7	24 nt	9164.97	4364.05	4800.92	24 nt	912.451	110.848	801.603	24 nt	0	0	0	24 nt	0	0	0	24 nt	0	0	0	24 nt	0	0	0	24 nt	0	0	0	24 nt	0	0	0	24 nt	20.4468	20.4468	0	24 nt	0	0	0
						25 nt	17587.1	10958.5	6628.52	25 nt	10356.7	4616.11	5740.6	25 nt	920.717	113.893	806.824	25 nt	0	0	0	25 nt	0	0	0	25 nt	0	0	0	25 nt	0	0	0	25 nt	0	0	0	25 nt	0	0	0	25 nt	23.4051	23.4051	0	25 nt	0	0	0
						26 nt	12960.9	8292.89	4668.06	26 nt	5863.89	2706.99	3156.91	26 nt	499.164	80.0472	419.117	26 nt	0	0	0	26 nt	0	0	0	26 nt	0	0	0	26 nt	0	0	0	26 nt	0	0	0	26 nt	0	0	0	26 nt	18.0106	18.0106	0	26 nt	0	0	0
						27 nt	10000.3	6487.04	3513.29	27 nt	10676	2304.84	8371.2	27 nt	455.66	75.0878	380.572	27 nt	0	0	0	27 nt	0	0	0	27 nt	0	0	0	27 nt	0	0	0	27 nt	0	0	0	27 nt	0	0	0	27 nt	18.0976	18.0976	0	27 nt	0	0	0
						28 nt	9478.2	5864.5	3613.7	28 nt	9602.45	3878.37	5724.07	28 nt	611.926	87.1818	524.744	28 nt	0	0	0	28 nt	0	0	0	28 nt	0	0	0	28 nt	0	0	0	28 nt	0	0	0	28 nt	0	0	0	28 nt	15.6614	15.6614	0	28 nt	0	0	0
						29 nt	9150.09	5814.56	3335.53	29 nt	7944.95	1925.92	6019.03	29 nt	619.931	99.711	520.22	29 nt	0	0	0	29 nt	0	0	0	29 nt	0	0	0	29 nt	0	0	0	29 nt	0	0	0	29 nt	0	0	0	29 nt	12.2681	12.2681	0	29 nt	0	0	0
						30 nt	8108.09	5477.49	2630.59	30 nt	8218.67	4131.04	4087.63	30 nt	484.808	94.5775	390.23	30 nt	0	0	0	30 nt	0	0	0	30 nt	0	0	0	30 nt	0	0	0	30 nt	0	0	0	30 nt	0	0	0	30 nt	10.3539	10.3539	0	30 nt	0	0	0
						31 nt	10839	6578.92	4260.08	31 nt	5102.31	3113.58	1988.74	31 nt	443.131	77.959	365.172	31 nt	0	0	0	31 nt	0	0	0	31 nt	0	0	0	31 nt	0	0	0	31 nt	0	0	0	31 nt	0	0	0	31 nt	7.65669	7.65669	0	31 nt	0	0	0
						32 nt	10739.8	6804.62	3935.19	32 nt	3713.67	1092.91	2620.76	32 nt	349.858	45.5051	304.353	32 nt	0	0	0	32 nt	0	0	0	32 nt	0	0	0	32 nt	0	0	0	32 nt	0	0	0	32 nt	0	0	0	32 nt	7.39567	7.39567	0	32 nt	0	0	0
						33 nt	6106.38	3762.31	2344.08	33 nt	4642.04	1785.57	2856.47	33 nt	485.504	64.0378	421.466	33 nt	0	0	0	33 nt	0	0	0	33 nt	0	0	0	33 nt	0	0	0	33 nt	0	0	0	33 nt	0	0	0	33 nt	6.43858	6.43858	0	33 nt	0	0	0
						34 nt	7971.66	4070.84	3900.82	34 nt	4720.96	1190.62	3530.34	34 nt	1648.89	39.0665	1609.82	34 nt	0	0	0	34 nt	0	0	0	34 nt	0	0	0	34 nt	0	0	0	34 nt	0	0	0	34 nt	0	0	0	34 nt	6.17756	6.17756	0	34 nt	0	0	0
K3	ALYU-312	16233714	11686674	157.787	1000000		total	forward	reverse		total	forward	reverse		total	forward	reverse		total	forward	reverse		total	forward	reverse		total	forward	reverse		total	forward	reverse		total	forward	reverse		total	forward	reverse		total	forward	reverse		total	forward	reverse
						15-34 nt	763355	402170	361185	15-34 nt	189739	127375	62364.5	15-34 nt	11538.6	1470.05	10068.6	15-34 nt	0.256703	0.0855675	0.171135	15-34 nt	0	0	0	15-34 nt	0.256703	0.0855675	0.171135	15-34 nt	0	0	0	15-34 nt	0	0	0	15-34 nt	0.427838	0.427838	0.171135	15-34 nt	156.931	150.257	6.67427	15-34 nt	0.171135	0.171135	0
						15 nt	14378.3	8142.18	6236.08	35 nt	4464.32	2276.44	2187.88	35 nt	637.906	160.011	477.895	35 nt	0.256703	0.0855675	0.171135	35 nt	0	0	0	35 nt	0.256703	0.0855675	0.171135	35 nt	0	0	0	35 nt	0	0	0	35 nt	0.427838	0.427838	0	35 nt	12.664	12.4073	0.256703	35 nt	0.171135	0.171135	0
						16 nt	28112.6	16661.6	11451	36 nt	4217.62	1922.1	2295.52	36 nt	700.969	145.893	555.077	36 nt	0	0	0	36 nt	0	0	0	36 nt	0	0	0	36 nt	0	0	0	36 nt	0	0	0	36 nt	0	0	0	36 nt	10.0114	9.84027	0.171135	36 nt	0	0	0
						17 nt	23911.4	12743.2	11168.2	37 nt	4479.89	2428.41	2051.48	37 nt	488.248	179.435	308.813	37 nt	0	0	0	37 nt	0	0	0	37 nt	0	0	0	37 nt	0	0	0	37 nt	0	0	0	37 nt	0	0	0	37 nt	12.4073	12.2362	0.171135	37 nt	0	0	0
						18 nt	12509.2	7545	4964.2	38 nt	4588.05	2453.31	2134.74	38 nt	564.746	208.015	356.731	38 nt	0	0	0	38 nt	0	0	0	38 nt	0	0	0	38 nt	0	0	0	38 nt	0	0	0	38 nt	0	0	0	38 nt	10.4392	10.4392	0	38 nt	0	0	0
						19 nt	24149.3	17724.1	6425.18	39 nt	10529.3	6970.93	3558.33	39 nt	495.607	48.2601	447.347	39 nt	0	0	0	39 nt	0	0	0	39 nt	0	0	0	39 nt	0	0	0	39 nt	0	0	0	39 nt	0	0	0	39 nt	11.4661	11.3805	0.0855675	39 nt	0	0	0
						20 nt	111562	91123.7	20438.3	40 nt	77220.5	72522.5	4698	40 nt	2148.26	81.9737	2066.29	40 nt	0	0	0	40 nt	0	0	0	40 nt	0	0	0	40 nt	0	0	0	40 nt	0	0	0	40 nt	0	0	0	40 nt	11.6372	11.3805	0.256703	40 nt	0	0	0
						21 nt	256834	100304	156529	41 nt	9557.55	6345.77	3211.78	41 nt	208.528	55.8756	152.652	41 nt	0	0	0	41 nt	0	0	0	41 nt	0	0	0	41 nt	0	0	0	41 nt	0	0	0	41 nt	0	0	0	41 nt	23.9589	19.3383	4.62065	41 nt	0	0	0
						22 nt	62978.4	32478.4	30500	42 nt	12746.4	6742.47	6003.93	42 nt	196.035	44.6663	151.369	42 nt	0	0	0	42 nt	0	0	0	42 nt	0	0	0	42 nt	0	0	0	42 nt	0	0	0	42 nt	0	0	0	42 nt	9.84027	8.89902	0.941243	42 nt	0	0	0
						23 nt	23918.1	11756.2	12161.9	43 nt	4780.4	2823.47	1956.93	43 nt	156.161	38.1631	117.998	43 nt	0	0	0	43 nt	0	0	0	43 nt	0	0	0	43 nt	0	0	0	43 nt	0	0	0	43 nt	0	0	0	43 nt	7.44438	7.44438	0	43 nt	0	0	0
						24 nt	139052	68544	70507.7	44 nt	4372.16	2438.93	1933.23	44 nt	180.12	57.5014	122.618	44 nt	0	0	0	44 nt	0	0	0	44 nt	0	0	0	44 nt	0	0	0	44 nt	0	0	0	44 nt	0	0	0	44 nt	5.98973	5.81859	0.171135	44 nt	0	0	0
						25 nt	10220.1	4660.01	5560.09	45 nt	5216.37	3657.16	1559.21	45 nt	125.1	33.9703	91.1294	45 nt	0	0	0	45 nt	0	0	0	45 nt	0	0	0	45 nt	0	0	0	45 nt	0	0	0	45 nt	0	0	0	45 nt	5.81859	5.81859	0	45 nt	0	0	0
						26 nt	7269.82	3735.28	3534.54	46 nt	6701.22	3661.52	3039.7	46 nt	113.035	32.5157	80.5191	46 nt	0	0	0	46 nt	0	0	0	46 nt	0	0	0	46 nt	0	0	0	46 nt	0	0	0	46 nt	0	0	0	46 nt	6.75984	6.75984	0	46 nt	0	0	0
						27 nt	4980.97	2942.15	2038.82	47 nt	3753.42	1768.17	1985.25	47 nt	120.907	38.9332	81.9737	47 nt	0	0	0	47 nt	0	0	0	47 nt	0	0	0	47 nt	0	0	0	47 nt	0	0	0	47 nt	0	0	0	47 nt	4.62065	4.62065	0	47 nt	0	0	0
						28 nt	4929.72	3236.16	1693.55	48 nt	6974.27	2368.08	4606.19	48 nt	119.538	35.3394	84.1985	48 nt	0	0	0	48 nt	0	0	0	48 nt	0	0	0	48 nt	0	0	0	48 nt	0	0	0	48 nt	0	0	0	48 nt	4.53508	4.53508	0	48 nt	0	0	0
						29 nt	4627.75	3046.29	1581.46	49 nt	6905.22	1519.68	5385.54	49 nt	138.363	48.6024	89.7604	49 nt	0	0	0	49 nt	0	0	0	49 nt	0	0	0	49 nt	0	0	0	49 nt	0	0	0	49 nt	0	0	0	49 nt	3.59384	3.59384	0	49 nt	0	0	0
						30 nt	4575.47	2717.11	1858.36	50 nt	4678.75	1913.89	2764.86	50 nt	295.208	77.4386	217.769	50 nt	0	0	0	50 nt	0	0	0	50 nt	0	0	0	50 nt	0	0	0	50 nt	0	0	0	50 nt	0	0	0	50 nt	3.93611	3.93611	0	50 nt	0	0	0
						31 nt	7538.42	4505.13	3033.28	51 nt	3679.75	2291.41	1388.33	51 nt	293.069	33.4569	259.612	51 nt	0	0	0	51 nt	0	0	0	51 nt	0	0	0	51 nt	0	0	0	51 nt	0	0	0	51 nt	0	0	0	51 nt	3.50827	3.50827	0	51 nt	0	0	0
						32 nt	9632.42	5617.94	4014.49	52 nt	3382.66	1019.28	2363.38	52 nt	307.615	61.6942	245.921	52 nt	0	0	0	52 nt	0	0	0	52 nt	0	0	0	52 nt	0	0	0	52 nt	0	0	0	52 nt	0	0	0	52 nt	2.31032	2.31032	0	52 nt	0	0	0
						33 nt	4896.52	2525.27	2371.25	53 nt	5409.24	1321.33	4087.9	53 nt	796.206	52.0251	744.181	53 nt	0	0	0	53 nt	0	0	0	53 nt	0	0	0	53 nt	0	0	0	53 nt	0	0	0	53 nt	0	0	0	53 nt	3.166	3.166	0	53 nt	0	0	0
						34 nt	7279.32	2161.78	5117.54	54 nt	6082.14	929.863	5152.28	54 nt	3452.99	36.2806	3416.71	54 nt	0	0	0	54 nt	0	0	0	54 nt	0	0	0	54 nt	0	0	0	54 nt	0	0	0	54 nt	0	0	0	54 nt	2.82373	2.82373	0	54 nt	0	0	0
K4	ALYU-313	17577530	12778297	226.634	1000000		total	forward	reverse		total	forward	reverse		total	forward	reverse		total	forward	reverse		total	forward	reverse		total	forward	reverse		total	forward	reverse		total	forward	reverse		total	forward	reverse		total	forward	reverse		total	forward	reverse
						15-34 nt	779356	419808	359548	15-34 nt	205345	144293	61051.9	15-34 nt	15293.1	1507.87	13785.2	15-34 nt	0.0782577	0.0782577	0	15-34 nt	0.0782577	0.0782577	0	15-34 nt	0	0	0	15-34 nt	0	0	0	15-34 nt	0	0	0	15-34 nt	0.313031	0.313031	0	15-34 nt	226.243	210.826	15.4168	15-34 nt	0	0	0
						15 nt	13796.4	7960.76	5835.6	15 nt	4061.65	2087.84	1973.82	15 nt	569.246	163.402	405.844	15 nt	0.0782577	0.0782577	0	15 nt	0.0782577	0.0782577	0	15 nt	0	0	0	15 nt	0	0	0	15 nt	0	0	0	15 nt	0.313031	0.313031	0	15 nt	15.182	15.1037	0.0782577	15 nt	0	0	0
						16 nt	29051.5	17994.7	11056.8	16 nt	3766.93	1689.43	2077.51	16 nt	607.593	127.717	479.876	16 nt	0	0	0	16 nt	0	0	0	16 nt	0	0	0	16 nt	0	0	0	16 nt	0	0	0	16 nt	0	0	0	16 nt	15.2602	14.9472	0.313031	16 nt	0	0	0
						17 nt	24775.9	13484.2	11291.7	17 nt	4184.67	2332.31	1852.36	17 nt	480.737	187.975	292.762	17 nt	0	0	0	17 nt	0	0	0	17 nt	0	0	0	17 nt	0	0	0	17 nt	0	0	0	17 nt	0	0	0	17 nt	13.4603	13.2255	0.234773	17 nt	0	0	0
						18 nt	12435.3	7608.13	4827.17	18 nt	4572.52	2605.04	1967.48	18 nt	620.505	269.128	351.377	18 nt	0	0	0	18 nt	0	0	0	18 nt	0	0	0	18 nt	0	0	0	18 nt	0	0	0	18 nt	0	0	0	18 nt	13.2255	13.2255	0	18 nt	0	0	0
						19 nt	28212.9	21744.8	6468.08	19 nt	11112.3	7265.05	3847.23	19 nt	587.559	47.3459	540.213	19 nt	0	0	0	19 nt	0	0	0	19 nt	0	0	0	19 nt	0	0	0	19 nt	0	0	0	19 nt	0	0	0	19 nt	15.7298	15.6515	0.0782577	19 nt	0	0	0
						20 nt	130636	109187	21449.3	20 nt	95781.5	88413.5	7367.96	20 nt	5287.09	109.561	5177.53	20 nt	0	0	0	20 nt	0	0	0	20 nt	0	0	0	20 nt	0	0	0	20 nt	0	0	0	20 nt	0	0	0	20 nt	15.2602	14.7124	0.547804	20 nt	0	0	0
						21 nt	271484	105196	166288	21 nt	10753.3	7629.11	3124.2	21 nt	215.522	52.1196	163.402	21 nt	0	0	0	21 nt	0	0	0	21 nt	0	0	0	21 nt	0	0	0	21 nt	0	0	0	21 nt	0	0	0	21 nt	43.746	31.6944	12.0517	21 nt	0	0	0
						22 nt	54420.3	29240	25180.3	22 nt	9817.19	5340.46	4476.73	22 nt	190.557	46.172	144.385	22 nt	0	0	0	22 nt	0	0	0	22 nt	0	0	0	22 nt	0	0	0	22 nt	0	0	0	22 nt	0	0	0	22 nt	16.8254	15.1037	1.72167	22 nt	0	0	0
						23 nt	23318.9	11253.7	12065.2	23 nt	4903.08	2908.45	1994.63	23 nt	158.628	30.8335	127.795	23 nt	0	0	0	23 nt	0	0	0	23 nt	0	0	0	23 nt	0	0	0	23 nt	0	0	0	23 nt	0	0	0	23 nt	9.39092	9.15615	0.234773	23 nt	0	0	0
						24 nt	124943	61217.2	63726.1	24 nt	4400.82	2577.03	1823.8	24 nt	175.219	45.546	129.673	24 nt	0	0	0	24 nt	0	0	0	24 nt	0	0	0	24 nt	0	0	0	24 nt	0	0	0	24 nt	0	0	0	24 nt	8.53009	8.37357	0.156515	24 nt	0	0	0
						25 nt	10083.2	4390.26	5692.93	25 nt	5488.06	4032.38	1455.67	25 nt	146.264	35.7638	110.5	25 nt	0	0	0	25 nt	0	0	0	25 nt	0	0	0	25 nt	0	0	0	25 nt	0	0	0	25 nt	0	0	0	25 nt	8.53009	8.53009	0	25 nt	0	0	0
						26 nt	7045.23	3461.57	3583.65	26 nt	6180.01	3669.27	2510.74	26 nt	115.9	27.1554	88.7442	26 nt	0	0	0	26 nt	0	0	0	26 nt	0	0	0	26 nt	0	0	0	26 nt	0	0	0	26 nt	0	0	0	26 nt	7.51274	7.51274	0	26 nt	0	0	0
						27 nt	4789.53	2724.15	2065.38	27 nt	3767.4	1971.15	1796.25	27 nt	127.247	39.9114	87.3356	27 nt	0	0	0	27 nt	0	0	0	27 nt	0	0	0	27 nt	0	0	0	27 nt	0	0	0	27 nt	0	0	0	27 nt	7.90403	7.90403	0	27 nt	0	0	0
						28 nt	5029.23	3398.26	1630.97	28 nt	6427.54	2591.89	3835.64	28 nt	128.734	39.5201	89.2138	28 nt	0	0	0	28 nt	0	0	0	28 nt	0	0	0	28 nt	0	0	0	28 nt	0	0	0	28 nt	0	0	0	28 nt	6.26062	6.26062	0	28 nt	0	0	0
						29 nt	4423.44	2943.19	1480.24	29 nt	6269.61	1519.37	4750.24	29 nt	142.429	46.0155	96.4135	29 nt	0	0	0	29 nt	0	0	0	29 nt	0	0	0	29 nt	0	0	0	29 nt	0	0	0	29 nt	0	0	0	29 nt	4.93023	4.93023	0	29 nt	0	0	0
						30 nt	4744.61	2870.88	1873.72	30 nt	4628.55	1816.75	2811.8	30 nt	271.789	61.9801	209.809	30 nt	0	0	0	30 nt	0	0	0	30 nt	0	0	0	30 nt	0	0	0	30 nt	0	0	0	30 nt	0	0	0	30 nt	3.99114	3.99114	0	30 nt	0	0	0
						31 nt	7015.65	4212.61	2803.03	31 nt	3744.32	2251.94	1492.37	31 nt	365.776	33.5725	332.204	31 nt	0	0	0	31 nt	0	0	0	31 nt	0	0	0	31 nt	0	0	0	31 nt	0	0	0	31 nt	0	0	0	31 nt	5.24327	5.24327	0	31 nt	0	0	0
						32 nt	10774	6418.62	4355.35	32 nt	3685.55	1094.51	2591.03	32 nt	307.631	55.4064	252.225	32 nt	0	0	0	32 nt	0	0	0	32 nt	0	0	0	32 nt	0	0	0	32 nt	0	0	0	32 nt	0	0	0	32 nt	5.63455	5.63455	0	32 nt	0	0	0
						33 nt	4794.07	2430.53	2363.54	33 nt	5234.42	1478.76	3755.66	33 nt	801.828	46.172	755.656	33 nt	0	0	0	33 nt	0	0	0	33 nt	0	0	0	33 nt	0	0	0	33 nt	0	0	0	33 nt	0	0	0	33 nt	4.30417	4.30417	0	33 nt	0	0	0
						34 nt	7582.07	2071.56	5510.52	34 nt	6565.51	1018.76	5546.75	34 nt	3992.86	42.5722	3950.29	34 nt	0	0	0	34 nt	0	0	0	34 nt	0	0	0	34 nt	0	0	0	34 nt	0	0	0	34 nt	0	0	0	34 nt	5.32152	5.32152	0	34 nt	0	0	0
Sweet 6	ALYU-314	17046547	13652089	216.45	1000000		total	forward	reverse		total	forward	reverse		total	forward	reverse		total	forward	reverse		total	forward	reverse		total	forward	reverse		total	forward	reverse		total	forward	reverse		total	forward	reverse		total	forward	reverse		total	forward	reverse
						15-34 nt	753413	438316	315097	15-34 nt	229830	175184	54645.2	15-34 nt	9408.89	1838.77	7570.12	15-34 nt	0.219747	0.0732489	0.146498	15-34 nt	0.0732489	0	0.0732489	15-34 nt	0	0	0	15-34 nt	0.146498	0.0732489	0.0732489	15-34 nt	0	0	0	15-34 nt	0.0732489	0	0.0732489	15-34 nt	189.715	143.421	46.2933	15-34 nt	26.4428	15.8218	10.5478
						15 nt	12539.1	7577.74	4961.37	15 nt	4068.32	2039.47	2028.85	15 nt	682.679	218.428	464.251	15 nt	0.0732489	0	0.0732489	15 nt	0.0732489	0	0.0732489	15 nt	0	0	0	15 nt	0	0	0	15 nt	0	0	0	15 nt	0.0732489	0	0.0732489	15 nt	7.17839	6.66565	0.512742	15 nt	0	0	0
						16 nt	23678.7	14856	8822.75	16 nt	3614.61	1624.59	1990.03	16 nt	643.345	191.985	451.359	16 nt	0.0732489	0.0732489	0	16 nt	0	0	0	16 nt	0	0	0	16 nt	0.0732489	0.0732489	0	16 nt	0	0	0	16 nt	0	0	0	16 nt	6.00641	5.42042	0.585991	16 nt	0.0732489	0.0732489	0
						17 nt	27769.6	15201	12568.6	17 nt	3724.85	2165.97	1558.88	17 nt	475.532	187.004	288.527	17 nt	0	0	0	17 nt	0	0	0	17 nt	0	0	0	17 nt	0	0	0	17 nt	0	0	0	17 nt	0	0	0	17 nt	8.42362	8.05737	0.366244	17 nt	0.0732489	0.0732489	0
						18 nt	11173.5	7150.04	4023.41	18 nt	4384.46	2542.03	1842.43	18 nt	523.363	258.568	264.795	18 nt	0	0	0	18 nt	0	0	0	18 nt	0	0	0	18 nt	0	0	0	18 nt	0	0	0	18 nt	0	0	0	18 nt	6.4459	6.00641	0.439493	18 nt	0	0	0
						19 nt	27242.7	22140.3	5102.44	19 nt	14691.8	10669.9	4021.88	19 nt	414.296	75.5928	338.703	19 nt	0	0	0	19 nt	0	0	0	19 nt	0	0	0	19 nt	0	0	0	19 nt	0	0	0	19 nt	0	0	0	19 nt	8.93636	7.98413	0.952235	19 nt	0	0	0
						20 nt	142131	127573	14557.6	20 nt	117308	113709	3599.3	20 nt	1616.02	127.746	1488.27	20 nt	0	0	0	20 nt	0	0	0	20 nt	0	0	0	20 nt	0	0	0	20 nt	0	0	0	20 nt	0	0	0	20 nt	9.37585	7.47138	1.90447	20 nt	0.878986	0.585991	0.292995
						21 nt	234898	99255	135643	21 nt	12350.1	9142.04	3208.08	21 nt	287.062	98.593	188.469	21 nt	0.0732489	0	0.0732489	21 nt	0	0	0	21 nt	0	0	0	21 nt	0.0732489	0	0.0732489	21 nt	0	0	0	21 nt	0	0	0	21 nt	93.6853	59.5513	34.134	21 nt	21.6817	12.8186	8.86311
						22 nt	50679.7	27897.8	22781.9	22 nt	10986.9	6029.19	4957.7	22 nt	338.849	56.5481	282.301	22 nt	0	0	0	22 nt	0	0	0	22 nt	0	0	0	22 nt	0	0	0	22 nt	0	0	0	22 nt	0	0	0	22 nt	20.5829	14.43	6.1529	22 nt	3.36945	1.97772	1.39173
						23 nt	23332.2	11428.6	11903.6	23 nt	4602.15	2882.34	1719.81	23 nt	198.578	44.3156	154.262	23 nt	0	0	0	23 nt	0	0	0	23 nt	0	0	0	23 nt	0	0	0	23 nt	0	0	0	23 nt	0	0	0	23 nt	4.83442	4.10194	0.732489	23 nt	0.146498	0.146498	0
						24 nt	127725	62600.2	65125.1	24 nt	4409.95	2589.13	1820.82	24 nt	195.501	62.1883	133.313	24 nt	0	0	0	24 nt	0	0	0	24 nt	0	0	0	24 nt	0	0	0	24 nt	0	0	0	24 nt	0	0	0	24 nt	3.95544	3.66244	0.292995	24 nt	0.146498	0.146498	0
						25 nt	8325.39	3519.46	4805.93	25 nt	4482.83	3156.29	1326.54	25 nt	129.577	41.1659	88.4114	25 nt	0	0	0	25 nt	0	0	0	25 nt	0	0	0	25 nt	0	0	0	25 nt	0	0	0	25 nt	0	0	0	25 nt	2.63696	2.63696	0	25 nt	0	0	0
						26 nt	5643.46	2837.15	2806.31	26 nt	4996.74	3064.59	1932.16	26 nt	106.431	29.8855	76.5451	26 nt	0	0	0	26 nt	0	0	0	26 nt	0	0	0	26 nt	0	0	0	26 nt	0	0	0	26 nt	0	0	0	26 nt	2.49046	2.41721	0.0732489	26 nt	0	0	0
						27 nt	4159.51	2552.94	1606.57	27 nt	3913.69	1878.69	2035	27 nt	107.896	33.548	74.3476	27 nt	0	0	0	27 nt	0	0	0	27 nt	0	0	0	27 nt	0	0	0	27 nt	0	0	0	27 nt	0	0	0	27 nt	1.75797	1.75797	0	27 nt	0.0732489	0	0.0732489
						28 nt	4477.04	3222.66	1254.39	28 nt	6891.18	2367.92	4523.26	28 nt	115.44	39.7009	75.7393	28 nt	0	0	0	28 nt	0	0	0	28 nt	0	0	0	28 nt	0	0	0	28 nt	0	0	0	28 nt	0	0	0	28 nt	2.78346	2.71021	0.0732489	28 nt	0	0	0
						29 nt	4184.27	2830.41	1353.86	29 nt	7562.14	1564.67	5997.47	29 nt	122.545	44.6818	77.8635	29 nt	0	0	0	29 nt	0	0	0	29 nt	0	0	0	29 nt	0	0	0	29 nt	0	0	0	29 nt	0	0	0	29 nt	2.63696	2.63696	0	29 nt	0	0	0
						30 nt	4347.25	2907.03	1440.22	30 nt	6460.18	3472.8	2987.38	30 nt	255.272	119.322	135.95	30 nt	0	0	0	30 nt	0	0	0	30 nt	0	0	0	30 nt	0	0	0	30 nt	0	0	0	30 nt	0	0	0	30 nt	1.61147	1.61147	0	30 nt	0	0	0
						31 nt	8515.99	5379.1	3136.88	31 nt	4353.99	3364.25	989.739	31 nt	155.727	68.0482	87.6789	31 nt	0	0	0	31 nt	0	0	0	31 nt	0	0	0	31 nt	0	0	0	31 nt	0	0	0	31 nt	0	0	0	31 nt	2.19747	2.12422	0.0732489	31 nt	0	0	0
						32 nt	24009.4	16005.1	8004.27	32 nt	2693.51	861.626	1831.88	32 nt	165.762	57.6469	108.115	32 nt	0	0	0	32 nt	0	0	0	32 nt	0	0	0	32 nt	0	0	0	32 nt	0	0	0	32 nt	0	0	0	32 nt	2.49046	2.49046	0	32 nt	0	0	0
						33 nt	3862.49	2027.38	1835.1	33 nt	3885.41	1317.53	2567.89	33 nt	525.707	44.1691	481.538	33 nt	0	0	0	33 nt	0	0	0	33 nt	0	0	0	33 nt	0	0	0	33 nt	0	0	0	33 nt	0	0	0	33 nt	1.02548	1.02548	0	33 nt	0	0	0
						34 nt	4719.5	1355.25	3364.25	34 nt	4448.55	742.45	3706.1	34 nt	2349.31	39.6276	2309.68	34 nt	0	0	0	34 nt	0	0	0	34 nt	0	0	0	34 nt	0	0	0	34 nt	0	0	0	34 nt	0	0	0	34 nt	0.65924	0.65924	0	34 nt	0	0	0
Queen Sangria 4	ALYU-315	18787923	15096325	6328.16	1000000		total	forward	reverse		total	forward	reverse		total	forward	reverse		total	forward	reverse		total	forward	reverse		total	forward	reverse		total	forward	reverse		total	forward	reverse		total	forward	reverse		total	forward	reverse		total	forward	reverse
						15-34 nt	729124	409611	319513	15-34 nt	252614	186267	66346.3	15-34 nt	10098.4	1760.63	8337.72	15-34 nt	0.0662413	0	0.0662413	15-34 nt	0	0	0	15-34 nt	0.0662413	0	0.0662413	15-34 nt	0	0	0	15-34 nt	0	0	0	15-34 nt	0.0662413	0.0662413	0	15-34 nt	0.596172	0.596172	0	15-34 nt	6327.43	3533.24	2794.19
						15 nt	13559.7	7909.67	5650.05	15 nt	4218.64	2111.77	2106.87	15 nt	741.24	214.622	526.618	15 nt	0.0662413	0	0.0662413	15 nt	0	0	0	15 nt	0.0662413	0	0.0662413	15 nt	0	0	0	15 nt	0	0	0	15 nt	0.0662413	0.0662413	0	15 nt	0	0	0	15 nt	8.87633	3.90824	4.9681
						16 nt	26821.9	16051.5	10770.4	16 nt	3837.69	1665.97	2171.72	16 nt	762.768	264.104	498.664	16 nt	0	0	0	16 nt	0	0	0	16 nt	0	0	0	16 nt	0	0	0	16 nt	0	0	0	16 nt	0	0	0	16 nt	0	0	0	16 nt	10.2012	5.36554	4.83561
						17 nt	24721.7	13194.2	11527.5	17 nt	3648.5	2013.21	1635.3	17 nt	463.821	177.99	285.831	17 nt	0	0	0	17 nt	0	0	0	17 nt	0	0	0	17 nt	0	0	0	17 nt	0	0	0	17 nt	0	0	0	17 nt	0.132483	0.132483	0	17 nt	7.55151	4.70313	2.84838
						18 nt	10862.6	6575.64	4287	18 nt	4470.03	2541.81	1928.22	18 nt	477.401	204.023	273.378	18 nt	0	0	0	18 nt	0	0	0	18 nt	0	0	0	18 nt	0	0	0	18 nt	0	0	0	18 nt	0	0	0	18 nt	0.198724	0.198724	0	18 nt	11.8572	4.30568	7.55151
						19 nt	24072.2	18168.2	5903.95	19 nt	13644.2	10069.9	3574.38	19 nt	473.956	66.5725	407.384	19 nt	0	0	0	19 nt	0	0	0	19 nt	0	0	0	19 nt	0	0	0	19 nt	0	0	0	19 nt	0	0	0	19 nt	0	0	0	19 nt	21.3297	11.4597	9.86995
						20 nt	141019	123427	17592.3	20 nt	115849	110660	5188.75	20 nt	2694.89	113.471	2581.42	20 nt	0	0	0	20 nt	0	0	0	20 nt	0	0	0	20 nt	0	0	0	20 nt	0	0	0	20 nt	0	0	0	20 nt	0.0662413	0.0662413	0	20 nt	208.461	120.89	87.571
						21 nt	238468	98892.7	139575	21 nt	17254.6	13193.5	4061.12	21 nt	272.053	87.9022	184.151	21 nt	0	0	0	21 nt	0	0	0	21 nt	0	0	0	21 nt	0	0	0	21 nt	0	0	0	21 nt	0	0	0	21 nt	0.0662413	0.0662413	0	21 nt	4997.44	2772.99	2224.45
						22 nt	59209.6	30937.5	28272.1	22 nt	14446.8	8012.35	6434.41	22 nt	231.513	54.5828	176.93	22 nt	0	0	0	22 nt	0	0	0	22 nt	0	0	0	22 nt	0	0	0	22 nt	0	0	0	22 nt	0	0	0	22 nt	0.0662413	0.0662413	0	22 nt	990.638	571.066	419.572
						23 nt	21642.7	9861.21	11781.5	23 nt	6134.87	4111.93	2022.94	23 nt	177.659	43.8517	133.807	23 nt	0	0	0	23 nt	0	0	0	23 nt	0	0	0	23 nt	0	0	0	23 nt	0	0	0	23 nt	0	0	0	23 nt	0	0	0	23 nt	45.5078	26.4303	19.0775
						24 nt	98182.6	46532.3	51650.4	24 nt	6662.22	4272.89	2389.32	24 nt	178.322	51.9332	126.388	24 nt	0	0	0	24 nt	0	0	0	24 nt	0	0	0	24 nt	0	0	0	24 nt	0	0	0	24 nt	0	0	0	24 nt	0	0	0	24 nt	22.3896	10.4661	11.9234
						25 nt	10580.9	3641.88	6938.97	25 nt	7219.04	5627.86	1591.18	25 nt	135.993	46.3027	89.6907	25 nt	0	0	0	25 nt	0	0	0	25 nt	0	0	0	25 nt	0	0	0	25 nt	0	0	0	25 nt	0	0	0	25 nt	0.0662413	0.0662413	0	25 nt	0.794895	0.397448	0.397448
						26 nt	8218.62	3525.36	4693.26	26 nt	7793.55	5364.55	2429	26 nt	100.554	31.6633	68.8909	26 nt	0	0	0	26 nt	0	0	0	26 nt	0	0	0	26 nt	0	0	0	26 nt	0	0	0	26 nt	0	0	0	26 nt	0	0	0	26 nt	0.264965	0	0.264965
						27 nt	5027.45	2667.07	2360.38	27 nt	5014.66	2406.61	2608.05	27 nt	108.834	33.9818	74.8527	27 nt	0	0	0	27 nt	0	0	0	27 nt	0	0	0	27 nt	0	0	0	27 nt	0	0	0	27 nt	0	0	0	27 nt	0	0	0	27 nt	0.52993	0.198724	0.331206
						28 nt	5256.91	3569.81	1687.1	28 nt	9278.68	2860.3	6418.38	28 nt	112.146	37.9563	74.1902	28 nt	0	0	0	28 nt	0	0	0	28 nt	0	0	0	28 nt	0	0	0	28 nt	0	0	0	28 nt	0	0	0	28 nt	0	0	0	28 nt	0.331206	0.198724	0.132483
						29 nt	4500.57	3040.74	1459.83	29 nt	10199.2	1941.73	8257.51	29 nt	123.408	38.2212	85.1863	29 nt	0	0	0	29 nt	0	0	0	29 nt	0	0	0	29 nt	0	0	0	29 nt	0	0	0	29 nt	0	0	0	29 nt	0	0	0	29 nt	0.331206	0.0662413	0.264965
						30 nt	4498.45	2897.79	1600.65	30 nt	7120.21	3010.4	4109.81	30 nt	216.477	85.385	131.092	30 nt	0	0	0	30 nt	0	0	0	30 nt	0	0	0	30 nt	0	0	0	30 nt	0	0	0	30 nt	0	0	0	30 nt	0	0	0	30 nt	0.132483	0.0662413	0.0662413
						31 nt	9388.18	5788.23	3599.95	31 nt	4312.11	3367.77	944.336	31 nt	141.624	59.4184	82.2054	31 nt	0	0	0	31 nt	0	0	0	31 nt	0	0	0	31 nt	0	0	0	31 nt	0	0	0	31 nt	0	0	0	31 nt	0	0	0	31 nt	0.0662413	0.0662413	0
						32 nt	15280.3	9886.64	5393.7	32 nt	2841.22	918.369	1922.85	32 nt	160.105	63.5916	96.5136	32 nt	0	0	0	32 nt	0	0	0	32 nt	0	0	0	32 nt	0	0	0	32 nt	0	0	0	32 nt	0	0	0	32 nt	0	0	0	32 nt	0.0662413	0.0662413	0
						33 nt	3453.49	1741.35	1712.14	33 nt	4240.97	1315.55	2925.41	33 nt	420.963	49.416	371.547	33 nt	0	0	0	33 nt	0	0	0	33 nt	0	0	0	33 nt	0	0	0	33 nt	0	0	0	33 nt	0	0	0	33 nt	0	0	0	33 nt	0.463689	0.397448	0.0662413
						34 nt	4359.27	1302.04	3057.23	34 nt	4427.3	800.592	3626.71	34 nt	2104.62	35.6378	2068.98	34 nt	0	0	0	34 nt	0	0	0	34 nt	0	0	0	34 nt	0	0	0	34 nt	0	0	0	34 nt	0	0	0	34 nt	0	0	0	34 nt	0.198724	0.198724	0
