# Supplementary material for: Cannabis Virome Reconstruction and Antiviral RNAi Characterization through Small RNA Sequencing
Source: Plants (Basel). 2023 Nov 21;12(23):3925. doi: 10.3390/plants12233925 (PMC10707731; doi:10.3390/plants12233925)
Supplement: Supplementary file 1 [file plants-12-03925-s001.zip › Dataset S3.xlsx]

## Sheet: Legend
Dataset S3. Single-nucleotide resolution maps of viral small (s)RNAs. Illumina 20-25 nt reads ( and also 15-34 nt reads in the case of CasaMV1) were combined and mapped onto the reference sequences of reconstructed viral genomes using BWA and the resulting BAM files were analysed by MISIS-2 (Seguin et al. 2016) to generate tables of reads mapped to each reference sequence with zero mismatches and…

## Sheet: CanCV RNA1 ALYU-304
position	20	21	22	23	24	25	20_rev	21_rev	22_rev	23_rev	24_rev	25_rev	fwd_total	rev_total	total
1	0	0	0	0	0	0	0	0	0	0	0	0	0	0	0
2	0	0	0	0	0	0	0	0	0	0	0	0	0	0	0
3	0	0	0	0	0	0	0	0	0	0	0	0	0	0	0
4	0	0	0	0	0	0	0	0	0	0	0	0	0	0	0
5	0	0	0	0	0	0	0	0	0	0	0	0	0	0	0
6	0	0	0	0	0	0	0	0	0	0	0	0	0	0	0
7	0	0	0	0	0	0	0	0	0	0	0	0	0	0	0
8	0	0	0	0	0	0	0	0	0	0	0	0	0	0	0
9	0	0	0	0	0	0	0	0	0	0	0	0	0	0	0
10	0	0	0	0	0	0	0	0	0	0	0	0	0	0	0
11	0	0	0	0	0	0	0	0	0	0	0	0	0	0	0
12	0	0	0	0	0	0	0	0	0	0	0	0	0	0	0
13	0	0	0	0	0	0	0	0	0	0	0	0	0	0	0
14	0	0	0	0	0	0	0	0	0	0	0	0	0	0	0
15	0	0	0	0	0	0	0	0	0	0	0	0	0	0	0
16	0	0	0	0	0	0	0	0	0	0	0	0	0	0	0
17	0	0	0	0	0	0	0	0	0	0	0	0	0	0	0
18	0	0	0	0	0	0	0	0	0	0	0	0	0	0	0
19	0	0	0	0	0	0	0	-6	-2	0	0	0	0	-8	8
20	0	0	0	0	0	0	0	-228	-7	-1	0	0	0	-236	236
21	0	0	0	0	0	0	-2	0	0	0	0	0	0	-2	2
22	0	0	0	0	0	0	0	0	0	0	0	0	0	0	0
23	0	0	0	0	0	0	0	0	0	0	0	0	0	0	0
24	0	0	0	0	0	0	0	0	0	0	0	0	0	0	0
25	0	0	0	0	0	0	0	0	0	0	0	0	0	0	0
26	0	0	0	0	0	0	0	0	0	0	0	0	0	0	0
27	0	0	0	0	0	0	0	0	0	0	0	0	0	0	0
28	0	0	0	0	0	0	0	0	0	0	0	0	0	0	0
29	0	0	0	0	0	0	0	0	0	0	0	0	0	0	0
30	0	0	0	0	0	0	0	-1	0	0	0	0	0	-1	1
31	0	0	0	0	0	0	0	0	0	0	0	0	0	0	0
32	0	0	0	0	0	0	0	0	0	0	0	0	0	0	0
33	0	0	0	0	0	0	0	0	0	0	0	0	0	0	0
34	0	0	0	0	0	0	0	0	0	0	0	0	0	0	0
35	0	0	0	0	0	0	0	0	0	0	0	0	0	0	0
36	0	0	0	0	0	0	0	0	0	0	0	0	0	0	0
37	0	0	0	0	0	0	0	0	0	0	0	0	0	0	0
38	0	0	0	0	0	0	0	0	0	0	0	0	0	0	0
39	0	0	0	0	0	0	0	0	0	0	0	0	0	0	0
40	0	0	0	0	0	0	0	0	0	0	0	0	0	0	0
41	0	0	0	0	1	0	0	0	-1	0	0	0	1	-1	2
42	0	3	1	0	0	0	0	0	0	0	0	0	4	0	4
43	0	0	0	0	0	0	0	-2	-4	0	0	0	0	-6	6
44	0	36	11	1	0	0	0	-6	-1	0	0	0	48	-7	55
45	9	31	24	0	0	2	0	0	0	0	0	0	66	0	66
46	0	2	0	0	0	0	0	0	0	0	0	0	2	0	2
47	11	4	11	0	0	0	0	0	0	0	0	0	26	0	26
48	0	0	1	0	0	0	0	0	0	0	0	0	1	0	1
49	0	1	0	2	0	0	0	0	0	0	0	0	3	0	3
50	0	0	0	0	0	0	0	0	0	0	0	0	0	0	0
51	0	0	0	0	0	0	0	0	0	0	0	0	0	0	0
52	0	0	0	0	0	0	0	0	0	0	0	0	0	0	0
53	0	0	0	0	0	0	0	0	0	0	0	0	0	0	0
54	0	0	0	0	0	0	0	-3	0	0	0	0	0	-3	3
55	0	0	0	0	0	0	0	-3	0	0	0	0	0	-3	3
56	0	0	0	0	0	0	0	0	0	0	0	0	0	0	0
57	0	0	0	0	0	0	0	0	0	0	0	0	0	0	0
58	0	0	0	0	0	0	0	0	0	0	0	0	0	0	0
59	0	0	0	0	0	0	0	0	0	0	0	0	0	0	0
60	0	0	0	0	0	0	0	0	0	0	0	0	0	0	0
61	0	0	0	0	0	0	0	0	0	0	0	0	0	0	0
62	0	0	0	0	0	0	0	0	0	0	0	0	0	0	0
63	0	0	0	0	0	0	0	0	0	0	0	0	0	0	0
64	0	0	0	0	0	0	0	0	0	0	0	0	0	0	0
65	2	20	0	0	0	0	0	0	0	0	0	0	22	0	22
66	0	2	0	0	0	0	0	0	0	0	0	0	2	0	2
67	0	2	6	1	0	0	0	0	0	0	0	0	9	0	9
68	0	4	0	0	0	0	0	0	0	0	0	0	4	0	4
69	0	0	0	0	0	0	0	0	0	0	0	0	0	0	0
70	0	0	0	0	0	0	0	0	0	0	0	0	0	0	0
71	0	3	1	0	0	0	0	-1	0	0	0	0	4	-1	5
72	0	0	0	0	0	0	0	0	0	0	0	0	0	0	0
73	0	0	0	0	0	0	0	0	-1	0	0	0	0	-1	1
74	0	0	0	0	0	0	0	-1	0	0	0	0	0	-1	1
75	0	0	0	0	0	0	0	0	0	0	0	0	0	0	0
76	0	0	0	0	0	0	0	0	-1	0	0	0	0	-1	1
77	0	9	1	0	0	0	0	-10	0	0	0	0	10	-10	20
78	2	5	4	0	0	0	-1	0	0	0	0	0	11	-1	12
79	0	8	1	0	0	0	0	-6	0	0	0	0	9	-6	15
80	0	0	0	0	0	0	0	0	0	0	0	0	0	0	0
81	0	0	0	0	0	0	0	0	-1	0	0	0	0	-1	1
82	1	1	0	0	0	0	0	0	0	0	0	0	2	0	2
83	0	0	1	0	0	0	0	0	0	0	0	0	1	0	1
84	0	3	0	0	0	0	0	0	-1	0	0	0	3	-1	4
85	1	116	1	0	0	0	0	0	0	0	0	0	118	0	118
86	0	1	0	0	0	0	0	0	-4	0	0	0	1	-4	5
87	0	2	0	0	0	0	0	-5	0	0	0	0	2	-5	7
88	0	4	5	0	0	0	0	0	0	0	0	0	9	0	9
89	0	6	0	0	0	0	0	0	0	0	0	0	6	0	6
90	0	0	1	0	0	0	0	0	0	0	0	0	1	0	1
91	1	6	9	0	0	0	0	0	0	0	0	0	16	0	16
92	0	13	1	0	0	0	0	-2	0	0	0	0	14	-2	16
93	1	1	1	0	0	0	0	0	0	0	0	0	3	0	3
94	0	0	0	2	0	0	0	0	0	0	0	0	2	0	2
95	0	10	0	0	0	0	0	0	0	0	0	0	10	0	10
96	0	0	0	0	0	0	0	0	0	0	0	0	0	0	0
97	0	1	0	0	0	0	0	-2	0	0	0	0	1	-2	3
98	0	6	0	0	0	0	0	0	0	0	0	0	6	0	6
99	0	0	0	0	0	0	0	0	0	0	0	0	0	0	0
100	0	0	0	0	0	0	0	0	0	0	0	0	0	0	0
101	0	1	1	0	0	0	0	0	0	0	0	0	2	0	2
102	0	0	0	0	0	0	0	0	0	0	0	0	0	0	0
103	0	1	0	0	0	0	0	0	0	0	0	0	1	0	1
104	0	0	1	1	0	0	0	0	-6	0	0	0	2	-6	8
105	0	6	0	1	2	0	0	-4	0	0	0	0	9	-4	13
106	0	3	5	0	0	0	0	0	0	0	0	0	8	0	8
107	0	0	0	0	0	0	0	0	0	0	0	0	0	0	0
108	0	3	0	0	0	0	0	0	-1	0	0	0	3	-1	4
109	0	5	0	0	0	0	0	0	0	0	0	0	5	0	5
110	0	0	0	0	0	0	0	0	0	0	0	0	0	0	0
111	0	0	0	0	0	0	0	0	0	0	0	0	0	0	0
112	0	0	0	0	0	0	0	0	0	0	0	0	0	0	0
113	0	1	0	0	0	0	0	0	0	0	0	0	1	0	1
114	0	1	0	0	0	0	0	0	0	0	0	0	1	0	1
115	0	0	0	0	0	0	0	0	0	0	0	0	0	0	0
116	0	0	1	0	0	0	0	0	0	0	0	0	1	0	1
117	0	3	0	0	0	0	0	0	0	0	0	0	3	0	3
118	0	2	1	1	0	0	0	0	0	0	0	0	4	0	4
119	0	0	0	0	0	0	0	0	-1	0	0	0	0	-1	1
120	0	5	0	0	1	0	0	-1	0	0	0	0	6	-1	7
121	1	19	0	0	0	0	0	0	0	0	0	0	20	0	20
122	0	0	0	0	0	0	0	0	0	0	0	0	0	0	0
123	0	1	0	0	0	0	0	0	0	0	0	0	1	0	1
124	0	0	0	0	0	0	0	0	0	0	0	0	0	0	0
125	0	0	0	0	0	0	0	0	0	0	0	0	0	0	0
126	0	0	0	0	0	0	0	0	0	0	0	0	0	0	0
127	0	0	0	0	0	0	0	0	0	0	0	0	0	0	0
128	0	0	0	0	0	0	0	0	0	0	0	0	0	0	0
129	0	0	0	0	0	0	0	0	0	0	0	0	0	0	0
130	0	3	2	0	0	0	0	0	0	0	0	0	5	0	5
131	0	0	0	0	0	0	0	-1	0	0	0	0	0	-1	1
132	0	0	0	0	0	0	0	-2	0	0	0	0	0	-2	2
133	0	0	0	0	0	0	0	0	0	0	0	0	0	0	0
134	0	0	0	0	0	0	0	0	0	0	0	0	0	0	0
135	0	0	0	0	0	0	0	0	0	0	0	0	0	0	0
136	0	29	9	1	0	0	0	0	0	0	0	0	39	0	39
137	0	5	1	0	0	0	0	0	0	0	0	0	6	0	6
138	0	0	0	0	0	0	0	0	0	0	0	0	0	0	0
139	0	0	0	0	0	0	0	0	0	0	0	0	0	0	0
140	0	0	0	0	0	0	0	0	0	0	0	0	0	0	0
141	1	1	0	1	0	1	0	0	0	0	0	0	4	0	4
142	0	4	0	0	0	0	0	0	0	0	0	0	4	0	4
143	0	0	0	1	0	0	0	0	0	0	0	0	1	0	1
144	0	0	0	0	0	0	0	-1	0	0	0	0	0	-1	1
145	0	0	0	0	0	0	0	-3	0	0	0	0	0	-3	3
146	0	2	0	0	0	0	0	-337	-1	0	0	0	2	-338	340
147	0	1	0	0	0	0	0	-4	0	0	0	0	1	-4	5
148	9	77	8	1	1	0	0	-12	-3	0	0	0	96	-15	111
149	0	1	0	0	0	0	0	-1	0	0	0	0	1	-1	2
150	0	2	1	0	0	0	0	-1	-2	0	0	0	3	-3	6
151	0	0	1	0	0	0	0	-1	0	0	0	0	1	-1	2
152	0	0	0	0	0	0	0	-4	0	-1	0	0	0	-5	5
153	0	1	0	0	0	0	0	0	0	0	0	0	1	0	1
154	0	0	0	0	0	0	0	0	0	0	0	0	0	0	0
155	0	0	0	0	0	0	0	0	0	0	0	0	0	0	0
156	0	0	0	0	0	0	0	0	0	0	0	0	0	0	0
157	0	2	0	0	0	0	0	0	0	0	0	0	2	0	2
158	0	0	0	0	0	0	0	0	0	0	0	0	0	0	0
159	0	4	0	0	0	0	0	0	0	0	0	0	4	0	4
160	0	0	0	0	0	0	0	-1	0	0	0	0	0	-1	1
161	0	0	0	0	0	0	0	0	0	0	0	0	0	0	0
162	0	1	0	0	0	0	0	0	0	0	0	0	1	0	1
163	0	0	0	0	0	0	0	0	0	0	0	0	0	0	0
164	0	0	0	0	0	0	0	0	0	0	0	0	0	0	0
165	0	0	0	0	0	0	0	0	0	0	0	0	0	0	0
166	0	0	0	0	0	0	0	0	0	0	0	0	0	0	0
167	0	0	0	0	0	0	0	0	0	0	0	0	0	0	0
168	0	0	0	0	0	0	0	0	0	0	0	-1	0	-1	1
169	0	1	0	0	0	0	0	0	0	0	0	0	1	0	1
170	0	49	0	0	0	0	0	-1	0	0	0	0	49	-1	50
171	0	0	0	0	0	0	0	-29	-5	0	0	0	0	-34	34
172	0	0	0	0	2	0	-1	-46	-2	0	0	0	2	-49	51
173	0	6	2	1	0	0	-1	-3	0	0	0	0	9	-4	13
174	0	0	0	0	0	0	0	0	-2	0	0	0	0	-2	2
175	0	0	0	0	0	0	0	-7	0	0	0	0	0	-7	7
176	4	24	13	3	0	0	0	0	-1	0	0	0	44	-1	45
177	2	29	2	1	0	0	0	0	-5	0	0	0	34	-5	39
178	1	32	2	0	0	0	0	-5	0	0	0	0	35	-5	40
179	3	12	0	0	0	0	0	0	0	0	0	0	15	0	15
180	0	0	0	0	0	0	0	0	0	0	0	0	0	0	0
181	0	2	0	0	0	0	0	0	0	0	0	0	2	0	2
182	0	4	2	0	0	0	0	0	0	0	0	0	6	0	6
183	0	3	0	0	0	0	0	0	0	0	0	0	3	0	3
184	0	1	0	0	0	0	0	0	0	0	0	0	1	0	1
185	1	16	3	0	0	1	0	-2	0	0	0	0	21	-2	23
186	0	0	1	0	0	0	0	0	0	0	0	0	1	0	1
187	0	1	2	0	0	0	0	0	-1	0	0	0	3	-1	4
188	0	16	4	0	0	0	0	-80	-9	0	0	0	20	-89	109
189	0	16	3	0	0	1	0	-100	0	0	0	0	20	-100	120
190	0	134	16	0	0	0	0	0	0	0	0	0	150	0	150
191	0	0	0	0	0	0	0	0	0	0	0	0	0	0	0
192	0	0	0	0	1	0	0	0	0	0	0	0	1	0	1
193	0	24	3	0	0	0	0	0	0	0	0	0	27	0	27
194	0	6	0	0	0	0	0	0	-10	0	0	0	6	-10	16
195	0	4	0	0	0	0	0	-1	-2	-1	0	0	4	-4	8
196	3	5	0	0	1	0	0	-8	-1	0	0	0	9	-9	18
197	1	0	0	0	0	0	0	0	0	0	0	0	1	0	1
198	0	0	0	0	0	0	0	0	-4	0	0	0	0	-4	4
199	0	0	1	0	0	0	0	-18	-1	0	0	0	1	-19	20
200	0	1	3	0	0	0	0	0	0	0	0	0	4	0	4
201	0	16	4	0	0	0	0	0	-1	0	0	0	20	-1	21
202	2	2	1	0	0	0	0	-5	0	0	0	0	5	-5	10
203	0	0	1	0	0	1	0	0	0	0	0	0	2	0	2
204	0	0	0	0	0	0	0	0	0	0	0	0	0	0	0
205	0	0	0	0	0	0	0	-1	-1	0	0	0	0	-2	2
206	0	5	0	0	0	0	0	0	0	0	0	0	5	0	5
207	0	2	0	0	0	0	0	0	0	0	0	0	2	0	2
208	0	0	0	0	0	0	0	0	0	0	0	0	0	0	0
209	0	0	0	0	0	0	0	0	0	0	0	0	0	0	0
210	0	0	0	0	0	0	0	0	0	0	0	0	0	0	0
211	0	0	0	0	0	0	0	0	0	0	0	0	0	0	0
212	0	0	0	0	0	0	0	0	0	0	0	0	0	0	0
213	0	0	0	0	0	0	0	0	0	0	0	0	0	0	0
214	0	0	0	0	0	0	0	0	0	0	0	0	0	0	0
215	0	0	0	0	0	0	-1	0	0	0	0	0	0	-1	1
216	0	0	0	0	0	0	0	0	0	0	0	0	0	0	0
217	0	0	0	0	0	0	0	0	0	0	0	0	0	0	0
218	0	11	8	0	0	0	0	0	0	0	0	0	19	0	19
219	0	3	0	0	0	0	0	0	0	0	0	0	3	0	3
220	0	6	3	1	2	0	0	0	0	0	0	0	12	0	12
221	2	7	5	5	0	0	0	0	0	0	0	0	19	0	19
222	0	0	2	0	0	0	0	0	0	0	0	0	2	0	2
223	0	28	6	1	0	0	0	-6	0	0	0	0	35	-6	41
224	1	6	3	0	0	0	0	0	0	0	0	0	10	0	10
225	0	0	0	0	0	0	0	0	-7	0	0	0	0	-7	7
226	0	2	0	0	0	0	0	-11	0	0	0	0	2	-11	13
227	0	0	0	0	0	0	0	0	0	0	0	0	0	0	0
228	0	0	0	0	0	0	0	0	-5	0	0	0	0	-5	5
229	0	0	0	0	0	0	0	-4	-1	0	0	0	0	-5	5
230	0	0	1	0	0	0	-1	-4	0	0	0	0	1	-5	6
231	0	0	0	0	0	0	-1	-1	-22	0	0	0	0	-24	24
232	0	3	0	0	0	0	0	-4	0	0	0	0	3	-4	7
233	0	0	0	0	0	0	0	-1	-2	0	0	0	0	-3	3
234	0	0	0	0	0	0	0	-9	-7	0	0	0	0	-16	16
235	0	11	0	2	0	0	0	-10	0	0	0	0	13	-10	23
236	0	0	0	0	0	2	0	0	0	0	0	0	2	0	2
237	0	0	0	0	0	0	0	-4	0	0	0	0	0	-4	4
238	0	4	1	0	0	0	-4	-1	0	0	0	0	5	-5	10
239	1	1	0	0	0	0	0	0	0	0	0	0	2	0	2
240	0	3	13	0	0	0	0	0	0	0	0	0	16	0	16
241	0	0	0	0	0	0	0	-1	0	0	0	0	0	-1	1
242	1	3	5	0	0	0	0	0	0	0	0	0	9	0	9
243	0	0	0	0	0	0	0	0	0	0	0	0	0	0	0
244	0	10	0	0	0	0	0	0	0	0	0	0	10	0	10
245	0	2	0	0	0	0	0	0	0	0	0	0	2	0	2
246	0	0	0	0	0	0	0	-3	0	0	0	0	0	-3	3
247	0	1	0	1	0	0	0	0	0	0	0	0	2	0	2
248	0	6	0	0	0	0	-1	0	0	0	0	0	6	-1	7
249	0	0	0	0	0	0	0	0	0	0	0	0	0	0	0
250	0	8	1	0	0	0	0	0	0	0	0	0	9	0	9
251	0	2	1	0	0	1	0	-1	0	0	0	0	4	-1	5
252	0	1	0	0	0	0	0	-29	-8	0	0	0	1	-37	38
253	0	0	0	0	0	0	0	-25	0	0	0	0	0	-25	25
254	0	0	0	0	0	0	-1	0	0	0	0	0	0	-1	1
255	0	0	0	0	0	0	0	0	-2	0	0	0	0	-2	2
256	0	0	0	0	0	0	0	-1	0	0	0	0	0	-1	1
257	0	0	0	0	0	0	0	-2	0	0	0	0	0	-2	2
258	0	8	0	0	0	0	-2	-5	0	0	0	0	8	-7	15
259	0	0	0	0	0	0	-1	-40	-4	0	0	0	0	-45	45
260	0	1	2	0	0	0	0	-5	-4	0	-1	0	3	-10	13
261	0	0	0	0	0	0	0	0	0	0	0	0	0	0	0
262	0	0	0	0	0	0	0	0	-3	0	0	0	0	-3	3
263	0	0	0	0	0	0	0	-6	0	0	0	0	0	-6	6
264	0	2	0	0	1	0	0	0	-3	0	0	0	3	-3	6
265	0	0	0	0	0	0	0	-1	-2	0	0	0	0	-3	3
266	0	0	0	0	0	0	0	-35	0	0	0	0	0	-35	35
267	0	0	0	0	0	0	0	0	0	0	0	0	0	0	0
268	0	1	0	0	0	0	0	0	-4	0	0	0	1	-4	5
269	0	3	6	0	0	0	0	0	0	0	0	0	9	0	9
270	0	14	15	1	4	0	0	0	0	0	0	0	34	0	34
271	0	48	2	0	0	0	0	-7	0	0	0	0	50	-7	57
272	0	0	0	0	0	0	-1	0	-8	0	0	0	0	-9	9
273	0	4	0	1	0	0	0	-10	0	0	0	0	5	-10	15
274	5	84	20	2	0	0	-1	0	0	0	0	0	111	-1	112
275	2	36	3	0	0	0	0	0	0	0	0	0	41	0	41
276	0	2	0	0	0	0	0	0	0	0	0	0	2	0	2
277	0	1	0	0	0	0	0	0	0	0	0	0	1	0	1
278	0	2	0	0	0	0	0	0	0	0	0	0	2	0	2
279	0	0	0	0	0	0	0	0	0	0	0	0	0	0	0
280	0	0	0	0	0	0	0	0	0	0	0	0	0	0	0
281	0	0	0	0	0	0	0	0	0	0	0	0	0	0	0
282	0	0	0	0	0	0	0	-1	-1	0	0	0	0	-2	2
283	0	0	0	0	0	0	0	-1	0	0	0	0	0	-1	1
284	0	3	10	0	0	0	0	0	0	0	0	0	13	0	13
285	0	0	0	0	0	0	0	0	0	0	0	0	0	0	0
286	0	0	0	0	0	0	0	0	0	0	0	0	0	0	0
287	0	1	0	0	0	0	0	-3	0	0	0	0	1	-3	4
288	0	0	0	0	0	0	0	0	-4	0	0	0	0	-4	4
289	0	1	3	0	0	0	0	-8	0	0	0	0	4	-8	12
290	0	0	4	0	0	0	-1	0	0	0	0	0	4	-1	5
291	0	0	0	0	0	0	0	0	0	0	0	0	0	0	0
292	0	1	1	0	0	0	0	0	0	0	0	0	2	0	2
293	0	0	0	0	0	0	0	0	0	0	0	0	0	0	0
294	0	7	0	0	0	0	0	-17	0	0	0	0	7	-17	24
295	0	7	0	0	0	0	0	0	-4	0	0	0	7	-4	11
296	0	5	1	0	0	0	0	-2	0	0	0	0	6	-2	8
297	2	22	4	0	2	0	0	0	-1	0	0	0	30	-1	31
298	0	0	0	0	0	0	0	0	-1	0	0	0	0	-1	1
299	0	0	0	0	0	0	0	-7	-13	0	0	0	0	-20	20
300	0	3	1	0	0	0	0	-14	0	0	0	0	4	-14	18
301	0	5	1	0	0	0	-1	-3	0	0	0	0	6	-4	10
302	0	0	0	0	0	0	-2	0	-5	0	0	0	0	-7	7
303	0	2	0	0	0	0	0	-7	0	0	0	0	2	-7	9
304	0	0	0	0	0	0	-2	-25	-4	0	0	0	0	-31	31
305	0	0	0	0	0	0	0	-6	-1	0	0	0	0	-7	7
306	0	0	0	0	0	0	0	-4	0	-1	0	0	0	-5	5
307	0	0	0	0	0	0	0	0	0	0	0	0	0	0	0
308	0	0	0	0	0	0	0	-2	0	0	0	0	0	-2	2
309	0	0	0	0	0	0	0	0	0	0	0	0	0	0	0
310	0	0	0	0	1	0	0	0	0	0	0	0	1	0	1
311	0	0	0	0	0	0	0	0	0	0	0	0	0	0	0
312	0	0	2	0	0	0	0	0	0	0	0	0	2	0	2
313	0	8	0	0	0	0	0	0	0	0	0	0	8	0	8
314	0	0	0	0	0	0	0	-8	0	0	0	0	0	-8	8
315	0	0	4	0	0	0	0	-22	0	0	0	0	4	-22	26
316	0	2	0	0	0	0	0	0	0	0	0	0	2	0	2
317	0	14	0	0	0	0	0	0	0	0	0	0	14	0	14
318	0	1	0	0	0	0	0	-2	0	0	0	0	1	-2	3
319	0	0	0	0	0	0	0	0	0	0	0	0	0	0	0
320	0	0	0	0	0	0	-2	0	0	0	0	0	0	-2	2
321	1	3	0	0	0	0	0	0	-3	0	0	0	4	-3	7
322	0	0	0	0	0	0	0	-17	0	0	0	0	0	-17	17
323	0	0	0	0	0	0	-2	0	0	0	0	0	0	-2	2
324	0	0	0	0	0	0	0	0	0	-1	0	0	0	-1	1
325	0	0	0	0	0	0	0	0	-2	0	0	0	0	-2	2
326	1	0	0	0	0	0	0	-17	0	0	0	0	1	-17	18
327	0	13	1	0	0	0	0	0	-2	0	0	0	14	-2	16
328	0	0	0	0	0	0	0	-1	0	0	0	0	0	-1	1
329	0	0	1	0	0	0	0	-10	-4	-1	-3	0	1	-18	19
330	1	1	0	0	0	0	-2	-4	0	0	0	0	2	-6	8
331	0	1	0	0	0	0	-1	-4	-3	0	0	0	1	-8	9
332	0	0	0	0	0	0	-1	-27	0	0	0	0	0	-28	28
333	0	0	0	0	0	0	-1	0	-1	0	0	0	0	-2	2
334	0	0	0	0	0	0	0	-9	0	0	0	0	0	-9	9
335	0	0	0	0	0	0	0	-1	0	0	0	0	0	-1	1
336	0	2	1	0	0	0	0	0	0	0	0	0	3	0	3
337	0	1	0	0	0	0	0	0	-3	0	0	0	1	-3	4
338	0	0	0	0	0	0	-1	-37	0	0	0	0	0	-38	38
339	0	0	0	0	0	0	0	0	0	0	0	0	0	0	0
340	0	0	0	0	0	0	0	0	0	0	0	0	0	0	0
341	0	0	0	0	0	0	0	0	0	0	0	0	0	0	0
342	0	0	0	0	0	0	0	0	0	0	0	0	0	0	0
343	0	0	0	0	0	0	0	-15	-1	0	0	0	0	-16	16
344	0	0	1	1	0	0	-1	-9	-4	0	0	0	2	-14	16
345	0	19	0	0	0	0	0	0	0	0	0	0	19	0	19
346	0	0	0	0	0	0	0	0	0	0	0	0	0	0	0
347	0	15	8	0	0	0	0	-7	0	0	0	0	23	-7	30
348	0	0	0	0	0	0	0	0	0	0	0	0	0	0	0
349	0	0	0	0	0	0	0	0	0	0	0	0	0	0	0
350	0	0	0	0	0	0	0	0	0	0	0	0	0	0	0
351	0	0	1	0	0	0	0	0	0	0	0	0	1	0	1
352	0	0	0	0	0	0	0	-3	0	0	0	0	0	-3	3
353	0	9	3	0	0	0	0	0	0	0	0	0	12	0	12
354	0	0	0	0	0	0	0	0	0	0	0	0	0	0	0
355	1	58	8	0	0	0	0	-7	-6	0	0	0	67	-13	80
356	0	11	1	0	0	0	0	-50	0	0	0	0	12	-50	62
357	0	0	0	0	0	0	0	0	0	0	0	0	0	0	0
358	0	0	0	0	0	0	0	0	0	0	0	0	0	0	0
359	0	0	1	0	0	0	0	0	0	0	0	0	1	0	1
360	0	0	0	0	0	0	0	0	0	0	0	0	0	0	0
361	0	0	0	0	0	0	0	0	0	0	0	0	0	0	0
362	0	0	0	0	0	0	0	0	0	0	0	0	0	0	0
363	0	0	0	0	0	0	0	0	0	0	0	0	0	0	0
364	0	0	0	0	0	0	0	0	0	0	0	0	0	0	0
365	0	0	0	0	0	0	0	0	0	0	0	0	0	0	0
366	0	0	0	0	0	0	0	0	0	0	0	0	0	0	0
367	0	0	0	0	0	0	0	0	0	0	0	0	0	0	0
368	1	2	0	0	0	0	0	0	0	0	0	0	3	0	3
369	0	13	2	0	0	0	0	0	-1	0	0	0	15	-1	16
370	0	12	2	0	0	0	0	-2	0	0	0	0	14	-2	16
371	0	0	1	0	0	0	0	0	0	0	0	0	1	0	1
372	0	0	0	0	0	0	0	-2	0	0	0	0	0	-2	2
373	0	1	0	0	1	0	0	0	0	0	0	0	2	0	2
374	0	1	0	0	0	0	0	0	0	0	0	0	1	0	1
375	0	0	0	0	0	0	0	0	0	0	0	0	0	0	0
376	0	0	0	0	0	0	0	0	0	0	0	0	0	0	0
377	0	0	0	0	0	0	0	0	0	0	0	0	0	0	0
378	0	1	0	0	0	0	0	0	0	0	0	0	1	0	1
379	0	22	1	0	0	0	0	0	0	0	0	0	23	0	23
380	0	0	0	0	0	0	0	0	0	0	0	0	0	0	0
381	0	3	0	0	0	0	0	-1	-1	0	0	0	3	-2	5
382	0	1	0	0	0	0	0	0	0	0	0	0	1	0	1
383	0	0	1	0	0	0	0	0	0	0	0	0	1	0	1
384	0	0	0	0	0	0	0	0	0	0	0	0	0	0	0
385	0	2	0	0	0	0	0	0	0	0	0	0	2	0	2
386	0	0	0	0	0	0	0	0	-3	0	0	0	0	-3	3
387	0	4	1	0	0	0	0	0	0	0	0	0	5	0	5
388	0	0	0	0	0	0	0	0	0	0	0	0	0	0	0
389	0	0	0	0	0	0	0	0	0	0	0	0	0	0	0
390	0	0	0	0	0	0	0	0	0	0	0	0	0	0	0
391	0	2	0	0	0	0	0	0	0	0	0	0	2	0	2
392	0	0	0	0	0	0	0	-3	0	0	0	0	0	-3	3
393	0	0	11	0	0	0	0	0	-3	0	0	0	11	-3	14
394	0	2	0	0	0	0	0	0	0	0	0	0	2	0	2
395	0	0	0	1	0	0	0	0	0	0	0	0	1	0	1
396	0	0	0	0	0	0	0	0	0	0	0	0	0	0	0
397	0	1	0	0	0	0	0	-3	0	0	0	0	1	-3	4
398	0	0	0	0	0	0	0	0	0	0	0	0	0	0	0
399	0	0	0	0	0	0	0	0	0	0	0	0	0	0	0
400	0	0	0	0	0	0	0	0	0	0	0	0	0	0	0
401	0	0	0	0	0	0	0	0	0	0	0	0	0	0	0
402	0	0	0	0	0	0	0	0	0	0	0	0	0	0	0
403	0	0	0	0	0	0	0	0	0	0	0	0	0	0	0
404	0	0	0	0	0	0	0	0	0	0	0	0	0	0	0
405	0	0	0	0	0	0	0	0	0	0	0	0	0	0	0
406	0	0	0	0	0	0	0	0	0	0	0	0	0	0	0
407	0	0	0	0	0	0	0	0	0	0	0	0	0	0	0
408	0	0	0	0	0	0	0	0	0	0	0	0	0	0	0
409	0	46	2	0	0	0	0	0	0	0	0	0	48	0	48
410	0	0	0	0	0	0	0	0	0	0	0	0	0	0	0
411	0	0	0	0	0	0	0	0	0	0	0	0	0	0	0
412	0	0	0	0	0	0	0	0	0	0	0	0	0	0	0
413	0	0	1	0	0	0	0	0	0	0	0	0	1	0	1
414	0	0	0	0	0	0	0	0	0	0	0	0	0	0	0
415	0	1	0	0	0	0	0	0	0	0	0	0	1	0	1
416	0	0	0	0	0	0	0	0	0	0	0	0	0	0	0
417	0	0	0	0	0	0	0	0	0	0	0	0	0	0	0
418	0	0	0	0	0	0	0	0	0	0	0	0	0	0	0
419	0	0	5	0	0	0	0	-1	-2	0	0	0	5	-3	8
420	0	23	2	1	0	0	0	-1	0	0	0	0	26	-1	27
421	2	81	57	0	0	0	-1	0	0	0	0	0	140	-1	141
422	0	1	0	0	0	0	0	0	0	0	0	0	1	0	1
423	0	5	1	0	0	0	0	0	0	0	0	0	6	0	6
424	2	6	0	0	0	0	0	0	0	0	0	0	8	0	8
425	0	0	0	1	0	0	0	-1	0	0	0	0	1	-1	2
426	0	0	0	0	0	0	0	0	0	0	0	0	0	0	0
427	0	0	0	0	0	0	0	0	0	0	0	0	0	0	0
428	0	0	0	0	0	0	0	0	-17	0	0	0	0	-17	17
429	0	0	2	1	0	0	0	-10	0	-1	0	0	3	-11	14
430	0	0	0	0	0	0	0	0	-2	0	0	0	0	-2	2
431	0	2	0	0	0	0	0	-3	0	0	0	0	2	-3	5
432	1	11	2	0	0	0	0	0	0	0	0	0	14	0	14
433	0	18	0	1	0	0	0	0	0	0	0	0	19	0	19
434	0	0	0	0	0	0	0	0	0	0	0	0	0	0	0
435	0	0	0	0	0	0	0	0	0	0	0	0	0	0	0
436	0	2	0	1	0	0	0	0	0	0	0	0	3	0	3
437	1	4	2	0	0	0	0	0	0	0	0	0	7	0	7
438	0	7	3	0	0	0	0	0	0	0	0	0	10	0	10
439	0	0	0	0	0	0	0	-2	0	0	0	0	0	-2	2
440	0	0	2	0	0	0	0	-6	-12	0	0	0	2	-18	20
441	0	14	0	0	0	0	0	-9	0	0	0	0	14	-9	23
442	0	10	0	0	1	0	0	0	0	0	0	0	11	0	11
443	1	5	0	0	0	0	0	-46	0	0	0	0	6	-46	52
444	0	6	8	0	0	0	0	0	0	0	0	0	14	0	14
445	0	0	0	0	0	0	0	0	0	0	0	0	0	0	0
446	0	0	0	0	0	0	0	0	0	0	0	0	0	0	0
447	0	0	0	0	0	0	0	0	0	0	0	0	0	0	0
448	0	0	0	0	0	0	0	0	0	0	0	0	0	0	0
449	0	0	0	0	0	0	0	0	0	0	0	0	0	0	0
450	0	0	2	0	0	0	0	0	0	0	0	0	2	0	2
451	0	0	0	0	0	0	0	0	0	0	0	0	0	0	0
452	0	14	0	0	0	0	0	0	0	0	0	0	14	0	14
453	0	0	0	0	0	0	0	0	-1	0	0	0	0	-1	1
454	0	14	0	0	0	0	0	-2	0	0	0	0	14	-2	16
455	0	0	0	0	0	0	0	0	0	0	0	0	0	0	0
456	0	0	0	0	0	0	0	0	0	0	0	0	0	0	0
457	0	0	0	0	0	0	0	0	0	0	0	0	0	0	0
458	0	0	0	0	0	0	0	0	0	0	0	0	0	0	0
459	0	0	0	0	0	0	0	0	0	0	0	0	0	0	0
460	0	0	0	0	0	0	0	0	0	0	0	0	0	0	0
461	0	0	0	0	0	0	0	0	0	0	0	0	0	0	0
462	0	0	0	0	0	0	0	0	0	0	0	0	0	0	0
463	0	0	0	0	0	0	0	0	0	0	0	0	0	0	0
464	0	12	0	0	0	0	0	0	0	0	0	0	12	0	12
465	0	0	0	0	0	0	0	0	0	0	0	0	0	0	0
466	2	42	2	0	0	0	0	0	0	0	0	0	46	0	46
467	0	0	0	0	0	0	0	0	-4	0	0	0	0	-4	4
468	0	2	0	0	0	0	0	-3	0	0	0	0	2	-3	5
469	0	2	1	0	0	0	0	0	0	0	0	0	3	0	3
470	0	0	0	0	0	0	0	0	-1	0	0	0	0	-1	1
471	0	2	0	0	0	0	0	-9	0	0	0	0	2	-9	11
472	0	1	0	0	0	0	0	0	0	0	0	0	1	0	1
473	0	0	0	0	0	0	0	0	0	0	0	0	0	0	0
474	0	0	0	0	0	0	0	-1	0	0	0	0	0	-1	1
475	1	9	1	0	0	0	0	-3	0	0	0	0	11	-3	14
476	0	0	0	0	0	0	0	0	0	0	0	0	0	0	0
477	0	1	0	0	0	0	0	0	-1	0	0	0	1	-1	2
478	0	4	0	0	0	0	0	-19	0	0	0	0	4	-19	23
479	0	0	0	0	0	0	0	0	0	0	0	0	0	0	0
480	0	0	0	2	0	0	0	0	-1	0	0	0	2	-1	3
481	0	0	0	0	0	0	0	-8	0	0	0	0	0	-8	8
482	0	0	6	0	0	0	0	-1	-5	0	0	0	6	-6	12
483	0	5	0	0	0	0	0	-64	0	0	0	0	5	-64	69
484	0	12	6	0	0	0	-2	-1	0	0	0	0	18	-3	21
485	1	13	0	0	0	0	0	-63	-1	0	0	0	14	-64	78
486	0	0	0	0	0	0	0	0	0	0	0	0	0	0	0
487	0	0	0	0	0	0	0	0	0	0	0	0	0	0	0
488	0	0	0	0	0	0	0	0	0	0	0	0	0	0	0
489	0	0	0	0	0	0	0	0	0	0	0	0	0	0	0
490	0	0	0	0	0	0	0	0	0	0	0	0	0	0	0
491	0	0	0	0	0	0	0	0	0	0	0	0	0	0	0
492	0	0	0	0	0	0	0	0	0	0	0	0	0	0	0
493	0	0	0	0	0	0	0	-1	0	0	0	0	0	-1	1
494	0	0	0	0	0	0	0	0	0	0	0	0	0	0	0
495	0	0	0	0	0	0	0	0	0	0	0	0	0	0	0
496	0	0	0	0	0	0	0	0	0	0	0	0	0	0	0
497	0	0	0	0	0	0	0	0	0	0	0	0	0	0	0
498	0	0	0	0	0	0	0	0	0	0	0	0	0	0	0
499	0	0	0	0	0	0	0	0	0	0	0	0	0	0	0
500	0	0	0	0	0	0	0	0	0	0	0	0	0	0	0
501	0	0	0	0	0	0	0	0	0	0	0	0	0	0	0
502	0	0	0	0	0	0	0	0	0	0	0	0	0	0	0
503	0	0	0	0	0	0	0	-1	0	0	0	0	0	-1	1
504	0	0	0	0	0	0	-1	0	0	0	0	0	0	-1	1
505	0	0	0	0	0	0	0	0	0	0	0	0	0	0	0
506	0	0	0	0	0	0	0	0	0	0	0	0	0	0	0
507	0	0	0	0	0	0	0	-3	0	0	0	0	0	-3	3
508	0	0	0	0	0	0	0	0	0	0	0	0	0	0	0
509	0	0	0	0	0	0	0	0	0	0	0	0	0	0	0
510	0	0	0	0	0	0	0	0	0	0	0	0	0	0	0
511	0	0	0	0	0	0	0	0	0	0	0	0	0	0	0
512	0	0	0	0	0	0	0	0	0	0	0	0	0	0	0
513	0	0	0	0	0	0	0	0	0	0	0	0	0	0	0
514	0	0	1	0	0	0	0	0	0	0	0	0	1	0	1
515	0	2	0	0	0	0	0	0	0	0	0	0	2	0	2
516	0	1	0	0	0	0	0	0	0	0	0	0	1	0	1
517	4	70	5	0	0	0	0	0	0	0	0	0	79	0	79
518	1	8	0	0	0	0	0	0	0	0	0	0	9	0	9
519	1	0	0	0	0	1	0	0	0	0	0	0	2	0	2
520	2	10	1	0	0	0	0	0	-1	0	0	0	13	-1	14
521	0	2	0	0	0	0	0	-8	0	0	0	0	2	-8	10
522	0	0	0	0	0	0	0	0	0	0	0	0	0	0	0
523	0	0	0	0	0	0	0	0	0	0	0	0	0	0	0
524	0	3	0	0	0	0	0	-8	0	0	0	0	3	-8	11
525	0	5	2	0	0	0	0	-20	0	0	0	0	7	-20	27
526	0	0	0	0	0	0	-1	-6	0	0	0	0	0	-7	7
527	0	0	0	0	0	0	0	-3	0	0	0	0	0	-3	3
528	0	1	3	0	1	0	0	-1	0	0	0	0	5	-1	6
529	0	0	0	0	0	0	0	0	0	0	0	0	0	0	0
530	1	36	12	0	3	1	0	0	-2	0	0	0	53	-2	55
531	0	7	10	3	0	0	0	-4	0	0	0	0	20	-4	24
532	0	4	0	0	0	0	-1	0	0	0	0	0	4	-1	5
533	4	35	0	0	0	0	0	0	-3	0	0	0	39	-3	42
534	1	0	0	0	0	0	-1	-3	-2	0	0	0	1	-6	7
535	0	0	0	0	0	0	0	-13	-3	0	0	0	0	-16	16
536	0	0	0	0	0	0	0	-14	0	0	0	0	0	-14	14
537	0	0	0	0	0	0	-1	0	0	0	0	0	0	-1	1
538	0	0	0	0	0	0	0	0	0	0	0	0	0	0	0
539	0	2	0	1	0	0	0	-3	0	0	0	0	3	-3	6
540	2	1	0	0	0	0	0	0	0	0	0	0	3	0	3
541	0	1	0	0	0	0	0	-2	0	0	0	0	1	-2	3
542	2	0	2	0	0	0	0	0	0	0	0	0	4	0	4
543	0	0	0	0	0	0	0	0	0	0	0	0	0	0	0
544	0	0	0	0	0	0	0	0	0	0	0	0	0	0	0
545	0	0	0	0	0	0	0	0	0	0	0	0	0	0	0
546	0	0	0	0	0	0	0	0	0	0	0	0	0	0	0
547	0	0	0	0	0	0	0	-1	0	0	0	0	0	-1	1
548	0	0	0	0	0	0	0	0	-2	0	0	0	0	-2	2
549	0	10	0	1	1	0	0	-1	0	0	0	0	12	-1	13
550	0	2	0	0	0	0	0	0	0	0	0	0	2	0	2
551	0	0	0	0	0	0	0	0	0	0	0	0	0	0	0
552	0	0	0	0	0	0	0	-2	0	0	0	0	0	-2	2
553	0	0	0	0	0	0	0	0	0	0	0	0	0	0	0
554	0	0	0	0	0	0	0	0	0	0	0	0	0	0	0
555	0	0	0	0	0	0	0	0	-1	0	0	0	0	-1	1
556	0	0	0	0	0	0	0	-2	-1	0	0	0	0	-3	3
557	0	0	0	0	0	0	0	-8	0	0	0	0	0	-8	8
558	0	0	0	0	0	0	-1	0	0	0	0	0	0	-1	1
559	0	0	0	0	0	0	0	-4	0	0	0	0	0	-4	4
560	0	0	0	0	0	0	0	-3	-1	0	0	0	0	-4	4
561	0	0	0	0	0	0	-1	-11	-2	0	0	0	0	-14	14
562	0	1	2	0	0	0	0	0	-1	0	0	0	3	-1	4
563	0	0	0	0	0	0	0	-1	0	0	-1	0	0	-2	2
564	0	0	0	0	1	0	0	0	-6	0	0	0	1	-6	7
565	1	1	0	0	0	0	0	-30	-6	0	0	0	2	-36	38
566	0	1	0	0	0	0	0	-29	-6	0	0	0	1	-35	36
567	0	0	0	0	0	0	0	-13	-6	0	0	0	0	-19	19
568	0	0	0	0	0	0	0	-3	0	0	0	0	0	-3	3
569	0	0	0	0	0	0	0	-4	0	0	0	0	0	-4	4
570	0	0	4	0	0	0	-1	0	0	0	0	0	4	-1	5
571	0	28	2	0	1	1	0	0	0	0	0	0	32	0	32
572	2	2	1	2	0	0	0	0	-4	0	0	0	7	-4	11
573	3	9	3	1	0	0	0	-2	-2	0	0	0	16	-4	20
574	1	84	17	0	0	1	-1	-1	0	0	0	0	103	-2	105
575	0	0	0	1	0	0	0	0	0	0	0	0	1	0	1
576	0	0	0	0	0	0	0	-1	0	0	0	0	0	-1	1
577	0	0	0	0	1	0	0	-9	0	0	0	0	1	-9	10
578	2	13	21	0	0	0	-1	-2	0	0	0	0	36	-3	39
579	0	1	1	2	0	0	0	0	0	0	0	0	4	0	4
580	0	0	0	1	0	0	0	-3	0	0	0	0	1	-3	4
581	0	3	0	0	0	0	0	0	0	0	0	0	3	0	3
582	0	74	1	0	0	0	0	-2	-2	0	0	0	75	-4	79
583	0	8	3	0	0	0	0	-1	0	0	0	0	11	-1	12
584	1	14	0	0	0	0	0	-1	0	0	0	0	15	-1	16
585	0	0	0	0	0	0	0	0	0	0	0	0	0	0	0
586	0	1	0	0	0	0	0	0	0	0	0	0	1	0	1
587	0	0	0	0	0	0	0	0	0	0	0	0	0	0	0
588	0	0	0	0	0	0	0	0	0	0	0	0	0	0	0
589	1	284	13	1	0	0	0	0	0	0	0	0	299	0	299
590	0	17	6	1	0	0	0	0	-2	0	0	0	24	-2	26
591	2	37	12	0	0	0	0	-9	0	0	0	0	51	-9	60
592	1	39	16	0	0	0	-1	0	0	0	0	0	56	-1	57
593	0	0	0	0	0	0	0	0	0	0	0	0	0	0	0
594	1	0	0	0	0	0	0	0	0	0	0	0	1	0	1
595	0	2	0	0	0	0	0	0	0	0	0	0	2	0	2
596	1	0	0	0	0	0	0	0	0	0	0	0	1	0	1
597	0	0	0	0	0	0	0	0	0	0	0	0	0	0	0
598	0	0	0	0	0	0	0	0	0	0	0	0	0	0	0
599	0	0	0	0	0	0	0	0	0	0	0	0	0	0	0
600	0	0	0	0	0	0	0	0	0	-1	0	0	0	-1	1
601	0	0	0	0	0	0	0	-2	-5	0	0	0	0	-7	7
602	0	0	0	0	0	0	0	-4	-4	0	0	0	0	-8	8
603	0	0	0	0	0	0	-1	-7	0	0	-2	0	0	-10	10
604	0	0	0	0	0	0	0	0	0	0	0	0	0	0	0
605	0	1	0	0	0	0	0	0	-4	0	0	0	1	-4	5
606	0	0	0	0	0	0	0	-5	0	0	0	0	0	-5	5
607	0	1	0	0	0	0	0	-2	0	0	0	-1	1	-3	4
608	0	0	0	0	0	0	0	0	-2	0	0	0	0	-2	2
609	0	0	0	0	0	0	0	-2	-1	0	0	0	0	-3	3
610	0	0	0	0	0	0	0	0	0	0	0	0	0	0	0
611	0	0	0	0	0	0	0	0	0	0	0	0	0	0	0
612	0	0	0	0	0	0	0	-2	0	0	0	0	0	-2	2
613	0	0	0	0	0	0	0	0	0	0	0	0	0	0	0
614	0	0	0	0	0	0	0	0	0	0	0	0	0	0	0
615	0	0	0	0	0	0	0	0	0	0	0	0	0	0	0
616	0	0	0	0	0	0	0	0	0	0	0	0	0	0	0
617	0	0	0	0	0	0	0	0	0	0	0	0	0	0	0
618	0	0	0	0	0	0	0	0	0	0	0	0	0	0	0
619	0	0	0	0	0	0	0	0	0	0	0	0	0	0	0
620	0	0	0	0	0	0	0	0	0	0	0	0	0	0	0
621	0	0	0	0	0	0	0	0	0	0	0	0	0	0	0
622	0	0	0	0	0	0	0	0	0	0	0	0	0	0	0
623	0	0	0	1	0	0	0	0	0	0	0	0	1	0	1
624	0	0	0	0	0	0	0	0	0	0	0	0	0	0	0
625	0	5	1	0	0	0	0	0	0	0	0	0	6	0	6
626	0	0	0	0	0	0	0	0	0	0	0	0	0	0	0
627	0	3	0	0	0	0	0	0	0	0	0	0	3	0	3
628	0	5	0	0	0	0	0	0	0	0	0	0	5	0	5
629	0	0	0	0	0	0	0	0	0	0	0	0	0	0	0
630	0	0	0	0	0	0	0	0	0	0	0	0	0	0	0
631	0	23	2	0	0	0	0	0	0	0	0	0	25	0	25
632	0	0	0	0	0	0	0	0	0	0	0	0	0	0	0
633	0	8	2	0	0	0	0	0	0	0	0	0	10	0	10
634	0	0	0	0	0	0	0	0	0	0	0	0	0	0	0
635	0	1	0	0	0	0	0	0	0	0	0	0	1	0	1
636	0	0	0	0	0	0	0	0	0	0	0	0	0	0	0
637	0	33	0	0	0	0	0	0	0	0	0	0	33	0	33
638	0	6	0	0	0	0	0	-2	0	0	0	0	6	-2	8
639	0	0	0	0	0	0	0	0	0	0	0	0	0	0	0
640	0	4	1	0	0	0	0	0	0	0	0	0	5	0	5
641	1	1	12	0	0	0	0	0	0	0	0	0	14	0	14
642	0	1	0	0	1	0	0	0	0	0	0	0	2	0	2
643	1	0	0	0	0	0	0	0	0	0	0	0	1	0	1
644	0	5	2	0	0	0	0	0	0	0	0	0	7	0	7
645	0	0	4	0	0	0	0	0	0	0	0	0	4	0	4
646	0	32	3	0	0	0	0	0	0	0	0	0	35	0	35
647	0	71	2	1	1	0	0	-1	0	0	0	0	75	-1	76
648	2	2	4	0	0	0	0	0	0	0	0	0	8	0	8
649	1	8	1	0	0	0	0	0	0	0	0	0	10	0	10
650	0	0	0	0	0	0	0	0	0	0	0	0	0	0	0
651	0	0	0	0	0	0	0	0	0	0	0	0	0	0	0
652	0	0	0	0	0	0	0	0	0	0	0	0	0	0	0
653	0	0	0	0	0	0	0	-2	-1	0	0	0	0	-3	3
654	0	2	0	0	0	0	0	-6	0	0	0	0	2	-6	8
655	0	1	0	0	0	0	0	-4	0	0	0	0	1	-4	5
656	0	0	0	0	0	0	-2	0	0	0	0	0	0	-2	2
657	0	8	0	0	0	0	0	0	-1	0	0	0	8	-1	9
658	0	1	1	0	0	0	0	-1	0	0	-2	0	2	-3	5
659	0	0	0	0	0	0	0	0	-23	0	-1	0	0	-24	24
660	0	0	0	0	0	0	0	-17	-2	0	0	0	0	-19	19
661	0	5	0	0	0	0	0	-16	0	0	0	0	5	-16	21
662	0	0	0	0	0	0	0	0	0	0	0	0	0	0	0
663	0	5	0	3	0	0	0	-1	-6	0	0	0	8	-7	15
664	0	6	2	0	0	0	0	-5	0	0	0	0	8	-5	13
665	0	1	3	0	0	0	-1	-6	0	0	0	0	4	-7	11
666	2	19	1	0	0	0	0	0	0	0	0	0	22	0	22
667	0	0	0	0	0	0	0	0	0	0	0	0	0	0	0
668	0	0	0	0	0	0	0	0	0	0	0	0	0	0	0
669	1	0	0	0	0	0	0	0	0	0	0	0	1	0	1
670	0	0	0	0	0	0	0	0	0	0	0	0	0	0	0
671	0	0	0	0	0	0	0	0	0	0	0	0	0	0	0
672	0	0	0	0	0	0	-1	0	0	0	0	0	0	-1	1
673	0	2	0	0	0	0	0	0	0	0	0	0	2	0	2
674	0	0	0	0	0	0	0	-55	0	0	0	0	0	-55	55
675	0	0	0	0	0	0	0	0	0	0	0	0	0	0	0
676	0	0	0	0	0	0	0	0	0	0	0	0	0	0	0
677	0	1	0	0	0	0	0	-18	0	0	0	0	1	-18	19
678	0	1	15	0	0	0	0	-2	0	0	0	0	16	-2	18
679	0	20	5	0	0	0	0	0	0	0	0	0	25	0	25
680	0	0	0	0	0	0	0	0	0	0	0	0	0	0	0
681	0	0	0	0	0	0	0	-2	-4	0	0	0	0	-6	6
682	0	4	1	0	0	0	0	-5	0	0	0	0	5	-5	10
683	0	0	0	0	0	0	0	-1	0	0	0	0	0	-1	1
684	0	0	0	0	0	0	0	0	0	0	0	0	0	0	0
685	0	0	0	0	0	0	0	0	0	0	0	0	0	0	0
686	0	0	0	0	0	0	0	0	0	0	0	0	0	0	0
687	0	0	0	0	0	0	0	-37	0	0	0	0	0	-37	37
688	0	2	0	0	0	0	-1	-6	0	0	0	0	2	-7	9
689	0	7	3	0	0	0	0	-1	-4	0	0	0	10	-5	15
690	0	0	0	0	0	0	0	-12	-1	0	0	0	0	-13	13
691	0	0	0	0	0	0	0	-19	0	0	0	0	0	-19	19
692	0	0	0	0	0	0	0	0	0	0	0	0	0	0	0
693	0	0	0	0	0	0	0	0	0	0	0	0	0	0	0
694	0	0	0	0	0	0	0	0	0	0	0	0	0	0	0
695	0	0	4	0	0	0	0	0	-4	0	0	0	4	-4	8
696	0	8	8	0	0	0	0	-10	0	0	0	0	16	-10	26
697	0	0	0	0	0	0	0	-2	-1	0	0	0	0	-3	3
698	1	14	1	0	0	0	0	0	0	0	0	0	16	0	16
699	1	6	0	0	0	0	0	0	-9	0	0	0	7	-9	16
700	0	5	0	0	0	0	0	-4	0	0	0	0	5	-4	9
701	0	0	0	0	0	0	0	-1	-2	0	0	0	0	-3	3
702	0	0	0	0	0	0	0	-1	-1	0	0	0	0	-2	2
703	0	0	0	1	0	0	0	-5	-7	0	0	0	1	-12	13
704	0	0	0	0	0	0	0	-3	-2	0	0	0	0	-5	5
705	0	1	1	2	0	0	0	0	0	0	0	0	4	0	4
706	0	0	0	0	0	0	0	0	0	0	0	0	0	0	0
707	0	0	0	0	0	0	0	0	0	0	0	0	0	0	0
708	0	0	0	0	0	0	0	0	0	0	0	0	0	0	0
709	0	0	0	0	0	0	0	0	0	0	0	0	0	0	0
710	0	0	0	0	0	0	0	0	0	0	0	0	0	0	0
711	0	0	0	0	0	0	0	0	0	0	0	0	0	0	0
712	1	1	0	0	0	0	0	0	0	0	0	0	2	0	2
713	0	1	1	0	0	0	0	-1	0	0	0	0	2	-1	3
714	0	14	4	0	0	0	0	0	0	0	-1	0	18	-1	19
715	4	93	3	0	0	0	0	0	-1	0	0	0	100	-1	101
716	0	1	0	0	0	0	0	-8	-7	0	0	0	1	-15	16
717	3	0	0	0	0	0	0	-3	-1	0	0	0	3	-4	7
718	0	0	0	0	0	0	0	-2	-2	0	0	0	0	-4	4
719	0	0	0	0	0	0	0	-5	0	0	0	0	0	-5	5
720	0	0	0	0	0	0	0	0	-3	0	0	0	0	-3	3
721	0	0	0	0	0	0	0	-2	0	0	0	0	0	-2	2
722	0	0	0	0	0	0	0	0	0	0	0	0	0	0	0
723	0	0	0	0	0	0	0	0	0	0	0	0	0	0	0
724	0	0	0	0	0	0	0	0	0	0	0	0	0	0	0
725	0	0	0	0	0	0	0	0	0	0	0	0	0	0	0
726	0	0	0	0	0	0	0	0	0	0	0	0	0	0	0
727	0	0	0	0	0	0	0	0	0	0	0	0	0	0	0
728	0	0	0	0	0	0	0	0	0	0	0	0	0	0	0
729	0	0	0	0	0	0	0	0	0	0	0	0	0	0	0
730	0	0	0	0	0	0	0	-2	0	0	0	0	0	-2	2
731	0	0	0	0	0	0	0	-2	0	0	0	0	0	-2	2
732	0	0	0	0	0	0	0	0	0	0	0	0	0	0	0
733	0	0	0	0	0	0	0	0	0	0	0	0	0	0	0
734	0	0	0	0	0	0	0	0	0	0	0	0	0	0	0
735	0	0	0	0	0	0	0	0	0	0	0	0	0	0	0
736	0	0	0	0	0	0	0	0	0	0	0	0	0	0	0
737	0	0	0	0	0	0	0	0	0	0	0	0	0	0	0
738	0	2	2	0	0	0	0	-3	0	0	0	0	4	-3	7
739	0	15	0	0	0	0	0	0	0	0	0	0	15	0	15
740	3	11	13	0	0	0	0	-2	-2	0	0	0	27	-4	31
741	0	0	0	0	0	0	0	-4	0	0	0	0	0	-4	4
742	4	37	19	0	0	0	0	0	0	0	0	0	60	0	60
743	0	1	0	0	0	0	0	0	0	0	0	0	1	0	1
744	0	6	1	0	1	0	0	0	0	0	0	0	8	0	8
745	0	4	1	0	0	0	0	0	0	0	0	0	5	0	5
746	2	26	0	0	0	0	0	0	0	0	0	0	28	0	28
747	2	13	0	0	0	0	0	0	0	0	0	0	15	0	15
748	0	36	1	0	0	0	0	0	0	0	0	0	37	0	37
749	0	0	0	0	0	0	0	0	0	0	0	0	0	0	0
750	0	0	0	0	0	0	0	0	0	0	0	0	0	0	0
751	1	0	0	0	0	0	0	0	0	0	0	0	1	0	1
752	0	3	0	0	0	0	0	0	0	0	0	0	3	0	3
753	0	4	0	0	0	0	0	0	0	0	0	0	4	0	4
754	0	2	0	0	0	0	0	0	0	0	0	0	2	0	2
755	0	2	0	0	0	0	0	-11	0	0	0	0	2	-11	13
756	0	0	1	0	0	0	0	0	0	0	0	0	1	0	1
757	0	0	0	0	0	0	0	0	0	0	0	0	0	0	0
758	0	0	0	0	0	0	0	0	0	0	0	0	0	0	0
759	0	0	0	0	0	0	0	0	0	0	0	0	0	0	0
760	0	5	12	1	0	0	0	0	0	0	0	0	18	0	18
761	0	0	0	0	0	0	0	0	0	0	0	0	0	0	0
762	0	34	2	0	1	0	0	0	0	0	0	0	37	0	37
763	0	56	2	0	0	0	0	-1	0	0	0	0	58	-1	59
764	0	0	0	0	0	0	0	0	0	0	0	0	0	0	0
765	0	1	0	0	0	0	0	0	0	0	0	0	1	0	1
766	2	0	0	0	1	0	0	0	0	0	0	0	3	0	3
767	0	6	12	0	0	1	0	0	-3	0	0	0	19	-3	22
768	1	70	7	1	0	2	0	-12	-2	0	0	0	81	-14	95
769	4	175	11	0	0	0	-1	0	0	0	0	0	190	-1	191
770	4	18	2	0	0	0	0	0	0	0	0	0	24	0	24
771	0	1	0	0	0	0	0	-2	-2	0	0	0	1	-4	5
772	6	69	1	0	0	0	0	-46	0	0	0	0	76	-46	122
773	0	0	0	0	0	0	0	0	0	0	0	0	0	0	0
774	0	0	0	0	0	0	0	0	0	0	0	0	0	0	0
775	0	0	0	0	0	0	0	0	0	0	0	0	0	0	0
776	0	0	0	0	0	0	0	0	0	0	0	0	0	0	0
777	0	0	0	0	0	0	0	0	0	0	0	0	0	0	0
778	0	0	0	0	0	0	0	0	0	0	0	0	0	0	0
779	0	0	0	0	0	0	0	-4	0	0	0	0	0	-4	4
780	0	8	1	0	0	0	0	-2	0	0	0	0	9	-2	11
781	0	7	0	0	0	0	0	0	-5	0	0	0	7	-5	12
782	1	2	3	0	0	0	0	-2	0	0	0	0	6	-2	8
783	0	1	0	0	0	0	0	0	0	0	0	0	1	0	1
784	0	8	1	1	0	0	0	0	0	0	0	0	10	0	10
785	0	13	3	0	0	0	0	0	0	0	0	0	16	0	16
786	2	20	0	0	0	0	0	0	0	0	0	0	22	0	22
787	1	2	0	0	0	0	0	0	0	0	0	0	3	0	3
788	1	2	0	0	0	0	0	0	0	0	0	0	3	0	3
789	1	16	1	2	0	0	0	-2	0	0	0	0	20	-2	22
790	3	30	2	0	0	0	0	0	0	0	0	0	35	0	35
791	0	0	0	0	0	0	0	-1	0	0	0	0	0	-1	1
792	0	4	0	0	0	0	0	0	0	0	0	0	4	0	4
793	1	108	23	1	0	0	0	0	0	0	-1	0	133	-1	134
794	0	0	0	1	0	0	0	0	0	0	0	0	1	0	1
795	7	128	40	1	0	0	0	0	0	0	0	0	176	0	176
796	1	54	0	0	0	0	0	0	0	0	0	0	55	0	55
797	7	99	0	0	0	0	0	0	0	0	0	0	106	0	106
798	0	0	0	0	0	0	0	0	0	0	0	0	0	0	0
799	0	1	0	0	0	0	0	0	0	0	0	0	1	0	1
800	0	3	0	0	0	0	0	0	0	0	0	0	3	0	3
801	0	0	0	0	0	0	0	0	0	0	0	0	0	0	0
802	0	0	0	0	0	0	0	0	0	0	0	0	0	0	0
803	0	0	0	0	0	0	0	0	0	0	0	0	0	0	0
804	0	0	0	0	0	0	0	0	0	0	0	0	0	0	0
805	1	220	6	0	0	0	0	-1	0	0	0	0	227	-1	228
806	0	0	0	0	0	0	0	0	0	0	0	0	0	0	0
807	0	0	0	0	0	0	0	0	0	0	0	0	0	0	0
808	0	0	0	0	0	0	0	0	0	0	0	0	0	0	0
809	0	0	0	1	0	0	0	0	0	0	0	0	1	0	1
810	0	14	17	0	0	1	0	-1	0	0	0	0	32	-1	33
811	0	39	0	1	0	0	0	-1	0	0	0	0	40	-1	41
812	1	0	1	0	0	0	0	0	0	0	0	0	2	0	2
813	0	2	0	0	0	0	0	0	0	0	0	0	2	0	2
814	1	4	6	1	0	0	0	0	0	0	0	0	12	0	12
815	1	60	14	0	1	0	0	0	0	0	0	0	76	0	76
816	1	102	4	1	0	0	0	0	0	0	0	0	108	0	108
817	0	36	5	0	0	0	0	0	0	0	0	0	41	0	41
818	0	0	0	0	0	0	0	0	0	0	0	0	0	0	0
819	1	13	0	0	0	0	0	0	0	0	0	0	14	0	14
820	0	5	2	0	2	0	0	0	0	0	0	0	9	0	9
821	0	1	0	0	0	0	0	0	0	0	0	0	1	0	1
822	0	7	5	0	0	0	0	0	0	0	0	0	12	0	12
823	1	23	1	0	0	0	0	0	0	0	0	0	25	0	25
824	0	0	0	0	0	0	0	0	0	0	0	0	0	0	0
825	0	0	0	0	0	0	0	0	0	0	0	0	0	0	0
826	0	0	0	0	0	0	0	0	0	0	0	0	0	0	0
827	0	0	0	0	0	0	0	0	0	0	0	0	0	0	0
828	0	2	1	0	0	0	0	0	0	0	0	0	3	0	3
829	0	0	0	0	0	0	0	0	0	0	0	0	0	0	0
830	0	0	0	0	0	0	0	0	0	0	0	0	0	0	0
831	0	0	0	0	0	0	0	0	0	0	0	0	0	0	0
832	0	39	2	0	0	0	0	-1	-3	0	0	0	41	-4	45
833	0	17	3	0	0	0	0	0	0	0	0	0	20	0	20
834	0	0	0	0	0	0	0	-8	0	-2	0	0	0	-10	10
835	0	9	7	0	0	0	-1	-84	-5	0	0	-1	16	-91	107
836	1	1	0	0	0	0	-1	-110	0	0	0	0	2	-111	113
837	0	0	0	0	0	0	0	0	0	0	0	0	0	0	0
838	0	1	0	0	0	0	0	-4	-1	0	0	0	1	-5	6
839	0	0	0	0	0	0	0	-7	0	0	0	0	0	-7	7
840	0	0	0	0	0	0	0	0	0	0	0	0	0	0	0
841	0	0	0	0	0	0	0	-5	0	0	0	0	0	-5	5
842	0	0	0	0	0	0	0	0	0	0	0	0	0	0	0
843	0	0	0	0	0	0	0	0	0	0	0	0	0	0	0
844	0	0	0	0	0	0	0	0	0	0	0	0	0	0	0
845	0	0	0	0	0	0	0	0	0	0	0	0	0	0	0
846	0	0	0	0	0	0	0	0	0	0	0	0	0	0	0
847	0	0	0	0	0	0	0	0	0	0	0	0	0	0	0
848	0	0	0	0	0	0	0	0	0	0	0	0	0	0	0
849	0	0	0	0	0	0	0	0	0	0	0	0	0	0	0
850	0	0	0	0	0	0	0	0	0	0	0	0	0	0	0
851	0	1	0	0	0	0	0	-2	0	0	0	0	1	-2	3
852	0	1	0	0	0	0	0	0	0	0	0	0	1	0	1
853	0	0	4	0	0	0	0	0	-4	0	0	0	4	-4	8
854	0	0	0	0	0	0	0	-2	0	0	0	0	0	-2	2
855	0	0	0	0	0	0	-1	0	0	0	0	0	0	-1	1
856	0	0	0	0	0	0	0	-4	-1	0	0	0	0	-5	5
857	0	1	1	0	0	0	0	-8	0	0	0	0	2	-8	10
858	0	1	0	0	0	0	0	0	0	0	0	0	1	0	1
859	0	0	0	0	0	0	0	0	0	0	0	0	0	0	0
860	0	1	0	0	0	0	0	0	0	0	0	0	1	0	1
861	1	0	0	0	0	0	0	0	-11	0	0	0	1	-11	12
862	0	0	0	0	0	0	0	-33	0	0	0	0	0	-33	33
863	0	0	1	0	0	0	-2	0	0	0	0	0	1	-2	3
864	0	0	5	0	0	0	0	0	0	0	0	0	5	0	5
865	0	2	0	0	0	0	0	0	0	0	0	0	2	0	2
866	0	41	16	1	0	0	0	0	-5	0	0	0	58	-5	63
867	0	10	3	0	0	0	0	-3	0	0	0	0	13	-3	16
868	0	58	1	0	0	0	0	0	0	0	0	0	59	0	59
869	0	0	0	0	0	0	-1	-2	0	0	0	0	0	-3	3
870	0	19	1	0	0	0	-1	-7	-1	-1	0	0	20	-10	30
871	0	0	0	0	0	0	0	-10	-1	0	0	0	0	-11	11
872	0	0	0	0	0	0	0	-3	0	0	0	0	0	-3	3
873	0	0	0	0	0	0	0	0	0	0	0	0	0	0	0
874	0	0	0	0	0	0	0	0	0	0	0	0	0	0	0
875	0	0	0	0	0	0	0	0	0	0	0	0	0	0	0
876	0	0	0	0	0	0	0	0	0	0	0	0	0	0	0
877	0	4	5	0	0	0	0	0	0	0	0	0	9	0	9
878	1	53	5	0	0	0	0	0	0	0	0	0	59	0	59
879	0	34	8	8	0	0	0	-2	0	0	0	0	50	-2	52
880	1	52	32	0	0	0	0	0	-2	0	0	0	85	-2	87
881	0	42	3	2	0	0	0	-11	0	0	0	0	47	-11	58
882	0	0	0	0	1	0	0	0	0	0	0	0	1	0	1
883	0	17	0	0	0	0	0	-2	-2	0	0	0	17	-4	21
884	0	0	0	0	0	0	-2	-2	0	0	0	0	0	-4	4
885	0	1	1	0	0	0	0	0	0	0	0	0	2	0	2
886	0	2	0	0	0	0	0	0	0	0	0	0	2	0	2
887	0	1	0	0	0	0	0	0	0	0	0	0	1	0	1
888	0	0	0	0	0	0	0	0	0	0	0	0	0	0	0
889	0	0	0	0	0	0	0	0	0	0	0	0	0	0	0
890	0	0	0	0	0	0	0	0	0	0	0	0	0	0	0
891	0	0	0	0	0	0	0	0	0	0	0	0	0	0	0
892	0	0	0	0	0	0	0	0	0	0	0	0	0	0	0
893	0	1	0	0	0	0	0	0	-1	0	0	0	1	-1	2
894	0	0	0	0	0	0	0	0	0	0	0	0	0	0	0
895	0	6	0	0	0	0	0	0	0	0	0	0	6	0	6
896	0	0	0	0	0	0	0	0	0	0	0	0	0	0	0
897	1	6	1	0	0	1	0	-15	-2	0	0	0	9	-17	26
898	0	1	0	0	0	0	0	-2	0	0	0	0	1	-2	3
899	0	0	0	0	0	0	0	0	0	0	0	0	0	0	0
900	0	1	0	0	0	0	0	0	0	0	0	0	1	0	1
901	0	0	0	0	0	0	0	0	0	0	0	0	0	0	0
902	0	0	1	1	0	0	0	0	0	0	0	0	2	0	2
903	0	0	0	0	0	0	0	0	0	0	0	0	0	0	0
904	0	1	0	0	0	0	0	0	0	0	0	0	1	0	1
905	0	0	0	0	0	0	0	0	0	0	0	0	0	0	0
906	0	14	1	0	0	0	0	0	-1	0	0	0	15	-1	16
907	0	3	0	0	0	0	0	0	0	0	0	0	3	0	3
908	0	4	0	0	0	0	0	0	0	0	0	0	4	0	4
909	0	0	0	0	0	0	0	0	0	0	0	0	0	0	0
910	0	0	0	0	0	0	0	-7	0	0	0	0	0	-7	7
911	0	5	2	0	0	0	0	0	-1	0	0	0	7	-1	8
912	1	16	1	0	0	0	0	-1	0	0	0	0	18	-1	19
913	0	1	2	0	0	0	0	0	0	0	0	0	3	0	3
914	0	0	0	0	0	0	0	0	-6	0	0	0	0	-6	6
915	0	0	0	0	0	0	0	-8	0	0	0	0	0	-8	8
916	0	0	0	0	0	0	0	-2	0	0	0	0	0	-2	2
917	0	0	0	0	0	0	0	0	0	0	0	0	0	0	0
918	0	0	0	0	0	0	0	0	-14	0	0	0	0	-14	14
919	0	2	1	0	0	0	0	-27	-2	0	0	0	3	-29	32
920	0	0	4	0	0	0	-1	-5	-1	0	0	0	4	-7	11
921	0	0	0	0	0	0	0	-7	-7	0	0	0	0	-14	14
922	0	2	4	0	0	0	0	-11	-2	0	0	0	6	-13	19
923	0	13	1	0	0	0	0	-3	0	0	0	0	14	-3	17
924	0	1	0	0	0	0	0	-3	-1	0	0	0	1	-4	5
925	0	6	0	0	0	0	0	-79	-1	0	0	0	6	-80	86
926	0	0	1	0	0	0	-2	-7	0	0	0	0	1	-9	10
927	0	0	0	0	1	0	0	-14	0	0	0	0	1	-14	15
928	0	11	1	0	0	0	0	-1	0	0	0	0	12	-1	13
929	0	0	0	0	0	0	0	0	0	0	0	0	0	0	0
930	0	0	0	0	0	0	0	0	-1	0	0	0	0	-1	1
931	0	24	1	0	0	0	0	0	0	0	0	0	25	0	25
932	0	0	0	0	0	0	0	0	0	0	0	0	0	0	0
933	0	1	0	0	0	0	0	-8	0	0	0	0	1	-8	9
934	0	0	0	0	0	0	0	0	0	0	0	0	0	0	0
935	0	0	0	0	0	0	0	0	0	0	0	0	0	0	0
936	0	3	0	0	0	0	0	0	0	0	0	0	3	0	3
937	0	0	0	0	0	0	0	0	0	0	0	0	0	0	0
938	0	7	2	0	0	0	0	-2	-1	0	0	0	9	-3	12
939	0	1	0	0	0	0	0	-3	0	0	0	0	1	-3	4
940	0	8	0	0	0	0	0	0	-1	0	0	0	8	-1	9
941	0	0	0	0	0	0	0	-1	0	0	0	0	0	-1	1
942	0	0	0	0	0	0	0	0	-1	0	0	0	0	-1	1
943	0	0	0	0	0	0	0	-2	0	0	0	0	0	-2	2
944	0	0	0	0	0	0	0	0	0	0	0	0	0	0	0
945	0	0	0	0	0	0	0	0	0	0	0	0	0	0	0
946	0	16	0	0	0	0	0	0	0	0	0	0	16	0	16
947	0	0	0	0	0	0	0	0	0	0	0	0	0	0	0
948	0	0	0	0	0	0	-1	-13	0	0	0	0	0	-14	14
949	0	0	1	0	0	0	-1	0	0	0	0	0	1	-1	2
950	0	4	1	0	0	0	0	0	-3	0	0	0	5	-3	8
951	0	0	0	0	0	0	0	-22	-1	0	0	0	0	-23	23
952	1	0	0	0	0	0	0	-18	-1	0	0	0	1	-19	20
953	0	0	0	0	0	0	0	-4	0	0	0	0	0	-4	4
954	0	0	0	0	0	0	0	0	-1	-1	0	0	0	-2	2
955	0	0	0	0	0	0	0	-3	-1	0	0	0	0	-4	4
956	0	0	0	0	0	0	0	-14	0	0	0	0	0	-14	14
957	0	0	0	0	0	0	0	-23	-2	0	0	0	0	-25	25
958	0	0	0	0	0	0	0	-17	0	0	0	0	0	-17	17
959	0	0	0	0	0	0	-2	-1	-6	0	0	0	0	-9	9
960	0	2	2	0	0	0	0	-3	0	0	0	0	4	-3	7
961	0	6	0	0	0	0	0	-5	0	0	0	0	6	-5	11
962	0	1	0	0	0	0	0	0	0	0	0	0	1	0	1
963	0	0	0	0	0	0	0	-1	0	0	0	0	0	-1	1
964	0	2	0	0	0	0	0	0	-1	0	0	0	2	-1	3
965	0	0	1	0	0	0	0	-1	0	0	0	0	1	-1	2
966	0	0	0	0	0	0	0	0	0	-1	0	0	0	-1	1
967	0	4	0	0	0	0	0	0	-9	0	0	0	4	-9	13
968	0	0	0	0	0	0	0	-35	0	0	0	0	0	-35	35
969	0	0	0	0	0	0	-2	0	0	0	0	0	0	-2	2
970	0	0	0	0	0	0	0	0	0	0	0	0	0	0	0
971	0	0	0	0	0	0	0	0	0	0	0	0	0	0	0
972	0	0	0	0	0	0	0	0	0	0	0	0	0	0	0
973	0	0	0	0	0	0	0	0	0	0	0	0	0	0	0
974	0	0	0	0	0	0	0	0	0	0	0	0	0	0	0
975	0	0	0	0	0	0	0	0	0	0	0	0	0	0	0
976	0	0	0	0	0	0	0	0	0	0	0	0	0	0	0
977	0	0	0	0	0	0	0	0	0	0	0	0	0	0	0
978	0	1	0	0	0	0	0	-2	0	0	0	0	1	-2	3
979	1	15	1	0	0	0	0	-3	0	0	0	0	17	-3	20
980	0	0	0	0	0	0	-1	0	0	0	0	0	0	-1	1
981	0	0	0	0	0	0	0	0	0	0	0	0	0	0	0
982	0	2	0	0	0	0	0	0	0	0	0	0	2	0	2
983	0	2	2	0	0	0	0	0	0	0	0	0	4	0	4
984	0	4	0	0	0	0	0	0	0	0	0	0	4	0	4
985	0	0	0	0	0	0	0	0	0	0	0	0	0	0	0
986	0	0	0	0	0	0	0	-2	0	0	0	0	0	-2	2
987	0	0	0	0	0	0	0	0	0	0	0	0	0	0	0
988	0	0	0	0	0	0	0	0	0	0	0	0	0	0	0
989	0	0	0	0	0	0	0	0	0	0	0	0	0	0	0
990	0	0	0	0	0	0	0	0	0	0	0	0	0	0	0
991	0	1	0	0	0	0	0	0	0	0	0	0	1	0	1
992	0	0	0	0	0	1	0	0	0	0	0	0	1	0	1
993	0	0	0	0	0	0	0	-1	0	0	0	0	0	-1	1
994	0	0	0	0	0	0	0	0	0	0	0	0	0	0	0
995	0	0	0	0	0	0	0	-1	0	0	0	0	0	-1	1
996	0	3	0	0	0	0	0	0	0	0	0	0	3	0	3
997	0	0	0	0	0	0	0	0	0	0	0	0	0	0	0
998	0	0	0	0	0	0	0	-1	0	0	0	0	0	-1	1
999	0	0	0	0	0	0	-1	0	0	0	0	0	0	-1	1
1000	0	0	0	0	0	0	0	0	0	0	0	0	0	0	0
1001	0	0	0	0	0	0	0	0	0	0	0	0	0	0	0
1002	0	4	1	0	0	0	0	0	0	0	0	0	5	0	5
1003	0	11	1	0	0	0	0	0	0	0	0	0	12	0	12
1004	0	1	0	0	0	0	0	-1	0	0	0	0	1	-1	2
1005	0	0	0	1	1	0	0	-7	0	0	0	0	2	-7	9
1006	0	51	8	0	2	0	-1	0	0	0	0	0	61	-1	62
1007	0	2	5	0	0	0	0	0	-3	0	0	0	7	-3	10
1008	0	52	8	0	0	0	0	-7	-1	0	0	0	60	-8	68
1009	0	45	0	0	0	0	0	-13	0	0	0	0	45	-13	58
1010	0	5	0	0	0	0	0	0	-1	0	0	0	5	-1	6
1011	0	2	0	0	0	0	-1	0	0	0	0	0	2	-1	3
1012	0	1	0	0	0	0	0	-1	0	0	0	0	1	-1	2
1013	0	0	0	0	0	0	0	-4	0	0	0	0	0	-4	4
1014	0	0	0	0	0	0	-1	0	-4	0	0	0	0	-5	5
1015	0	0	0	0	0	0	0	-15	0	0	0	0	0	-15	15
1016	0	0	2	0	0	0	-2	-4	0	0	0	0	2	-6	8
1017	0	0	0	0	0	0	0	0	0	0	0	0	0	0	0
1018	0	0	0	0	1	0	0	0	0	0	0	0	1	0	1
1019	0	14	0	2	0	0	0	0	0	0	0	0	16	0	16
1020	0	2	0	0	0	0	0	-1	0	0	0	0	2	-1	3
1021	0	4	5	0	0	0	0	-8	-1	0	0	0	9	-9	18
1022	0	19	8	0	0	0	0	0	0	0	0	0	27	0	27
1023	1	41	1	0	0	0	0	0	0	0	0	0	43	0	43
1024	0	0	1	0	0	0	0	0	0	0	0	0	1	0	1
1025	0	0	0	0	0	0	0	-9	0	0	0	0	0	-9	9
1026	0	14	1	0	0	0	0	-11	0	0	0	0	15	-11	26
1027	0	8	0	1	0	0	0	0	0	0	0	0	9	0	9
1028	0	0	0	0	0	0	0	0	0	0	0	0	0	0	0
1029	0	0	0	0	0	0	0	0	0	0	0	0	0	0	0
1030	0	0	0	0	0	0	0	0	0	0	0	0	0	0	0
1031	0	0	0	0	0	0	0	0	0	0	0	0	0	0	0
1032	0	0	0	0	0	0	0	0	0	0	0	0	0	0	0
1033	0	0	0	0	0	0	0	0	0	0	0	0	0	0	0
1034	0	0	0	0	0	0	0	0	0	0	0	0	0	0	0
1035	0	0	0	0	0	0	0	0	0	0	0	0	0	0	0
1036	0	0	0	0	0	0	0	0	0	0	0	0	0	0	0
1037	0	0	0	0	0	0	0	-1	0	0	0	0	0	-1	1
1038	0	0	0	0	0	1	0	0	0	0	0	0	1	0	1
1039	0	0	0	0	0	0	0	0	0	0	0	0	0	0	0
1040	0	0	0	0	0	2	0	0	0	0	0	0	2	0	2
1041	0	0	0	0	0	0	0	-1	-8	0	0	0	0	-9	9
1042	0	5	0	0	0	0	0	-9	0	0	0	0	5	-9	14
1043	0	11	4	0	3	0	0	0	0	0	0	0	18	0	18
1044	0	5	0	0	0	0	0	-1	0	0	0	0	5	-1	6
1045	0	0	0	0	0	0	0	0	0	0	0	0	0	0	0
1046	1	34	3	1	0	0	0	0	0	0	0	0	39	0	39
1047	1	4	0	0	0	0	0	0	0	0	0	0	5	0	5
1048	0	4	4	0	0	0	0	0	0	0	0	0	8	0	8
1049	0	0	0	0	0	0	0	0	0	0	0	0	0	0	0
1050	0	8	0	0	0	0	0	0	0	0	0	0	8	0	8
1051	0	14	1	0	0	0	0	0	0	0	0	0	15	0	15
1052	0	0	0	0	0	0	0	0	0	-2	0	0	0	-2	2
1053	0	0	0	0	0	0	0	-6	-2	0	0	0	0	-8	8
1054	0	3	0	0	0	0	0	-4	0	0	0	0	3	-4	7
1055	0	0	0	0	0	0	0	0	0	0	0	0	0	0	0
1056	0	0	0	0	0	0	0	0	0	0	0	0	0	0	0
1057	0	0	0	0	0	0	0	-1	0	0	0	0	0	-1	1
1058	0	1	5	0	0	0	0	0	0	0	0	0	6	0	6
1059	0	0	0	0	0	0	0	0	-8	0	0	0	0	-8	8
1060	0	4	0	0	0	0	0	-2	0	0	0	0	4	-2	6
1061	0	0	0	0	0	0	0	0	0	0	0	0	0	0	0
1062	0	0	0	0	0	0	0	0	0	0	0	0	0	0	0
1063	0	2	4	0	0	0	0	0	0	0	0	0	6	0	6
1064	1	0	0	0	0	0	0	0	0	0	0	0	1	0	1
1065	3	58	6	1	0	0	0	-6	0	0	0	0	68	-6	74
1066	0	1	2	0	0	0	0	0	-1	0	0	0	3	-1	4
1067	0	1	0	0	0	0	0	-1	0	0	0	0	1	-1	2
1068	0	4	0	0	0	0	0	0	0	0	0	0	4	0	4
1069	0	0	1	0	0	0	0	0	-1	0	0	0	1	-1	2
1070	0	0	0	0	0	0	0	-25	0	0	0	0	0	-25	25
1071	0	0	0	0	0	0	-1	0	0	0	0	0	0	-1	1
1072	0	1	0	1	0	0	0	0	0	0	0	0	2	0	2
1073	0	0	0	0	0	0	0	-7	-2	0	0	0	0	-9	9
1074	0	0	0	0	0	0	0	-5	0	0	0	0	0	-5	5
1075	0	10	0	0	0	0	0	0	0	0	0	0	10	0	10
1076	0	0	0	0	0	0	0	0	0	0	0	0	0	0	0
1077	0	0	0	0	0	1	0	0	0	0	0	0	1	0	1
1078	2	3	3	0	0	0	0	0	0	0	0	0	8	0	8
1079	0	3	0	0	1	0	0	0	0	0	0	0	4	0	4
1080	1	0	2	0	0	0	0	0	0	0	0	0	3	0	3
1081	0	43	0	0	1	0	0	-4	0	0	0	0	44	-4	48
1082	0	0	2	1	0	0	0	0	0	0	0	0	3	0	3
1083	0	4	0	0	0	0	0	-3	-1	0	0	0	4	-4	8
1084	0	0	0	0	0	0	-1	-11	0	0	0	0	0	-12	12
1085	0	0	0	0	0	0	0	0	0	0	0	0	0	0	0
1086	0	0	0	0	0	0	0	0	-1	0	0	0	0	-1	1
1087	0	0	0	0	0	0	0	0	0	0	0	0	0	0	0
1088	0	1	3	0	0	0	0	0	0	0	0	0	4	0	4
1089	0	1	1	0	0	0	0	-1	0	0	0	0	2	-1	3
1090	0	0	1	0	1	0	-1	0	0	0	0	0	2	-1	3
1091	0	9	0	0	1	0	0	0	0	0	0	0	10	0	10
1092	1	9	7	0	0	1	0	0	0	0	0	0	18	0	18
1093	0	12	0	0	0	0	0	0	-1	0	0	0	12	-1	13
1094	6	74	4	0	0	0	0	-1	0	0	0	0	84	-1	85
1095	11	2	0	0	0	0	0	-2	-1	0	0	0	13	-3	16
1096	0	0	0	0	0	0	0	-5	0	0	0	0	0	-5	5
1097	0	0	0	0	0	0	0	0	0	0	0	0	0	0	0
1098	0	0	1	0	0	0	0	0	0	0	0	0	1	0	1
1099	0	0	0	0	0	0	0	-5	0	0	0	0	0	-5	5
1100	0	1	2	0	0	0	0	0	0	0	0	0	3	0	3
1101	0	0	0	0	0	0	0	-1	0	0	0	0	0	-1	1
1102	2	25	16	0	0	0	0	-1	0	0	0	0	43	-1	44
1103	0	0	0	0	0	0	0	0	-1	0	0	0	0	-1	1
1104	2	2	0	0	0	0	0	0	0	0	0	0	4	0	4
1105	8	205	34	0	0	1	0	0	0	0	0	0	248	0	248
1106	2	13	3	2	0	0	0	-11	0	0	0	0	20	-11	31
1107	0	2	2	1	0	0	0	0	0	0	0	0	5	0	5
1108	5	102	11	0	1	0	0	0	0	0	0	0	119	0	119
1109	0	1	2	1	0	0	0	0	0	0	0	0	4	0	4
1110	2	64	47	0	1	0	0	0	0	0	0	0	114	0	114
1111	1	74	1	0	0	0	0	0	0	0	0	0	76	0	76
1112	5	30	1	0	0	0	0	-1	0	0	0	0	36	-1	37
1113	0	13	5	0	0	0	0	-6	0	0	0	0	18	-6	24
1114	0	0	0	0	1	0	0	0	0	0	0	0	1	0	1
1115	0	0	0	0	0	0	0	0	-1	0	0	0	0	-1	1
1116	0	0	0	0	0	0	0	0	0	0	0	0	0	0	0
1117	0	0	0	0	0	0	0	0	0	0	0	0	0	0	0
1118	0	0	0	0	0	0	0	0	0	0	0	0	0	0	0
1119	1	0	0	0	0	0	0	0	0	0	0	0	1	0	1
1120	0	0	0	0	0	0	0	0	0	0	0	0	0	0	0
1121	0	0	0	0	0	0	0	0	0	0	0	0	0	0	0
1122	0	0	0	0	0	0	0	0	0	0	0	0	0	0	0
1123	0	0	0	0	0	0	0	0	0	0	0	0	0	0	0
1124	0	0	0	0	0	0	0	0	0	0	0	0	0	0	0
1125	0	0	0	0	0	0	0	0	0	0	0	0	0	0	0
1126	0	0	0	0	0	0	0	-4	0	0	0	0	0	-4	4
1127	0	2	3	0	0	0	0	0	0	0	0	0	5	0	5
1128	0	2	0	0	0	0	0	0	0	0	0	0	2	0	2
1129	0	0	0	0	0	0	0	-11	0	0	0	0	0	-11	11
1130	0	1	3	0	0	0	0	0	-1	0	0	0	4	-1	5
1131	0	3	0	0	0	0	0	0	0	0	0	0	3	0	3
1132	0	0	0	0	0	0	0	0	0	0	0	0	0	0	0
1133	0	0	0	0	0	0	0	0	-1	0	0	0	0	-1	1
1134	0	0	0	0	0	0	0	-6	0	0	0	0	0	-6	6
1135	0	0	0	0	0	0	0	0	0	0	0	0	0	0	0
1136	0	0	0	0	0	0	0	0	0	0	0	0	0	0	0
1137	0	20	2	0	0	0	0	-5	-2	0	0	0	22	-7	29
1138	0	14	1	0	0	0	0	-23	-1	0	0	0	15	-24	39
1139	0	16	6	0	0	0	0	0	0	0	0	0	22	0	22
1140	0	0	0	0	0	0	0	0	0	0	0	0	0	0	0
1141	0	1	1	0	0	0	0	-23	0	0	0	0	2	-23	25
1142	0	11	5	0	0	0	-1	0	0	0	0	0	16	-1	17
1143	0	8	0	0	0	0	0	-16	0	0	0	0	8	-16	24
1144	0	8	1	1	0	0	0	0	0	0	0	0	10	0	10
1145	0	0	0	0	0	0	0	0	0	0	0	0	0	0	0
1146	1	2	0	0	0	0	0	0	0	0	0	0	3	0	3
1147	0	14	2	0	0	0	0	0	0	0	0	0	16	0	16
1148	0	6	0	0	0	0	0	0	-4	0	0	0	6	-4	10
1149	0	0	0	0	0	0	0	-5	0	0	0	0	0	-5	5
1150	0	0	0	0	0	0	0	-1	0	0	0	0	0	-1	1
1151	0	0	0	0	0	0	0	0	0	0	0	0	0	0	0
1152	0	0	0	0	0	0	0	-1	0	0	0	0	0	-1	1
1153	0	0	0	0	0	0	0	0	0	0	0	0	0	0	0
1154	0	0	0	0	0	0	0	0	0	0	0	0	0	0	0
1155	0	0	0	0	0	0	0	0	0	0	0	0	0	0	0
1156	0	0	0	0	0	0	0	0	0	0	0	0	0	0	0
1157	0	0	0	0	0	0	0	0	0	0	0	0	0	0	0
1158	0	0	0	0	0	0	0	0	0	0	0	0	0	0	0
1159	0	0	0	0	0	0	0	0	0	0	0	0	0	0	0
1160	0	0	0	0	0	0	0	0	0	0	0	0	0	0	0
1161	0	0	0	0	0	0	0	0	0	0	0	0	0	0	0
1162	0	0	0	0	0	0	0	0	0	0	0	0	0	0	0
1163	0	1	0	0	0	0	0	0	0	0	0	0	1	0	1
1164	0	0	0	0	0	0	0	0	0	0	0	0	0	0	0
1165	0	0	0	0	0	0	0	0	0	0	0	0	0	0	0
1166	0	0	0	0	0	0	0	0	0	0	0	0	0	0	0
1167	0	0	0	0	0	0	0	0	0	0	0	0	0	0	0
1168	0	0	0	0	0	0	0	0	0	0	0	0	0	0	0
1169	0	0	0	0	0	0	0	0	-4	0	0	0	0	-4	4
1170	0	0	0	0	0	0	0	0	0	0	0	0	0	0	0
1171	0	0	0	0	0	0	0	0	0	0	0	0	0	0	0
1172	0	2	0	0	0	0	0	0	0	0	0	0	2	0	2
1173	2	18	5	0	0	0	0	0	0	0	0	0	25	0	25
1174	0	23	4	3	0	0	0	0	0	0	0	0	30	0	30
1175	0	3	1	1	0	0	0	0	0	0	0	0	5	0	5
1176	2	80	0	0	0	0	0	0	0	0	0	0	82	0	82
1177	0	35	2	0	2	0	0	0	0	0	0	0	39	0	39
1178	0	0	0	0	0	0	0	0	0	0	0	0	0	0	0
1179	0	0	0	0	0	0	0	0	0	0	0	0	0	0	0
1180	0	0	0	0	0	0	0	0	0	0	0	0	0	0	0
1181	3	66	3	0	0	1	0	0	0	0	0	0	73	0	73
1182	0	3	3	0	0	0	0	0	0	0	0	0	6	0	6
1183	0	0	0	0	0	0	0	0	0	0	0	0	0	0	0
1184	0	0	0	0	0	0	0	0	0	0	0	0	0	0	0
1185	0	17	0	0	0	0	0	0	0	0	0	0	17	0	17
1186	1	0	0	0	0	0	0	0	0	0	0	0	1	0	1
1187	0	25	6	0	0	1	0	0	0	0	0	0	32	0	32
1188	2	22	2	0	0	0	0	0	0	0	0	0	26	0	26
1189	0	0	0	0	0	0	0	0	0	0	0	0	0	0	0
1190	0	0	0	0	0	0	0	0	0	0	0	0	0	0	0
1191	0	53	1	0	0	0	0	-3	0	0	0	0	54	-3	57
1192	1	0	0	0	1	0	0	0	0	0	0	0	2	0	2
1193	1	11	1	0	0	0	0	0	0	0	0	0	13	0	13
1194	0	31	5	0	0	0	0	0	0	0	0	0	36	0	36
1195	0	22	2	1	0	0	0	-3	0	0	0	0	25	-3	28
1196	1	12	5	0	0	0	0	0	0	0	0	0	18	0	18
1197	0	16	5	0	1	0	0	0	0	0	0	0	22	0	22
1198	1	38	0	0	0	0	0	0	0	0	0	0	39	0	39
1199	0	1	2	0	1	0	0	-2	0	0	0	0	4	-2	6
1200	0	10	7	1	0	0	-1	-1	0	0	0	0	18	-2	20
1201	0	0	3	0	0	0	0	0	0	0	0	0	3	0	3
1202	0	0	0	0	0	0	0	0	0	0	0	0	0	0	0
1203	3	124	18	1	1	1	0	0	0	0	0	0	148	0	148
1204	3	85	6	0	0	0	0	0	0	0	0	0	94	0	94
1205	0	2	0	0	0	0	0	0	0	0	0	0	2	0	2
1206	1	31	31	1	1	0	0	-1	-2	0	0	0	65	-3	68
1207	1	47	0	0	0	0	0	-6	0	0	0	0	48	-6	54
1208	0	27	3	0	0	0	0	-1	0	0	0	0	30	-1	31
1209	0	0	0	0	0	0	0	0	-3	0	0	0	0	-3	3
1210	0	0	0	0	0	0	0	-12	0	0	0	0	0	-12	12
1211	0	0	0	0	0	0	0	0	0	0	0	0	0	0	0
1212	0	12	2	1	0	0	0	-16	0	0	0	0	15	-16	31
1213	1	22	5	0	0	0	-1	0	0	0	0	0	28	-1	29
1214	0	26	5	0	0	1	0	0	-2	0	0	0	32	-2	34
1215	0	0	1	0	0	0	0	-1	0	0	0	0	1	-1	2
1216	0	0	2	0	0	0	0	0	-1	0	0	0	2	-1	3
1217	0	0	0	0	0	0	0	-4	0	0	0	0	0	-4	4
1218	0	0	0	0	0	0	0	0	0	0	0	0	0	0	0
1219	0	0	0	0	0	0	0	0	0	0	0	0	0	0	0
1220	0	13	0	0	0	0	-1	-2	-1	0	0	0	13	-4	17
1221	0	1	0	0	0	0	0	-3	-2	0	0	0	1	-5	6
1222	0	0	0	0	0	0	0	0	0	0	0	0	0	0	0
1223	0	0	0	0	0	0	0	0	0	0	0	0	0	0	0
1224	0	0	0	0	0	0	0	0	0	0	0	0	0	0	0
1225	0	0	0	0	0	0	0	0	0	0	0	0	0	0	0
1226	0	0	0	0	0	0	0	0	0	0	0	0	0	0	0
1227	0	0	0	0	0	0	0	0	0	0	0	0	0	0	0
1228	0	0	0	0	0	0	0	0	0	0	0	0	0	0	0
1229	0	0	0	0	0	0	0	0	0	0	0	0	0	0	0
1230	0	0	0	0	0	0	0	0	0	0	0	0	0	0	0
1231	0	0	0	0	0	0	0	0	0	0	0	0	0	0	0
1232	0	0	0	0	0	0	0	0	0	0	0	0	0	0	0
1233	0	0	0	0	0	0	0	0	0	0	0	0	0	0	0
1234	0	0	0	0	0	0	0	0	0	0	0	0	0	0	0
1235	0	0	0	0	0	0	0	0	0	0	0	0	0	0	0
1236	0	0	0	0	0	0	0	0	0	0	0	0	0	0	0
1237	0	0	0	0	0	0	0	0	0	0	0	0	0	0	0
1238	0	0	0	0	0	0	0	0	0	0	0	0	0	0	0
1239	0	0	0	0	0	0	0	0	0	0	0	0	0	0	0
1240	0	0	0	0	0	0	0	0	0	0	0	0	0	0	0
1241	0	0	0	0	0	0	0	0	0	0	0	0	0	0	0
1242	0	0	0	0	0	0	0	0	0	0	0	0	0	0	0
1243	0	0	0	0	0	0	0	0	0	0	0	0	0	0	0
1244	0	0	0	0	0	0	0	0	0	0	0	0	0	0	0
1245	0	0	0	0	0	0	0	0	0	0	0	0	0	0	0
1246	0	0	0	0	0	0	0	0	0	0	0	0	0	0	0
1247	0	0	0	0	0	0	0	0	0	0	0	0	0	0	0
1248	0	0	0	0	0	0	0	0	0	0	0	0	0	0	0
1249	0	0	0	0	0	0	0	0	-1	0	0	0	0	-1	1
1250	0	0	0	0	0	0	0	-2	0	0	0	0	0	-2	2
1251	0	0	0	0	0	0	0	0	-1	0	0	0	0	-1	1
1252	0	0	0	0	0	0	0	0	0	0	0	0	0	0	0
1253	0	0	0	0	0	0	0	0	0	0	0	0	0	0	0
1254	0	0	0	0	0	0	0	0	0	0	0	0	0	0	0
1255	0	0	0	0	0	0	0	-1	0	0	0	0	0	-1	1
1256	0	0	1	0	0	0	0	0	-25	0	0	0	1	-25	26
1257	0	0	0	0	0	0	0	-4	0	0	0	0	0	-4	4
1258	0	0	0	0	0	0	-1	-3	0	0	0	0	0	-4	4
1259	0	0	0	0	0	0	0	0	-5	0	0	0	0	-5	5
1260	0	0	0	0	0	0	0	-13	-9	-1	0	0	0	-23	23
1261	0	3	2	0	0	0	0	0	-1	0	0	0	5	-1	6
1262	0	3	0	0	0	0	0	-17	0	0	0	0	3	-17	20
1263	0	1	1	1	0	0	0	0	0	0	0	0	3	0	3
1264	0	0	0	0	0	0	0	0	0	0	0	0	0	0	0
1265	0	1	1	0	0	0	0	0	-4	0	0	0	2	-4	6
1266	0	0	0	0	0	0	0	-7	0	0	0	0	0	-7	7
1267	0	5	2	0	0	0	-1	0	0	0	0	0	7	-1	8
1268	0	2	0	0	0	0	0	0	0	0	0	0	2	0	2
1269	0	0	3	0	0	0	0	0	0	0	0	0	3	0	3
1270	0	20	0	0	0	0	0	-3	0	0	0	0	20	-3	23
1271	2	14	0	0	0	0	0	0	0	0	0	0	16	0	16
1272	0	2	0	0	0	0	0	0	0	-1	0	0	2	-1	3
1273	3	77	4	0	0	0	0	0	-2	0	0	0	84	-2	86
1274	1	3	1	0	0	0	0	-10	0	0	0	0	5	-10	15
1275	2	52	25	1	1	0	0	0	0	0	0	0	81	0	81
1276	0	18	1	0	0	0	0	-4	-1	0	0	0	19	-5	24
1277	0	0	0	0	0	0	0	-2	0	0	0	0	0	-2	2
1278	0	1	0	1	0	0	0	0	0	0	0	0	2	0	2
1279	0	35	11	0	0	0	0	0	-1	0	0	0	46	-1	47
1280	0	0	0	0	0	0	0	-4	-1	0	0	0	0	-5	5
1281	1	0	0	0	0	1	0	-1	0	0	0	0	2	-1	3
1282	0	1	0	0	0	0	0	0	0	0	0	0	1	0	1
1283	0	19	1	0	0	0	0	0	0	0	0	0	20	0	20
1284	0	9	2	0	0	0	0	0	0	0	0	0	11	0	11
1285	1	24	0	0	0	0	0	0	0	0	0	0	25	0	25
1286	0	0	0	0	0	0	0	0	0	0	0	0	0	0	0
1287	0	26	2	0	0	0	0	0	0	0	0	0	28	0	28
1288	0	8	0	0	0	0	0	0	0	-1	0	0	8	-1	9
1289	0	9	3	0	0	0	0	0	0	0	0	0	12	0	12
1290	0	0	0	0	0	0	0	0	0	0	0	0	0	0	0
1291	2	12	0	0	0	0	0	-1	-1	0	0	0	14	-2	16
1292	1	15	1	0	0	0	0	-17	0	0	0	0	17	-17	34
1293	0	3	5	1	0	0	-1	0	0	-2	0	0	9	-3	12
1294	2	0	0	2	0	1	0	-3	-10	0	0	0	5	-13	18
1295	0	7	2	0	0	0	0	-13	-4	0	0	0	9	-17	26
1296	0	6	0	0	0	0	-2	-4	0	0	0	0	6	-6	12
1297	2	22	3	0	1	0	0	-19	0	0	0	0	28	-19	47
1298	1	6	0	0	0	0	0	0	0	0	0	0	7	0	7
1299	0	5	7	1	0	0	0	0	0	0	0	0	13	0	13
1300	0	0	1	0	0	0	0	0	0	0	0	0	1	0	1
1301	0	0	0	0	0	0	0	0	0	0	0	0	0	0	0
1302	0	0	0	0	0	0	-1	0	0	0	0	0	0	-1	1
1303	0	0	1	0	0	2	0	0	0	0	0	0	3	0	3
1304	0	2	1	0	0	0	0	0	-2	0	0	0	3	-2	5
1305	1	2	0	0	0	0	0	-6	0	0	0	0	3	-6	9
1306	0	14	6	0	0	0	-2	-3	0	0	0	0	20	-5	25
1307	0	1	0	0	0	0	0	0	0	0	0	0	1	0	1
1308	1	18	0	0	0	0	0	0	-1	0	0	0	19	-1	20
1309	0	4	0	0	0	0	0	0	0	0	0	0	4	0	4
1310	0	0	0	0	0	0	0	0	0	0	0	0	0	0	0
1311	0	1	0	0	0	0	0	0	0	0	0	0	1	0	1
1312	0	0	0	0	0	0	0	-2	0	0	0	0	0	-2	2
1313	0	1	0	0	0	0	0	0	0	0	0	0	1	0	1
1314	0	0	0	0	0	0	0	0	0	0	0	0	0	0	0
1315	0	0	0	0	0	0	0	0	0	0	0	0	0	0	0
1316	0	0	0	0	0	0	0	0	0	0	0	0	0	0	0
1317	0	0	0	0	0	0	0	0	0	0	0	0	0	0	0
1318	0	0	0	0	0	0	0	0	0	0	0	0	0	0	0
1319	0	0	0	0	0	0	0	0	0	0	0	0	0	0	0
1320	0	0	0	0	0	0	0	0	0	0	0	0	0	0	0
1321	0	0	0	0	0	0	0	0	0	0	0	0	0	0	0
1322	4	0	0	0	1	1	0	-17	0	0	0	0	6	-17	23
1323	0	2	1	0	0	0	-2	0	0	0	0	0	3	-2	5
1324	0	0	0	0	0	0	0	0	0	0	0	0	0	0	0
1325	0	0	0	0	0	0	0	0	0	0	0	0	0	0	0
1326	0	0	1	0	0	0	0	0	-1	0	0	0	1	-1	2
1327	0	11	3	0	0	0	0	-1	0	0	0	0	14	-1	15
1328	0	15	2	0	0	0	0	0	-1	0	0	0	17	-1	18
1329	0	1	0	0	0	0	0	0	0	0	0	0	1	0	1
1330	0	6	0	0	0	0	0	0	0	0	0	0	6	0	6
1331	0	0	0	0	0	0	0	0	0	0	0	0	0	0	0
1332	0	0	0	0	1	0	0	-1	0	0	0	0	1	-1	2
1333	0	2	1	0	0	0	0	0	0	0	0	0	3	0	3
1334	0	0	0	0	0	0	0	0	0	0	0	0	0	0	0
1335	0	0	0	0	0	0	0	-2	-1	0	0	0	0	-3	3
1336	0	0	0	0	0	0	0	0	0	0	0	0	0	0	0
1337	0	11	0	0	0	0	0	0	-1	0	0	0	11	-1	12
1338	0	0	0	0	0	0	0	0	0	0	0	0	0	0	0
1339	0	1	1	0	0	0	0	0	0	0	0	0	2	0	2
1340	0	14	3	0	0	0	0	0	0	0	0	0	17	0	17
1341	0	3	2	0	0	0	0	0	0	0	0	0	5	0	5
1342	0	0	0	0	0	0	0	0	0	0	0	0	0	0	0
1343	0	7	4	0	0	0	0	0	-1	0	0	0	11	-1	12
1344	0	0	0	0	0	0	0	-1	-7	0	0	0	0	-8	8
1345	0	0	0	0	0	0	-2	-10	-2	0	0	0	0	-14	14
1346	0	0	0	0	0	0	0	-2	0	0	0	0	0	-2	2
1347	0	0	0	0	0	0	0	0	0	0	0	0	0	0	0
1348	0	0	0	0	0	0	-1	-1	0	0	0	0	0	-2	2
1349	0	0	0	0	0	0	0	-2	0	0	0	0	0	-2	2
1350	0	0	0	1	1	0	0	-2	0	0	0	0	2	-2	4
1351	0	0	0	0	1	0	0	0	0	-1	0	0	1	-1	2
1352	0	0	1	0	0	1	0	0	-2	0	0	0	2	-2	4
1353	0	32	2	0	0	1	0	-8	0	0	0	0	35	-8	43
1354	0	6	4	0	0	0	-2	-36	0	0	0	0	10	-38	48
1355	0	3	0	0	0	0	-3	-1	-2	-1	0	0	3	-7	10
1356	2	15	2	0	1	0	0	0	-1	0	0	0	20	-1	21
1357	0	3	0	0	0	0	0	-4	-1	0	0	0	3	-5	8
1358	0	0	0	0	0	0	0	-2	0	0	0	0	0	-2	2
1359	0	2	2	0	0	0	0	0	0	0	0	0	4	0	4
1360	0	29	4	0	0	0	0	0	0	0	-2	0	33	-2	35
1361	0	0	0	0	0	0	0	-2	0	0	0	0	0	-2	2
1362	0	12	0	0	0	0	0	0	0	0	0	0	12	0	12
1363	2	10	0	0	0	0	0	-6	0	0	0	0	12	-6	18
1364	0	10	0	0	0	0	0	-1	0	0	0	0	10	-1	11
1365	0	1	0	0	0	0	-1	-22	0	0	0	0	1	-23	24
1366	0	3	1	0	0	0	0	0	0	0	0	0	4	0	4
1367	0	0	0	0	0	0	0	0	0	0	0	0	0	0	0
1368	0	0	0	0	0	0	0	0	0	0	0	0	0	0	0
1369	0	0	0	0	0	0	0	0	0	0	0	0	0	0	0
1370	0	0	0	0	0	0	0	0	0	0	0	0	0	0	0
1371	0	0	0	0	0	0	0	0	0	0	0	0	0	0	0
1372	0	0	0	0	0	0	0	0	0	0	0	0	0	0	0
1373	0	0	0	0	2	0	0	0	0	0	0	0	2	0	2
1374	0	0	0	0	0	0	0	0	0	0	0	0	0	0	0
1375	0	12	16	0	0	1	0	0	0	0	0	0	29	0	29
1376	2	52	2	0	0	0	0	0	0	0	0	0	56	0	56
1377	1	29	0	0	0	0	0	-1	0	0	0	0	30	-1	31
1378	0	12	7	0	0	0	0	-1	0	0	0	0	19	-1	20
1379	0	6	0	0	0	0	0	0	0	0	0	0	6	0	6
1380	1	7	0	1	0	0	0	-1	0	0	0	0	9	-1	10
1381	0	8	10	3	0	0	0	-10	0	0	0	0	21	-10	31
1382	0	19	17	0	0	0	0	0	0	0	0	0	36	0	36
1383	0	0	0	0	0	0	0	0	0	0	0	0	0	0	0
1384	0	2	0	1	0	0	0	-1	0	0	0	0	3	-1	4
1385	0	0	0	0	0	0	0	0	0	0	0	0	0	0	0
1386	0	0	0	0	0	0	0	0	0	0	0	0	0	0	0
1387	0	6	0	0	0	0	0	-2	0	0	0	0	6	-2	8
1388	0	49	6	0	0	0	0	0	0	0	0	0	55	0	55
1389	0	3	1	0	0	0	0	0	-1	0	0	0	4	-1	5
1390	0	0	0	0	0	1	0	0	0	0	0	0	1	0	1
1391	0	0	0	0	0	0	0	0	0	0	0	0	0	0	0
1392	0	8	0	0	0	0	0	0	0	0	0	0	8	0	8
1393	0	0	0	0	0	0	0	0	-2	0	0	0	0	-2	2
1394	0	0	0	0	0	0	0	-5	0	0	0	0	0	-5	5
1395	0	2	0	0	0	0	0	0	0	0	0	0	2	0	2
1396	0	0	0	0	0	0	0	0	0	0	0	0	0	0	0
1397	0	0	0	0	0	0	0	0	0	0	0	0	0	0	0
1398	0	2	0	0	0	0	0	0	0	0	0	0	2	0	2
1399	0	0	0	0	0	0	0	0	0	0	0	0	0	0	0
1400	0	0	0	0	0	0	0	0	0	0	0	0	0	0	0
1401	0	0	0	0	0	0	0	0	0	0	0	0	0	0	0
1402	0	0	0	0	0	0	0	0	0	0	0	0	0	0	0
1403	0	0	2	0	0	0	0	0	0	0	0	0	2	0	2
1404	0	0	0	0	0	0	0	0	0	0	0	0	0	0	0
1405	0	0	0	0	0	0	0	-2	-1	0	0	0	0	-3	3
1406	0	0	0	0	0	2	-1	0	0	0	0	0	2	-1	3
1407	0	1	0	0	0	0	0	0	-1	0	0	0	1	-1	2
1408	0	0	0	0	0	0	0	0	0	0	0	0	0	0	0
1409	0	7	5	1	0	0	0	0	0	0	0	0	13	0	13
1410	0	0	0	0	0	0	0	0	0	0	0	0	0	0	0
1411	1	24	8	0	0	0	0	0	0	0	0	0	33	0	33
1412	0	59	11	0	0	0	0	0	0	0	0	0	70	0	70
1413	0	2	0	0	0	0	0	0	0	0	0	0	2	0	2
1414	0	0	0	0	0	0	0	0	0	0	0	0	0	0	0
1415	0	14	8	0	0	0	0	0	0	0	0	0	22	0	22
1416	0	22	6	1	1	0	0	0	-5	0	0	0	30	-5	35
1417	1	34	0	0	0	0	0	-21	0	0	0	0	35	-21	56
1418	0	0	0	0	0	0	0	0	0	0	0	0	0	0	0
1419	1	2	1	0	0	0	0	0	0	0	0	0	4	0	4
1420	0	0	0	0	0	0	0	0	0	0	0	0	0	0	0
1421	0	13	6	0	1	0	0	0	0	0	0	0	20	0	20
1422	0	0	0	0	0	0	0	0	-2	0	0	0	0	-2	2
1423	0	24	3	0	0	0	0	-13	0	0	0	0	27	-13	40
1424	0	0	0	0	0	0	0	0	0	0	0	0	0	0	0
1425	0	0	0	0	0	0	0	0	0	0	0	0	0	0	0
1426	0	0	0	0	0	0	0	0	0	0	0	0	0	0	0
1427	0	1	1	0	0	0	0	0	-1	0	0	0	2	-1	3
1428	0	0	0	0	0	0	0	0	-2	0	0	0	0	-2	2
1429	0	3	3	0	0	0	0	-5	0	0	0	0	6	-5	11
1430	0	4	4	0	0	0	0	0	-1	0	0	0	8	-1	9
1431	0	8	2	0	2	0	0	-1	0	0	0	0	12	-1	13
1432	0	2	0	0	0	0	0	-14	-6	0	0	0	2	-20	22
1433	0	13	0	0	0	0	0	-21	0	0	0	0	13	-21	34
1434	1	10	13	0	0	0	-1	0	-1	0	0	0	24	-2	26
1435	0	25	1	0	0	0	0	-1	0	0	0	0	26	-1	27
1436	0	4	3	0	0	0	0	0	0	0	-1	0	7	-1	8
1437	0	1	0	0	0	0	0	-5	-2	0	0	0	1	-7	8
1438	2	3	2	1	0	0	0	-3	-4	0	0	0	8	-7	15
1439	0	40	5	0	0	0	0	-36	0	0	0	0	45	-36	81
1440	1	12	0	0	0	0	-2	0	0	0	0	0	13	-2	15
1441	0	0	1	0	0	0	0	0	0	0	0	0	1	0	1
1442	0	0	0	0	0	0	0	0	0	0	0	0	0	0	0
1443	0	0	0	0	0	0	0	0	0	0	0	0	0	0	0
1444	1	30	0	1	0	0	0	0	-3	0	0	0	32	-3	35
1445	0	2	0	0	0	0	0	0	-4	0	0	0	2	-4	6
1446	0	9	0	0	0	0	0	0	0	0	0	0	9	0	9
1447	0	1	0	0	0	0	0	-5	0	0	0	0	1	-5	6
1448	0	0	0	0	0	0	0	0	0	0	0	0	0	0	0
1449	0	0	0	0	0	0	0	0	0	0	0	0	0	0	0
1450	0	2	0	0	0	0	0	-2	0	0	0	0	2	-2	4
1451	0	0	0	0	0	0	0	0	0	0	0	0	0	0	0
1452	0	0	0	0	0	0	0	0	0	0	0	0	0	0	0
1453	0	0	0	0	0	0	0	0	-1	0	0	0	0	-1	1
1454	1	4	0	0	0	0	0	-2	0	0	0	0	5	-2	7
1455	0	0	0	0	0	0	0	-1	0	0	0	0	0	-1	1
1456	0	1	1	0	0	0	0	0	0	0	0	0	2	0	2
1457	0	0	0	0	0	0	0	0	0	0	0	0	0	0	0
1458	0	0	0	0	0	0	0	0	-1	0	0	0	0	-1	1
1459	0	0	0	0	0	0	0	0	0	0	0	0	0	0	0
1460	0	0	2	0	0	0	0	0	0	0	0	0	2	0	2
1461	0	0	0	0	0	0	-1	0	0	0	0	0	0	-1	1
1462	0	0	0	0	0	0	0	0	0	0	0	0	0	0	0
1463	0	0	0	0	0	0	0	0	0	0	0	0	0	0	0
1464	0	0	0	0	0	0	0	0	0	0	0	0	0	0	0
1465	0	0	0	0	0	0	0	0	0	0	0	0	0	0	0
1466	0	0	0	0	0	0	0	0	0	0	0	0	0	0	0
1467	0	0	0	0	0	0	0	0	0	0	0	0	0	0	0
1468	0	0	0	0	0	0	0	0	0	0	0	0	0	0	0
1469	0	0	0	0	0	0	0	0	0	0	0	0	0	0	0
1470	0	0	0	0	0	0	0	0	0	0	0	0	0	0	0
1471	0	0	0	0	0	0	0	0	0	0	0	0	0	0	0
1472	0	0	0	0	0	0	0	-2	0	0	0	0	0	-2	2
1473	0	1	0	0	0	0	0	0	0	0	0	0	1	0	1
1474	0	1	0	0	0	0	0	0	0	0	0	0	1	0	1
1475	0	0	0	0	0	0	0	0	0	0	0	0	0	0	0
1476	0	8	1	0	0	0	0	-1	-1	0	0	0	9	-2	11
1477	1	13	5	0	0	0	0	-8	0	0	0	0	19	-8	27
1478	0	4	0	0	0	0	-3	-1	-2	0	0	0	4	-6	10
1479	0	1	0	0	0	0	0	-5	0	0	0	0	1	-5	6
1480	0	4	1	0	0	0	0	0	-3	0	0	0	5	-3	8
1481	0	3	0	0	0	0	0	-5	0	-1	0	0	3	-6	9
1482	0	0	7	0	0	0	0	0	-1	0	0	0	7	-1	8
1483	3	16	6	0	0	0	0	-1	-9	0	0	0	25	-10	35
1484	0	51	0	0	0	0	-1	-4	0	0	0	0	51	-5	56
1485	0	1	0	0	0	0	0	0	0	0	0	0	1	0	1
1486	0	1	0	0	0	0	0	0	0	0	0	0	1	0	1
1487	0	1	0	0	0	0	0	0	0	0	0	0	1	0	1
1488	0	4	0	0	0	0	0	0	-1	0	0	0	4	-1	5
1489	0	4	2	0	0	0	0	-1	0	0	0	0	6	-1	7
1490	0	3	0	0	0	0	0	0	0	0	0	0	3	0	3
1491	0	0	0	0	0	0	0	0	0	0	0	0	0	0	0
1492	0	0	0	0	0	0	0	0	0	0	0	0	0	0	0
1493	0	0	0	0	0	0	0	0	0	0	0	0	0	0	0
1494	0	0	0	0	0	0	0	0	0	0	0	0	0	0	0
1495	0	0	0	0	0	0	0	0	0	0	0	0	0	0	0
1496	0	0	0	0	0	0	0	0	0	0	0	0	0	0	0
1497	0	0	0	0	0	0	0	0	0	0	0	0	0	0	0
1498	0	0	0	0	0	0	0	0	0	0	0	0	0	0	0
1499	0	0	0	0	0	0	0	0	0	0	0	0	0	0	0
1500	0	0	0	0	0	0	0	0	0	0	0	0	0	0	0
1501	0	0	0	0	0	0	0	0	0	0	0	0	0	0	0
1502	0	0	0	0	0	0	0	0	0	0	0	0	0	0	0
1503	0	0	0	0	0	0	0	0	0	0	0	0	0	0	0
1504	0	1	1	0	0	0	0	0	0	0	0	0	2	0	2
1505	1	2	1	0	0	0	0	0	0	0	0	0	4	0	4
1506	0	1	1	0	1	0	0	-1	0	0	0	0	3	-1	4
1507	0	12	4	0	2	0	0	-1	0	0	0	0	18	-1	19
1508	0	0	0	0	0	0	0	0	0	0	0	0	0	0	0
1509	0	0	0	0	0	0	0	0	0	0	0	0	0	0	0
1510	4	20	15	0	0	0	0	0	-5	0	0	0	39	-5	44
1511	0	0	0	0	0	0	0	-1	0	0	0	0	0	-1	1
1512	0	4	0	0	0	0	0	0	0	0	0	0	4	0	4
1513	0	7	0	0	0	0	0	-2	0	0	0	0	7	-2	9
1514	0	0	0	0	0	0	0	0	0	0	0	0	0	0	0
1515	0	2	0	0	0	0	0	0	0	0	0	0	2	0	2
1516	0	0	0	0	0	0	0	0	0	0	0	0	0	0	0
1517	0	0	0	0	0	0	0	0	0	0	0	0	0	0	0
1518	0	0	0	0	0	0	0	0	0	0	0	0	0	0	0
1519	0	1	0	0	0	0	0	0	0	0	-1	0	1	-1	2
1520	0	2	3	0	0	0	0	0	0	0	0	0	5	0	5
1521	0	17	0	0	0	0	0	0	0	0	0	0	17	0	17
1522	1	1	0	0	0	0	0	0	0	0	0	0	2	0	2
1523	0	6	0	0	0	0	0	-8	0	0	0	0	6	-8	14
1524	1	4	3	0	0	0	0	0	0	0	0	0	8	0	8
1525	0	1	0	0	0	0	0	0	0	0	0	0	1	0	1
1526	0	0	4	0	0	0	-2	0	0	0	0	0	4	-2	6
1527	0	12	2	0	0	0	0	0	0	0	0	0	14	0	14
1528	0	1	0	0	0	0	0	0	0	0	0	0	1	0	1
1529	0	0	0	0	0	0	0	0	0	0	0	0	0	0	0
1530	0	0	0	0	0	0	0	0	0	0	0	0	0	0	0
1531	0	0	0	0	0	0	0	0	0	0	0	0	0	0	0
1532	0	0	0	0	0	0	0	0	0	0	0	0	0	0	0
1533	0	0	0	0	0	0	0	0	0	0	0	0	0	0	0
1534	0	0	0	0	0	0	0	0	0	0	0	0	0	0	0
1535	0	0	0	0	0	0	0	0	0	0	0	0	0	0	0
1536	0	0	0	0	0	0	0	0	0	0	0	0	0	0	0
1537	0	0	0	0	0	0	0	0	0	0	0	0	0	0	0
1538	0	0	0	0	0	0	0	0	0	0	0	0	0	0	0
1539	0	2	0	0	0	0	0	0	0	0	0	0	2	0	2
1540	0	3	0	0	0	0	0	-1	0	0	0	0	3	-1	4
1541	0	0	0	0	0	0	0	0	0	0	0	0	0	0	0
1542	0	1	0	0	0	0	0	0	0	0	0	0	1	0	1
1543	0	0	0	0	0	0	0	0	0	0	0	0	0	0	0
1544	0	0	0	0	0	0	0	0	0	0	0	0	0	0	0
1545	0	0	0	0	0	0	0	0	0	0	0	0	0	0	0
1546	0	0	0	0	0	0	0	0	0	0	0	0	0	0	0
1547	0	0	0	0	0	0	0	0	0	0	0	0	0	0	0
1548	0	0	0	0	0	0	0	0	0	0	0	0	0	0	0
1549	0	44	1	2	0	0	0	0	0	0	0	0	47	0	47
1550	0	0	0	0	0	0	0	0	0	0	0	0	0	0	0
1551	0	3	1	0	1	0	0	0	0	0	0	0	5	0	5
1552	0	0	1	0	0	0	0	0	0	0	0	0	1	0	1
1553	0	23	18	1	0	0	0	0	0	0	0	0	42	0	42
1554	0	17	6	0	0	0	0	0	0	0	0	0	23	0	23
1555	1	30	0	0	0	0	0	0	0	0	0	0	31	0	31
1556	0	0	1	0	0	0	0	0	0	0	0	0	1	0	1
1557	0	1	0	0	0	0	0	0	0	0	0	0	1	0	1
1558	1	35	0	0	0	0	0	0	0	0	0	0	36	0	36
1559	0	0	0	0	0	0	0	0	0	0	0	0	0	0	0
1560	0	0	0	0	0	0	0	0	0	0	0	0	0	0	0
1561	0	0	0	0	0	0	0	0	0	0	0	0	0	0	0
1562	0	0	0	0	0	0	0	0	0	0	0	0	0	0	0
1563	0	0	0	0	0	0	0	0	0	0	0	0	0	0	0
1564	0	0	0	0	0	0	0	-8	0	0	0	0	0	-8	8
1565	0	0	0	0	0	0	0	0	0	0	0	0	0	0	0
1566	0	2	0	0	0	0	0	-1	0	0	0	0	2	-1	3
1567	0	0	0	0	0	0	0	0	0	0	0	0	0	0	0
1568	1	3	0	0	0	0	0	0	0	0	0	0	4	0	4
1569	3	17	0	0	0	0	0	0	-1	0	0	0	20	-1	21
1570	0	14	2	0	0	0	0	-1	-1	0	0	0	16	-2	18
1571	0	10	0	2	0	0	0	-23	-1	0	0	0	12	-24	36
1572	0	7	3	0	0	0	0	0	0	0	0	0	10	0	10
1573	0	0	0	0	0	0	0	-21	-1	0	0	0	0	-22	22
1574	0	0	0	0	0	0	-2	-3	0	0	0	0	0	-5	5
1575	0	0	0	0	0	0	0	0	0	0	0	0	0	0	0
1576	0	0	0	0	0	0	0	0	-1	0	0	0	0	-1	1
1577	0	1	4	0	0	0	0	0	0	0	0	0	5	0	5
1578	0	17	0	0	0	0	0	-6	-4	0	0	0	17	-10	27
1579	1	2	0	0	0	0	0	-10	0	0	0	0	3	-10	13
1580	0	0	0	0	0	0	-1	0	0	0	0	0	0	-1	1
1581	0	0	0	0	0	0	0	0	0	0	0	0	0	0	0
1582	0	0	1	0	0	0	0	0	0	0	0	0	1	0	1
1583	0	0	0	0	0	0	0	0	0	0	0	0	0	0	0
1584	0	3	1	0	0	0	0	0	0	0	0	0	4	0	4
1585	0	1	1	0	2	0	0	0	0	0	0	0	4	0	4
1586	0	0	0	0	0	0	0	-1	-3	0	0	0	0	-4	4
1587	0	23	4	0	0	0	0	-10	-1	0	0	0	27	-11	38
1588	0	26	0	0	0	0	0	-5	0	0	0	0	26	-5	31
1589	2	0	0	0	0	0	-1	0	0	0	0	0	2	-1	3
1590	0	0	0	0	0	0	0	0	-1	0	0	0	0	-1	1
1591	0	0	0	0	0	0	-2	0	0	0	0	0	0	-2	2
1592	1	4	0	0	0	0	0	0	0	0	0	0	5	0	5
1593	0	0	0	0	0	0	0	0	0	0	0	0	0	0	0
1594	0	0	0	0	0	0	0	0	0	0	0	0	0	0	0
1595	0	0	0	0	0	0	0	0	0	0	0	0	0	0	0
1596	0	0	0	0	0	0	0	0	0	0	0	0	0	0	0
1597	0	0	0	0	0	0	0	0	0	0	0	0	0	0	0
1598	0	0	0	0	0	0	0	0	0	0	0	0	0	0	0
1599	0	0	0	0	0	0	0	0	0	0	0	0	0	0	0
1600	0	0	0	0	0	0	0	0	0	0	0	0	0	0	0
1601	0	1	0	0	0	0	0	0	0	0	0	0	1	0	1
1602	0	0	0	0	0	0	0	-3	0	0	0	0	0	-3	3
1603	0	0	0	0	0	0	0	0	0	0	0	0	0	0	0
1604	0	0	0	0	0	0	0	0	-1	0	0	0	0	-1	1
1605	0	0	0	0	0	0	0	0	0	0	0	0	0	0	0
1606	0	0	0	0	0	0	0	0	0	0	0	0	0	0	0
1607	0	0	0	0	0	0	0	0	0	0	0	0	0	0	0
1608	0	0	0	0	0	0	0	0	0	0	0	0	0	0	0
1609	0	0	0	0	0	0	0	0	0	0	0	0	0	0	0
1610	0	0	0	0	0	0	0	0	0	0	0	0	0	0	0
1611	0	0	0	0	0	0	0	0	0	0	0	0	0	0	0
1612	0	0	0	0	0	0	0	0	0	0	0	-1	0	-1	1
1613	0	0	0	0	0	0	0	0	0	0	0	0	0	0	0
1614	0	1	0	0	0	0	0	0	0	0	0	0	1	0	1
1615	0	0	0	0	0	0	0	0	0	0	0	0	0	0	0
1616	0	0	0	0	0	0	0	-2	0	0	0	0	0	-2	2
1617	0	0	0	0	0	0	0	0	0	0	0	0	0	0	0
1618	0	0	0	0	0	0	0	0	0	0	0	0	0	0	0
1619	0	0	0	0	1	0	0	0	0	0	0	0	1	0	1
1620	0	3	0	0	0	0	0	0	0	0	0	0	3	0	3
1621	0	0	0	0	0	0	0	-3	0	0	0	0	0	-3	3
1622	0	2	0	0	0	0	0	0	0	0	0	0	2	0	2
1623	0	0	0	0	0	0	0	0	0	0	0	0	0	0	0
1624	0	0	0	0	0	0	0	0	0	0	0	0	0	0	0
1625	0	0	0	0	0	0	0	0	-1	0	0	0	0	-1	1
1626	0	14	2	1	0	0	0	-3	0	0	0	0	17	-3	20
1627	0	19	0	0	0	0	0	-3	0	0	0	0	19	-3	22
1628	0	0	0	0	0	0	0	0	0	0	0	0	0	0	0
1629	0	0	0	0	0	0	0	0	0	0	0	0	0	0	0
1630	0	1	0	0	0	0	0	0	0	0	0	0	1	0	1
1631	0	0	0	0	0	0	0	0	0	0	0	0	0	0	0
1632	0	2	6	0	1	0	0	-7	0	0	0	0	9	-7	16
1633	0	0	1	0	0	0	0	0	0	0	0	0	1	0	1
1634	0	0	0	0	0	0	0	0	0	0	0	0	0	0	0
1635	0	4	0	0	0	0	0	0	0	0	0	0	4	0	4
1636	0	0	0	0	0	0	0	0	0	0	0	0	0	0	0
1637	0	0	0	0	0	0	0	0	0	0	0	0	0	0	0
1638	0	8	0	0	0	0	-1	0	0	0	0	0	8	-1	9
1639	0	1	0	0	0	0	0	0	0	0	0	0	1	0	1
1640	0	0	0	0	0	0	0	0	0	0	0	0	0	0	0
1641	0	0	0	0	0	0	0	-3	-2	0	0	0	0	-5	5
1642	0	0	0	0	0	0	0	-8	0	0	0	0	0	-8	8
1643	0	0	0	0	0	0	0	-1	0	0	0	0	0	-1	1
1644	0	0	0	0	0	0	0	-1	0	0	0	0	0	-1	1
1645	0	0	0	0	0	0	0	-1	0	0	0	0	0	-1	1
1646	0	0	0	0	0	0	0	0	0	0	0	0	0	0	0
1647	0	0	0	0	0	0	0	0	0	0	0	0	0	0	0
1648	0	0	1	0	0	0	0	-1	0	0	0	0	1	-1	2
1649	0	0	5	0	0	1	0	0	0	0	0	0	6	0	6
1650	0	9	0	0	0	0	0	-2	0	0	-1	0	9	-3	12
1651	0	7	2	0	0	0	0	-2	0	0	0	0	9	-2	11
1652	0	0	0	0	0	0	0	-8	0	0	0	0	0	-8	8
1653	2	10	5	0	0	0	0	-6	0	0	0	0	17	-6	23
1654	1	2	0	0	0	0	0	-1	0	0	0	0	3	-1	4
1655	0	1	0	0	0	0	0	-1	-7	0	0	0	1	-8	9
1656	0	0	0	0	0	0	0	-2	0	0	0	0	0	-2	2
1657	0	1	0	0	0	0	0	0	0	0	0	0	1	0	1
1658	0	2	0	0	0	0	0	0	0	0	0	0	2	0	2
1659	0	4	0	0	0	0	0	0	0	0	0	0	4	0	4
1660	0	2	0	0	0	0	0	0	0	0	0	0	2	0	2
1661	0	0	0	0	0	0	0	0	0	0	0	0	0	0	0
1662	0	1	0	0	0	0	0	0	0	0	0	0	1	0	1
1663	0	0	0	0	0	0	0	0	0	0	0	0	0	0	0
1664	0	0	0	0	0	0	0	0	-1	0	0	0	0	-1	1
1665	0	0	0	0	0	0	0	0	0	0	0	0	0	0	0
1666	0	0	0	0	0	0	0	0	0	0	0	0	0	0	0
1667	0	0	0	0	0	0	0	0	0	0	0	0	0	0	0
1668	0	1	0	0	0	0	0	0	0	0	0	0	1	0	1
1669	0	1	0	0	0	0	0	0	0	0	0	0	1	0	1
1670	0	0	0	0	0	0	0	-3	0	0	0	0	0	-3	3
1671	0	0	0	0	0	0	0	0	0	0	0	0	0	0	0
1672	0	0	0	0	0	0	0	0	0	0	0	0	0	0	0
1673	0	0	0	0	0	0	0	0	0	0	0	0	0	0	0
1674	0	0	0	0	0	0	0	0	0	0	0	0	0	0	0
1675	0	0	0	0	0	0	0	0	0	0	0	0	0	0	0
1676	0	0	0	0	0	0	0	0	0	0	0	0	0	0	0
1677	0	0	0	0	0	0	0	0	0	0	0	0	0	0	0
1678	0	0	0	0	0	0	0	0	0	0	0	0	0	0	0
1679	0	0	0	0	0	0	0	0	0	0	0	0	0	0	0
1680	0	0	0	0	0	0	0	0	0	0	0	0	0	0	0
1681	0	0	0	0	0	0	0	-4	0	0	0	0	0	-4	4
1682	0	0	0	0	0	0	0	0	0	0	0	0	0	0	0
1683	0	0	0	0	0	0	0	0	0	0	0	0	0	0	0
1684	0	0	0	0	0	0	0	0	0	0	0	0	0	0	0
1685	0	0	0	0	0	0	0	0	0	0	0	0	0	0	0
1686	0	0	0	0	0	0	0	0	0	0	0	0	0	0	0
1687	0	0	0	0	0	0	0	0	0	0	0	0	0	0	0
1688	0	0	0	0	0	0	0	0	-1	0	0	0	0	-1	1
1689	0	0	0	0	0	0	0	-1	0	0	0	0	0	-1	1
1690	0	0	0	0	0	0	0	-1	0	0	0	0	0	-1	1
1691	0	0	0	0	0	0	0	-5	-3	0	0	0	0	-8	8
1692	0	0	0	0	0	0	0	-2	0	0	0	0	0	-2	2
1693	0	4	0	0	0	0	0	0	0	0	0	0	4	0	4
1694	0	0	0	0	0	0	0	-17	0	0	0	0	0	-17	17
1695	0	0	0	0	0	0	0	0	0	0	0	0	0	0	0
1696	0	1	0	0	0	0	0	-1	0	0	0	0	1	-1	2
1697	0	0	0	0	0	0	0	0	-1	0	0	0	0	-1	1
1698	0	0	0	0	0	0	0	0	0	0	0	0	0	0	0
1699	0	0	0	0	0	0	0	0	0	0	0	0	0	0	0
1700	0	0	0	0	0	0	0	0	0	0	0	0	0	0	0
1701	0	0	0	0	0	0	0	0	0	0	0	0	0	0	0
1702	0	0	0	0	0	0	0	0	0	0	0	0	0	0	0
1703	0	0	0	0	0	0	0	0	-3	0	0	0	0	-3	3
1704	0	0	0	0	0	0	0	0	0	0	0	0	0	0	0
1705	0	0	0	0	0	0	0	0	0	0	0	0	0	0	0
1706	0	0	0	0	0	0	0	0	0	0	0	0	0	0	0
1707	0	0	0	0	0	0	0	0	0	0	0	0	0	0	0
1708	0	0	0	0	0	0	0	0	0	0	0	0	0	0	0
1709	0	0	0	0	0	0	0	0	0	0	0	0	0	0	0
1710	0	0	1	0	0	0	0	0	0	0	0	0	1	0	1
1711	0	0	0	0	0	0	0	0	0	0	0	0	0	0	0
1712	0	0	0	0	0	0	0	0	0	0	0	0	0	0	0
1713	0	0	0	0	0	0	0	-1	0	0	0	0	0	-1	1
1714	0	0	0	0	0	0	0	0	0	0	0	0	0	0	0
1715	0	0	0	0	0	0	0	0	0	0	0	0	0	0	0
1716	0	0	0	0	0	0	0	0	0	0	0	0	0	0	0
1717	0	0	0	0	0	0	0	0	0	0	0	0	0	0	0
1718	0	0	0	0	0	0	0	0	0	0	0	0	0	0	0
1719	1	32	10	0	0	0	0	0	0	0	0	0	43	0	43
1720	0	0	0	0	0	0	0	-2	-3	0	0	0	0	-5	5
1721	0	10	5	0	0	0	0	-9	0	0	0	0	15	-9	24
1722	1	1	0	0	0	0	-3	0	0	0	0	0	2	-3	5
1723	0	10	4	0	0	0	0	0	0	0	0	0	14	0	14
1724	0	0	0	0	0	0	0	0	0	0	0	0	0	0	0
1725	0	12	0	2	0	0	0	0	0	0	0	0	14	0	14
1726	0	3	3	0	0	0	0	-1	0	0	0	0	6	-1	7
1727	0	4	2	0	0	0	0	0	0	0	0	0	6	0	6
1728	0	0	0	0	0	0	0	-3	0	0	0	0	0	-3	3
1729	1	12	4	2	0	0	0	-5	0	0	0	0	19	-5	24
1730	0	4	3	0	0	0	-1	0	0	0	0	0	7	-1	8
1731	0	0	0	0	0	0	0	0	0	0	0	0	0	0	0
1732	0	38	6	0	0	0	0	0	-1	0	0	0	44	-1	45
1733	0	0	0	0	0	0	0	0	0	0	0	0	0	0	0
1734	1	18	1	0	0	0	0	0	0	0	0	0	20	0	20
1735	0	2	3	0	0	0	0	0	0	0	0	0	5	0	5
1736	0	27	8	0	0	0	0	-1	0	0	0	0	35	-1	36
1737	0	5	3	0	0	0	0	-12	-4	0	0	0	8	-16	24
1738	4	7	0	0	0	0	-2	-36	-1	0	0	0	11	-39	50
1739	0	0	0	0	0	0	0	-2	0	0	0	0	0	-2	2
1740	0	0	0	0	0	0	0	0	0	0	0	0	0	0	0
1741	0	0	0	0	0	0	0	0	0	0	0	0	0	0	0
1742	0	0	0	0	0	0	0	0	0	0	0	0	0	0	0
1743	0	0	0	0	0	1	0	0	0	0	0	0	1	0	1
1744	0	0	0	0	0	0	0	0	0	0	0	0	0	0	0
1745	0	0	0	0	0	0	0	0	0	0	0	0	0	0	0
1746	0	3	0	0	0	0	0	-5	0	0	0	0	3	-5	8
1747	0	1	0	0	0	1	0	-1	0	0	0	0	2	-1	3
1748	0	0	0	0	0	0	0	0	0	0	0	0	0	0	0
1749	0	0	0	0	0	0	0	0	-1	0	0	0	0	-1	1
1750	0	4	2	2	0	0	0	0	0	0	0	0	8	0	8
1751	0	0	2	0	0	0	0	-1	0	0	0	0	2	-1	3
1752	0	36	0	0	0	0	0	-2	0	0	0	0	36	-2	38
1753	0	1	0	0	1	0	0	0	0	0	0	0	2	0	2
1754	0	0	1	1	0	1	0	-2	0	0	0	0	3	-2	5
1755	0	12	5	0	0	0	0	0	0	0	0	0	17	0	17
1756	1	4	0	0	0	0	0	0	0	0	0	0	5	0	5
1757	0	3	0	0	0	0	0	0	0	0	0	0	3	0	3
1758	0	0	0	0	0	0	0	0	0	0	0	0	0	0	0
1759	0	0	0	0	0	0	0	0	0	0	0	0	0	0	0
1760	0	0	0	0	0	0	0	0	0	0	0	0	0	0	0
1761	0	0	0	0	0	0	0	-1	0	0	0	0	0	-1	1
1762	0	0	0	0	0	0	-1	-1	0	0	0	0	0	-2	2
1763	0	0	0	0	0	0	0	0	0	0	0	0	0	0	0
1764	0	0	0	0	0	0	0	0	0	0	0	0	0	0	0
1765	0	0	0	0	0	0	0	0	-5	0	0	0	0	-5	5
1766	0	1	0	0	0	2	0	-6	0	0	0	0	3	-6	9
1767	0	72	11	0	0	0	0	-7	0	0	0	0	83	-7	90
1768	3	45	1	0	1	0	0	0	0	0	0	0	50	0	50
1769	0	4	1	0	0	1	0	0	0	0	0	0	6	0	6
1770	0	41	5	0	0	0	0	0	0	0	0	0	46	0	46
1771	0	0	0	0	0	0	0	0	0	0	0	0	0	0	0
1772	0	2	2	0	0	0	0	0	0	0	0	0	4	0	4
1773	0	0	0	0	0	0	0	0	0	0	0	0	0	0	0
1774	0	0	0	0	0	0	0	0	0	0	0	0	0	0	0
1775	0	1	16	1	0	0	0	0	-1	0	0	0	18	-1	19
1776	0	0	0	0	0	0	0	0	0	0	0	0	0	0	0
1777	1	16	0	0	0	0	-3	0	0	0	0	0	17	-3	20
1778	3	25	1	0	0	0	0	0	-1	0	0	0	29	-1	30
1779	0	0	0	0	0	0	0	-12	0	0	0	0	0	-12	12
1780	0	3	0	0	0	0	0	0	0	0	0	0	3	0	3
1781	0	0	0	0	0	0	0	0	0	0	0	0	0	0	0
1782	0	0	0	0	0	0	0	0	0	0	0	0	0	0	0
1783	0	0	0	0	0	0	0	0	0	0	0	0	0	0	0
1784	0	0	0	0	0	0	0	0	0	0	0	0	0	0	0
1785	0	0	0	0	0	0	0	0	0	0	0	0	0	0	0
1786	0	0	0	0	0	0	0	0	0	0	0	0	0	0	0
1787	0	0	0	1	0	0	0	0	0	0	0	0	1	0	1
1788	0	23	5	0	0	0	0	-3	0	0	0	0	28	-3	31
1789	0	18	6	0	0	0	0	0	0	0	0	0	24	0	24
1790	1	26	10	1	0	0	0	0	0	0	0	0	38	0	38
1791	2	87	2	0	0	0	0	0	0	0	0	0	91	0	91
1792	2	43	2	1	0	0	0	0	0	0	0	0	48	0	48
1793	0	25	2	1	0	0	0	-3	-5	0	0	0	28	-8	36
1794	1	9	2	0	0	0	0	-2	0	0	0	0	12	-2	14
1795	0	24	1	0	0	0	0	0	0	0	0	0	25	0	25
1796	0	0	0	0	0	0	0	0	0	0	0	0	0	0	0
1797	2	1	5	0	0	0	0	-3	-1	0	0	0	8	-4	12
1798	0	0	0	0	0	0	0	0	0	0	0	0	0	0	0
1799	0	0	0	0	0	0	0	0	-2	0	0	0	0	-2	2
1800	0	4	0	0	0	0	0	-2	0	0	0	0	4	-2	6
1801	0	0	0	0	0	0	0	0	0	0	0	0	0	0	0
1802	0	0	0	0	0	0	0	-10	0	0	0	0	0	-10	10
1803	0	2	0	0	0	0	-2	0	-2	0	0	0	2	-4	6
1804	0	0	0	0	0	0	0	-1	0	0	0	0	0	-1	1
1805	0	1	1	0	0	0	0	0	0	0	0	0	2	0	2
1806	0	8	0	0	0	1	0	0	0	0	0	0	9	0	9
1807	0	46	2	0	0	0	0	0	0	0	0	0	48	0	48
1808	0	1	0	0	0	0	0	-2	0	0	0	0	1	-2	3
1809	1	9	1	0	0	0	0	-1	0	0	0	0	11	-1	12
1810	1	16	0	0	1	0	0	-3	0	0	0	0	18	-3	21
1811	0	1	2	0	1	1	0	-6	0	0	0	0	5	-6	11
1812	0	2	0	0	0	0	0	0	0	0	0	0	2	0	2
1813	0	0	0	0	0	0	0	0	0	0	0	0	0	0	0
1814	0	0	0	0	0	0	0	0	0	0	0	0	0	0	0
1815	1	38	5	0	0	0	0	-1	0	0	0	0	44	-1	45
1816	0	0	0	0	0	0	0	-3	0	0	0	0	0	-3	3
1817	0	0	0	0	0	0	0	0	0	0	0	0	0	0	0
1818	0	0	0	0	0	0	0	0	0	0	0	0	0	0	0
1819	0	0	0	0	0	0	0	0	0	0	0	0	0	0	0
1820	0	0	0	0	0	0	0	0	0	0	0	0	0	0	0
1821	0	0	0	0	0	0	0	0	0	0	0	0	0	0	0
1822	0	0	0	0	0	0	0	0	0	0	0	0	0	0	0
1823	0	0	0	0	0	0	0	0	0	0	0	0	0	0	0
1824	0	0	0	0	0	0	0	0	0	0	0	0	0	0	0
1825	0	8	0	0	0	0	0	0	0	0	0	0	8	0	8
1826	0	3	0	0	0	0	0	0	0	0	0	0	3	0	3
1827	1	5	0	0	0	0	0	0	0	0	0	0	6	0	6
1828	0	0	0	0	0	0	0	-3	0	0	0	0	0	-3	3
1829	0	0	0	0	0	0	0	0	0	0	0	0	0	0	0
1830	0	0	0	0	0	0	0	0	0	0	0	0	0	0	0
1831	0	0	0	0	0	0	0	0	-1	0	0	0	0	-1	1
1832	0	0	0	0	0	0	0	-3	0	0	0	0	0	-3	3
1833	0	2	2	0	0	0	0	0	0	0	0	0	4	0	4
1834	0	1	0	0	0	0	0	-9	0	0	0	0	1	-9	10
1835	0	0	0	0	0	0	0	0	-1	0	0	0	0	-1	1
1836	0	0	0	0	0	0	0	0	-1	0	0	0	0	-1	1
1837	0	0	0	0	0	0	0	0	0	0	0	0	0	0	0
1838	0	0	0	0	0	0	0	0	0	0	0	0	0	0	0
1839	0	0	0	0	0	0	0	0	0	0	0	0	0	0	0
1840	0	0	0	0	0	0	0	0	0	0	0	0	0	0	0
1841	0	0	0	0	0	0	0	0	0	0	0	0	0	0	0
1842	0	0	1	0	0	0	0	0	0	0	0	0	1	0	1
1843	0	0	0	0	0	0	0	0	0	0	0	0	0	0	0
1844	0	0	0	0	0	0	0	0	0	0	0	0	0	0	0
1845	0	0	0	0	0	0	0	0	0	0	0	0	0	0	0
1846	0	1	0	0	0	0	0	0	0	0	0	0	1	0	1
1847	0	0	0	0	0	0	0	0	0	0	0	0	0	0	0
1848	0	0	0	0	0	0	0	0	0	0	0	0	0	0	0
1849	0	2	0	0	0	0	0	0	0	0	0	0	2	0	2
1850	0	14	3	0	0	0	0	0	-2	0	0	0	17	-2	19
1851	0	0	0	0	0	0	0	-1	-1	0	0	0	0	-2	2
1852	0	0	0	0	2	0	0	0	0	0	0	0	2	0	2
1853	0	2	0	0	0	0	0	-3	0	0	0	0	2	-3	5
1854	0	0	0	0	0	0	0	0	-2	0	0	0	0	-2	2
1855	0	3	0	0	0	0	0	-3	0	0	0	0	3	-3	6
1856	0	0	0	0	0	0	0	0	0	0	0	0	0	0	0
1857	0	0	0	0	0	0	0	0	-1	0	0	0	0	-1	1
1858	1	29	0	0	0	0	-1	-7	0	0	0	0	30	-8	38
1859	0	3	1	0	0	0	0	0	0	0	0	0	4	0	4
1860	0	0	0	0	0	0	0	-3	0	0	0	0	0	-3	3
1861	1	1	0	1	0	0	0	0	0	0	0	0	3	0	3
1862	0	0	0	0	0	0	0	0	0	0	0	0	0	0	0
1863	0	0	0	0	0	0	0	0	0	0	0	0	0	0	0
1864	0	0	0	0	0	0	0	-16	0	0	0	0	0	-16	16
1865	0	5	0	1	0	0	-1	0	0	0	0	0	6	-1	7
1866	0	0	0	0	0	0	0	-2	0	0	0	0	0	-2	2
1867	0	0	0	0	0	0	-1	-14	0	0	0	0	0	-15	15
1868	0	1	0	0	0	0	0	-43	0	0	0	0	1	-43	44
1869	0	3	1	0	0	0	-1	0	0	0	0	0	4	-1	5
1870	0	8	0	0	0	0	0	0	0	0	0	0	8	0	8
1871	0	1	0	0	0	0	0	-1	-2	0	0	0	1	-3	4
1872	0	0	0	0	0	0	0	-24	0	0	0	0	0	-24	24
1873	0	0	0	0	0	0	0	0	0	0	0	0	0	0	0
1874	0	1	0	0	0	0	0	0	0	0	0	0	1	0	1
1875	0	0	0	0	0	0	0	-2	0	0	0	0	0	-2	2
1876	0	2	0	0	0	0	-2	0	0	0	0	0	2	-2	4
1877	0	0	0	0	0	0	0	0	0	0	0	0	0	0	0
1878	0	1	0	2	0	0	0	0	0	0	0	0	3	0	3
1879	4	42	1	0	0	0	0	0	0	0	0	0	47	0	47
1880	0	0	0	0	0	0	0	0	0	0	0	0	0	0	0
1881	2	24	2	0	0	0	0	0	0	0	0	0	28	0	28
1882	0	0	1	0	0	0	0	0	0	0	0	0	1	0	1
1883	0	0	0	0	0	0	0	0	0	0	0	0	0	0	0
1884	0	9	0	0	0	0	0	0	0	0	0	0	9	0	9
1885	0	2	4	0	0	0	0	-1	0	0	0	0	6	-1	7
1886	0	0	0	0	0	0	0	0	0	0	0	0	0	0	0
1887	0	0	0	0	0	0	0	0	0	0	0	0	0	0	0
1888	0	1	0	0	0	0	0	0	0	0	0	0	1	0	1
1889	0	14	11	0	0	0	0	0	0	0	0	0	25	0	25
1890	1	37	2	0	0	0	0	0	0	0	0	0	40	0	40
1891	3	40	4	0	0	0	0	0	0	0	0	0	47	0	47
1892	0	0	0	0	0	0	0	0	-1	0	0	0	0	-1	1
1893	2	37	1	0	0	0	0	-1	0	0	0	0	40	-1	41
1894	1	10	0	0	1	0	0	0	0	0	0	0	12	0	12
1895	0	0	0	0	0	0	0	0	0	0	0	0	0	0	0
1896	0	2	2	0	0	0	0	-5	-2	0	0	0	4	-7	11
1897	0	2	2	0	0	0	0	-21	0	0	0	0	4	-21	25
1898	0	3	20	1	0	0	-2	-1	-2	0	0	0	24	-5	29
1899	0	0	0	0	0	0	0	-1	0	0	0	0	0	-1	1
1900	1	0	0	0	0	0	0	0	0	0	0	0	1	0	1
1901	0	0	0	0	0	0	0	0	0	0	0	0	0	0	0
1902	0	0	0	0	0	0	0	0	0	0	0	0	0	0	0
1903	0	1	0	0	0	0	0	0	0	0	0	0	1	0	1
1904	0	0	0	0	0	0	0	0	0	0	0	0	0	0	0
1905	0	0	0	0	0	0	0	0	0	0	0	0	0	0	0
1906	0	0	0	2	0	0	0	-2	0	0	0	0	2	-2	4
1907	0	1	0	0	0	0	0	0	0	0	0	0	1	0	1
1908	0	0	0	0	0	0	0	0	0	0	0	0	0	0	0
1909	0	0	0	1	0	0	0	0	0	0	0	0	1	0	1
1910	0	2	0	0	0	0	0	-4	0	0	0	0	2	-4	6
1911	0	3	0	0	0	0	0	0	0	0	0	0	3	0	3
1912	0	1	0	0	0	0	0	0	0	0	0	0	1	0	1
1913	0	0	0	0	0	0	0	0	0	0	0	0	0	0	0
1914	0	0	0	0	1	0	0	0	0	0	0	0	1	0	1
1915	0	0	0	0	0	0	0	0	0	0	0	0	0	0	0
1916	0	0	0	0	0	0	0	0	0	0	0	0	0	0	0
1917	0	0	0	1	0	0	0	0	0	0	0	0	1	0	1
1918	1	6	1	0	0	0	0	0	-2	0	0	0	8	-2	10
1919	0	0	0	0	0	1	0	-1	0	0	0	0	1	-1	2
1920	0	0	0	0	0	0	0	0	0	0	0	0	0	0	0
1921	0	1	0	0	0	0	0	0	0	0	0	0	1	0	1
1922	0	7	4	0	0	0	0	0	0	0	0	0	11	0	11
1923	2	9	0	0	0	0	0	-1	0	0	0	0	11	-1	12
1924	1	10	0	0	0	0	0	0	0	0	0	0	11	0	11
1925	0	0	0	0	0	0	0	0	0	0	0	0	0	0	0
1926	0	0	0	0	0	0	0	0	0	0	0	0	0	0	0
1927	0	0	0	0	0	0	0	-2	0	0	0	0	0	-2	2
1928	0	5	2	0	0	0	0	-5	0	0	0	0	7	-5	12
1929	0	12	0	0	0	1	0	-1	0	0	0	0	13	-1	14
1930	0	0	0	0	0	0	0	0	0	0	0	0	0	0	0
1931	0	6	5	0	0	0	0	0	-1	0	0	0	11	-1	12
1932	0	0	0	1	0	0	0	-6	0	0	0	0	1	-6	7
1933	1	34	5	0	1	0	0	0	0	0	0	0	41	0	41
1934	0	0	0	0	0	0	0	0	-1	0	0	0	0	-1	1
1935	1	18	2	0	0	0	0	-2	0	0	0	0	21	-2	23
1936	0	13	2	0	0	0	0	0	0	0	0	0	15	0	15
1937	0	0	0	0	0	0	0	-1	0	0	0	0	0	-1	1
1938	0	4	0	0	0	0	0	-1	0	0	0	0	4	-1	5
1939	0	0	0	0	0	0	0	0	0	0	0	0	0	0	0
1940	2	1	1	0	0	0	0	0	-4	0	0	0	4	-4	8
1941	0	15	1	0	1	2	0	0	0	0	0	0	19	0	19
1942	1	22	0	0	0	0	0	0	0	0	0	0	23	0	23
1943	0	0	1	0	0	0	0	-15	0	0	0	0	1	-15	16
1944	2	7	9	0	1	0	-1	0	-3	0	0	0	19	-4	23
1945	0	21	1	0	0	0	0	-1	0	0	0	0	22	-1	23
1946	0	0	0	0	0	0	0	0	-1	0	0	0	0	-1	1
1947	0	0	0	0	1	0	0	0	0	0	0	0	1	0	1
1948	0	0	0	0	0	0	0	0	0	0	0	0	0	0	0
1949	0	0	1	0	0	0	0	0	0	0	0	0	1	0	1
1950	10	79	0	0	0	0	0	0	0	0	0	0	89	0	89
1951	0	0	0	0	0	0	0	0	0	0	0	0	0	0	0
1952	0	0	0	0	0	0	0	0	0	0	0	0	0	0	0
1953	2	4	5	0	0	0	0	-1	0	0	0	0	11	-1	12
1954	0	1	0	0	0	0	0	0	0	0	0	0	1	0	1
1955	0	0	0	0	0	0	0	0	0	0	0	0	0	0	0
1956	0	0	0	0	0	0	0	0	0	0	0	0	0	0	0
1957	0	0	0	0	0	0	0	0	0	0	0	0	0	0	0
1958	0	0	0	0	0	0	0	0	0	0	0	0	0	0	0
1959	0	0	0	0	0	0	0	0	0	0	0	0	0	0	0
1960	0	0	1	0	0	0	0	0	0	0	0	0	1	0	1
1961	0	0	0	0	0	0	0	0	0	0	0	0	0	0	0
1962	0	0	0	0	0	0	0	0	0	0	0	0	0	0	0
1963	0	0	0	0	0	0	0	0	0	0	0	0	0	0	0
1964	0	0	0	0	0	0	0	0	0	0	0	0	0	0	0
1965	0	0	0	0	0	0	0	0	0	0	0	0	0	0	0
1966	0	0	0	0	0	0	0	0	0	0	0	0	0	0	0
1967	0	0	0	0	0	0	0	0	0	0	0	0	0	0	0
1968	0	11	0	0	0	0	0	-2	0	0	0	0	11	-2	13
1969	0	2	1	0	0	0	0	0	0	0	0	0	3	0	3
1970	0	0	0	0	0	0	0	0	0	0	0	0	0	0	0
1971	0	6	0	0	0	0	0	0	0	0	0	0	6	0	6
1972	0	2	1	0	0	0	0	0	0	0	0	0	3	0	3
1973	0	0	0	0	0	0	0	0	0	0	0	0	0	0	0
1974	0	6	2	0	0	0	0	0	-2	0	0	0	8	-2	10
1975	0	1	0	0	0	0	0	-9	0	0	0	0	1	-9	10
1976	0	0	0	0	0	0	-4	0	0	0	0	0	0	-4	4
1977	0	0	0	0	0	0	0	0	0	0	0	0	0	0	0
1978	0	6	0	1	0	0	0	0	0	0	0	0	7	0	7
1979	0	35	0	0	0	0	0	0	0	0	0	0	35	0	35
1980	0	3	0	0	0	1	0	0	0	0	0	0	4	0	4
1981	0	0	0	0	0	0	0	0	0	0	0	0	0	0	0
1982	0	0	0	0	0	0	0	0	0	0	0	0	0	0	0
1983	0	1	0	0	0	0	0	0	-2	0	0	0	1	-2	3
1984	0	10	2	0	0	0	0	-1	0	0	0	0	12	-1	13
1985	0	4	3	0	0	0	-1	0	0	0	0	0	7	-1	8
1986	0	0	0	0	0	0	0	0	0	0	0	0	0	0	0
1987	0	6	3	0	0	0	0	-17	-4	0	0	0	9	-21	30
1988	0	2	0	0	0	0	-1	0	0	0	0	0	2	-1	3
1989	1	3	0	0	0	0	0	0	0	0	0	0	4	0	4
1990	0	0	0	0	0	0	0	0	0	0	0	0	0	0	0
1991	0	0	0	0	0	0	0	0	0	0	0	0	0	0	0
1992	0	0	0	0	0	0	0	0	0	0	0	0	0	0	0
1993	0	0	0	0	0	0	0	0	0	0	0	0	0	0	0
1994	0	0	0	0	0	0	0	0	0	0	0	0	0	0	0
1995	0	0	0	0	0	0	0	0	0	0	0	0	0	0	0
1996	0	0	0	0	0	0	0	0	0	0	0	0	0	0	0
1997	0	0	0	0	0	0	0	0	0	0	0	0	0	0	0
1998	0	0	0	0	0	0	0	0	0	0	0	0	0	0	0
1999	0	2	0	0	0	0	0	-5	0	0	0	0	2	-5	7
[truncated: 392 more rows]

## Sheet: CanCV RNA2 ALYU-304
position	20	21	22	23	24	25	20_rev	21_rev	22_rev	23_rev	24_rev	25_rev	fwd_total	rev_total	total
1	0	0	0	0	0	0	0	0	0	0	0	0	0	0	0
2	0	0	0	0	0	0	0	0	0	0	0	0	0	0	0
3	0	0	0	0	0	0	0	0	0	0	0	0	0	0	0
4	0	0	0	0	0	0	0	0	0	0	0	0	0	0	0
5	0	0	0	0	0	0	0	0	0	0	0	0	0	0	0
6	0	0	0	0	0	0	0	0	0	0	0	0	0	0	0
7	0	0	0	0	0	0	0	0	0	0	0	0	0	0	0
8	0	0	0	0	0	0	0	0	0	0	0	0	0	0	0
9	0	0	0	0	0	0	0	0	0	0	0	0	0	0	0
10	0	0	0	0	0	0	0	0	0	0	0	0	0	0	0
11	0	0	0	0	0	0	0	0	0	0	0	0	0	0	0
12	0	0	0	0	0	0	0	0	0	0	0	0	0	0	0
13	0	0	0	0	0	0	0	0	0	0	0	0	0	0	0
14	0	0	0	0	0	0	0	0	0	0	0	0	0	0	0
15	0	0	0	0	0	0	0	0	0	0	0	0	0	0	0
16	0	0	0	0	0	0	0	0	0	0	0	0	0	0	0
17	0	0	0	0	0	0	0	0	0	0	0	0	0	0	0
18	0	0	0	0	0	0	0	0	0	0	0	0	0	0	0
19	0	0	0	0	0	0	0	0	0	0	0	0	0	0	0
20	0	0	0	0	0	0	0	0	0	0	0	0	0	0	0
21	0	0	0	0	0	0	0	0	0	0	0	0	0	0	0
22	0	0	0	0	0	0	0	-2	0	0	0	0	0	-2	2
23	0	0	0	0	0	0	0	0	-2	0	0	0	0	-2	2
24	0	0	0	0	0	0	0	0	0	0	0	0	0	0	0
25	0	0	0	0	0	0	0	0	0	0	0	0	0	0	0
26	0	0	0	0	0	0	0	0	0	0	0	0	0	0	0
27	0	0	0	0	0	0	0	0	0	0	0	0	0	0	0
28	0	0	0	0	0	0	0	0	0	0	0	0	0	0	0
29	0	0	0	0	0	0	0	0	0	0	0	0	0	0	0
30	0	0	0	0	0	0	0	0	0	0	0	0	0	0	0
31	0	0	0	0	0	0	0	0	0	0	0	0	0	0	0
32	0	0	0	0	0	0	0	0	0	0	0	0	0	0	0
33	0	0	0	0	0	0	0	0	0	0	0	0	0	0	0
34	0	0	0	0	0	0	0	0	0	0	0	0	0	0	0
35	0	0	0	0	0	0	0	0	0	0	0	0	0	0	0
36	0	0	0	0	0	0	0	0	0	0	0	0	0	0	0
37	0	0	0	0	0	0	0	0	0	0	0	0	0	0	0
38	0	0	0	0	0	0	0	0	0	0	0	0	0	0	0
39	0	0	0	0	0	0	0	0	0	0	0	0	0	0	0
40	0	1	0	0	0	0	0	-2	0	0	0	0	1	-2	3
41	0	1	2	1	0	0	0	-12	0	0	0	0	4	-12	16
42	0	5	4	0	0	0	0	0	0	0	0	0	9	0	9
43	1	122	10	0	0	0	0	0	0	0	0	0	133	0	133
44	0	0	1	0	0	0	0	0	0	0	0	0	1	0	1
45	1	57	5	0	0	0	0	0	0	0	0	0	63	0	63
46	0	5	0	0	0	0	0	0	0	0	0	0	5	0	5
47	1	0	1	0	0	0	0	0	-3	0	0	0	2	-3	5
48	0	0	0	0	0	0	0	-1	0	0	0	0	0	-1	1
49	11	8	0	0	0	0	0	-4	-2	0	0	0	19	-6	25
50	0	1	0	0	0	0	0	-1	0	0	0	0	1	-1	2
51	0	0	0	0	0	0	0	-1	0	0	0	0	0	-1	1
52	0	0	0	0	0	0	0	0	0	0	0	0	0	0	0
53	0	0	0	0	0	0	0	0	0	0	0	0	0	0	0
54	0	0	0	0	0	0	0	0	0	0	0	0	0	0	0
55	0	1	1	0	0	0	0	0	0	0	0	0	2	0	2
56	0	4	3	0	1	0	0	0	0	0	0	0	8	0	8
57	0	0	1	1	0	0	0	0	0	0	0	0	2	0	2
58	0	41	0	0	0	1	0	0	0	0	0	0	42	0	42
59	1	0	1	1	0	0	0	0	0	0	0	0	3	0	3
60	0	1	0	0	0	0	0	0	0	0	0	0	1	0	1
61	0	0	0	0	0	0	0	0	0	0	0	0	0	0	0
62	0	1	0	0	0	0	0	0	0	0	0	0	1	0	1
63	0	72	0	0	0	0	0	0	0	0	0	0	72	0	72
64	0	28	4	0	0	0	0	-3	-2	0	0	0	32	-5	37
65	1	6	0	0	0	0	0	-5	0	0	0	0	7	-5	12
66	1	28	20	0	0	0	-1	0	0	0	0	0	49	-1	50
67	0	0	0	1	0	0	0	0	0	0	0	0	1	0	1
68	1	0	0	0	0	0	0	0	0	0	0	0	1	0	1
69	0	0	0	0	0	0	0	0	0	0	0	0	0	0	0
70	0	0	0	0	0	0	0	-8	-1	0	0	0	0	-9	9
71	0	0	0	0	0	0	0	-2	0	0	0	0	0	-2	2
72	0	0	0	0	0	0	0	0	0	0	0	0	0	0	0
73	0	0	0	0	0	0	0	-6	0	0	0	0	0	-6	6
74	0	0	0	1	0	0	0	-2	0	0	0	0	1	-2	3
75	0	3	1	0	0	0	0	0	0	0	0	0	4	0	4
76	0	1	0	0	0	0	0	0	0	0	0	0	1	0	1
77	0	1	0	0	0	0	0	0	0	0	0	0	1	0	1
78	0	0	0	0	0	0	0	0	0	0	0	0	0	0	0
79	0	0	0	0	0	0	0	0	0	0	0	0	0	0	0
80	1	4	3	0	0	0	0	0	0	0	0	0	8	0	8
81	0	17	2	0	0	0	0	0	0	0	0	0	19	0	19
82	0	5	0	0	0	0	0	-1	0	0	0	0	5	-1	6
83	0	1	0	0	0	0	0	0	0	0	0	0	1	0	1
84	0	0	0	0	0	0	0	0	0	0	0	0	0	0	0
85	0	0	0	0	0	0	0	0	0	0	0	0	0	0	0
86	0	11	0	0	0	0	0	0	0	0	0	0	11	0	11
87	0	3	1	0	0	2	0	0	0	0	0	0	6	0	6
88	0	2	0	0	0	0	0	0	0	0	0	0	2	0	2
89	0	0	0	0	0	0	0	0	0	0	0	0	0	0	0
90	0	0	0	0	0	0	0	0	0	0	0	0	0	0	0
91	0	0	0	0	0	0	0	0	0	0	0	0	0	0	0
92	0	0	0	0	0	0	0	0	0	0	0	0	0	0	0
93	0	0	0	0	0	0	0	0	0	0	0	0	0	0	0
94	0	4	1	0	0	0	0	0	0	0	0	0	5	0	5
95	0	0	0	0	0	0	0	0	0	0	0	0	0	0	0
96	1	4	2	0	0	0	0	0	0	0	0	0	7	0	7
97	0	0	1	0	0	0	0	0	0	0	0	0	1	0	1
98	0	7	0	0	0	0	0	-1	0	0	0	0	7	-1	8
99	0	4	0	0	0	0	0	0	0	0	0	0	4	0	4
100	0	1	0	0	0	0	0	0	0	0	0	0	1	0	1
101	0	2	0	0	0	0	0	0	0	0	0	0	2	0	2
102	2	6	1	0	0	0	0	0	0	0	0	0	9	0	9
103	0	2	0	0	0	0	0	-3	0	0	0	0	2	-3	5
104	0	0	0	0	0	0	0	-32	0	0	0	0	0	-32	32
105	0	0	0	0	0	0	0	0	0	0	0	0	0	0	0
106	0	4	0	0	0	0	0	-7	0	0	0	0	4	-7	11
107	0	0	0	0	0	0	0	0	0	0	0	0	0	0	0
108	0	0	0	0	0	0	0	0	0	0	0	0	0	0	0
109	0	3	2	0	0	0	0	0	0	0	0	0	5	0	5
110	0	0	0	0	0	0	0	0	0	0	0	0	0	0	0
111	0	0	0	0	0	0	0	0	0	0	0	0	0	0	0
112	0	3	0	0	0	0	0	0	0	0	0	0	3	0	3
113	0	0	0	0	0	0	0	0	0	0	0	0	0	0	0
114	0	4	0	0	0	0	0	-1	0	0	0	0	4	-1	5
115	0	0	0	0	0	0	0	0	0	0	0	0	0	0	0
116	0	0	0	0	0	0	0	-5	0	0	0	0	0	-5	5
117	0	1	0	0	1	0	0	0	0	0	0	0	2	0	2
118	0	0	0	0	0	0	0	0	0	0	0	0	0	0	0
119	0	0	0	0	0	0	0	0	0	0	0	0	0	0	0
120	0	0	0	0	0	0	0	0	0	0	0	0	0	0	0
121	0	0	0	0	0	0	0	0	0	0	0	0	0	0	0
122	0	0	0	0	0	0	0	0	0	0	0	0	0	0	0
123	0	0	0	0	0	0	0	0	0	0	0	0	0	0	0
124	0	0	0	0	0	0	0	0	0	0	0	0	0	0	0
125	0	0	0	0	0	0	0	0	0	0	0	0	0	0	0
126	0	0	0	0	0	0	0	0	0	0	0	0	0	0	0
127	2	10	1	1	0	0	0	-13	0	0	0	0	14	-13	27
128	0	5	1	0	0	0	0	0	0	0	0	0	6	0	6
129	0	3	0	0	0	0	0	0	0	0	0	0	3	0	3
130	0	0	0	0	0	0	-2	-6	0	0	0	0	0	-8	8
131	0	0	0	0	0	0	0	-1	0	0	0	0	0	-1	1
132	0	0	0	0	0	0	0	0	-1	0	0	0	0	-1	1
133	0	0	0	1	0	0	0	-5	0	0	0	0	1	-5	6
134	0	0	0	0	1	0	0	-4	-1	0	0	0	1	-5	6
135	0	0	0	0	0	0	0	-3	-2	0	0	0	0	-5	5
136	0	2	0	0	0	0	0	-1	0	0	0	0	2	-1	3
137	1	1	0	0	0	0	0	-1	0	0	0	0	2	-1	3
138	0	0	0	0	0	0	0	0	0	0	0	0	0	0	0
139	0	1	0	0	0	0	0	0	0	0	0	0	1	0	1
140	0	0	0	0	0	0	0	-3	0	0	0	0	0	-3	3
141	0	0	0	0	0	0	0	0	0	0	0	0	0	0	0
142	0	0	0	0	0	0	0	-1	0	0	0	0	0	-1	1
143	0	0	0	0	0	0	-1	-4	-1	0	0	0	0	-6	6
144	0	0	0	0	0	0	0	0	0	0	0	0	0	0	0
145	0	0	0	0	0	0	0	-5	0	0	0	0	0	-5	5
146	0	0	1	0	0	1	0	0	0	0	-1	0	2	-1	3
147	0	1	0	0	0	0	0	0	0	0	0	0	1	0	1
148	0	20	1	0	0	0	0	-4	0	0	0	0	21	-4	25
149	0	0	0	0	0	0	0	-12	0	0	0	0	0	-12	12
150	0	0	0	0	0	0	0	0	0	0	0	0	0	0	0
151	0	4	0	0	0	0	0	0	0	0	0	0	4	0	4
152	0	0	0	0	1	0	-1	0	0	0	0	0	1	-1	2
153	0	0	0	0	0	0	0	0	0	0	0	0	0	0	0
154	0	0	0	0	0	0	0	0	0	0	0	0	0	0	0
155	0	0	0	0	0	0	0	0	0	0	0	0	0	0	0
156	0	0	0	0	0	0	0	0	0	0	0	0	0	0	0
157	0	1	0	0	0	0	0	0	0	0	0	0	1	0	1
158	0	0	1	0	0	0	0	0	0	0	0	0	1	0	1
159	0	0	0	0	0	0	0	0	0	0	0	0	0	0	0
160	0	0	0	1	0	0	0	0	0	0	0	0	1	0	1
161	0	0	0	0	0	0	0	0	0	0	0	0	0	0	0
162	0	1	0	0	0	0	0	0	0	0	0	0	1	0	1
163	0	0	0	0	0	0	0	0	0	0	0	0	0	0	0
164	0	0	2	0	0	0	0	0	0	0	0	0	2	0	2
165	0	0	0	0	1	0	0	0	0	0	0	0	1	0	1
166	0	1	0	2	0	0	0	-5	0	0	0	0	3	-5	8
167	0	0	0	0	0	0	0	0	0	0	0	0	0	0	0
168	0	0	0	0	0	0	0	0	0	0	0	0	0	0	0
169	0	0	0	0	0	0	0	0	0	0	0	0	0	0	0
170	0	0	0	0	0	0	0	-1	0	0	0	0	0	-1	1
171	0	0	0	0	0	0	0	0	0	0	0	0	0	0	0
172	0	6	1	0	0	0	0	0	0	0	0	0	7	0	7
173	1	0	2	0	0	0	0	0	0	0	0	0	3	0	3
174	0	3	0	0	0	0	0	0	0	0	0	0	3	0	3
175	0	3	2	0	0	0	0	0	0	0	0	0	5	0	5
176	0	0	2	0	0	0	0	0	0	0	0	0	2	0	2
177	0	0	0	0	0	0	0	0	0	0	0	0	0	0	0
178	0	3	0	0	0	0	0	0	0	0	0	0	3	0	3
179	0	0	0	0	0	0	0	-2	0	0	0	0	0	-2	2
180	0	2	1	1	0	0	0	-9	0	0	0	0	4	-9	13
181	0	3	3	0	0	0	0	0	0	0	0	0	6	0	6
182	0	0	1	1	1	0	0	0	0	0	0	0	3	0	3
183	0	2	0	0	0	0	0	0	0	0	0	0	2	0	2
184	0	1	1	0	0	0	0	0	0	0	0	0	2	0	2
185	0	5	0	0	0	0	0	0	0	0	0	0	5	0	5
186	0	0	0	0	0	1	0	0	0	0	0	0	1	0	1
187	2	12	2	0	0	0	0	-64	0	0	0	0	16	-64	80
188	1	1	0	0	0	0	-4	0	0	0	0	0	2	-4	6
189	0	0	0	0	0	0	0	0	0	0	0	0	0	0	0
190	0	0	0	0	0	0	0	0	0	0	0	0	0	0	0
191	0	0	0	0	0	0	0	0	0	0	0	0	0	0	0
192	0	0	0	0	0	0	0	0	0	0	0	0	0	0	0
193	0	0	0	0	0	0	0	0	0	0	0	0	0	0	0
194	0	0	0	0	0	0	0	0	0	0	0	0	0	0	0
195	0	0	0	0	0	0	0	0	0	0	0	0	0	0	0
196	0	0	0	0	0	0	0	-6	0	0	0	0	0	-6	6
197	0	0	0	0	0	0	0	0	0	0	0	0	0	0	0
198	3	10	5	0	0	0	0	0	0	0	0	0	18	0	18
199	0	0	0	0	0	0	0	0	0	0	0	0	0	0	0
200	1	0	0	0	0	0	0	0	0	0	0	0	1	0	1
201	0	20	1	0	0	0	0	0	0	0	0	0	21	0	21
202	1	13	0	0	0	0	0	0	0	0	0	0	14	0	14
203	2	3	0	0	0	0	0	0	0	0	0	0	5	0	5
204	0	1	0	0	0	0	0	0	0	0	0	0	1	0	1
205	0	0	0	0	0	0	0	0	0	0	0	0	0	0	0
206	0	0	0	0	0	0	0	0	0	0	0	0	0	0	0
207	0	0	0	0	0	0	0	0	0	0	0	0	0	0	0
208	0	0	0	0	0	0	0	0	0	0	0	0	0	0	0
209	0	0	0	0	0	0	0	0	0	0	0	0	0	0	0
210	0	0	0	0	0	0	0	0	0	0	0	0	0	0	0
211	0	0	0	0	0	0	0	0	0	0	0	0	0	0	0
212	0	2	0	0	0	0	0	0	0	0	0	0	2	0	2
213	0	0	0	0	0	0	0	0	0	0	0	0	0	0	0
214	0	0	0	0	0	0	0	0	0	0	0	0	0	0	0
215	0	0	0	0	0	0	0	0	0	0	0	0	0	0	0
216	0	0	0	0	0	0	0	0	0	0	0	0	0	0	0
217	0	0	2	0	0	0	0	0	0	0	0	0	2	0	2
218	0	0	0	0	0	0	0	0	0	0	0	0	0	0	0
219	0	0	0	0	0	0	0	0	0	0	0	0	0	0	0
220	0	6	1	0	0	0	0	0	0	0	0	0	7	0	7
221	0	1	0	0	0	0	0	0	0	0	0	0	1	0	1
222	0	0	0	1	0	0	0	0	0	0	0	0	1	0	1
223	1	1	0	0	0	0	0	-6	0	0	0	0	2	-6	8
224	0	2	0	0	0	0	-1	-12	0	0	0	0	2	-13	15
225	0	9	5	0	0	0	0	-5	0	0	0	0	14	-5	19
226	0	0	0	0	0	0	-1	0	0	0	0	0	0	-1	1
227	0	10	0	0	0	0	0	-7	0	0	0	0	10	-7	17
228	0	2	0	0	0	0	0	0	0	0	0	0	2	0	2
229	0	0	0	0	0	0	0	0	0	0	0	0	0	0	0
230	0	0	0	0	0	0	0	0	0	0	0	0	0	0	0
231	0	0	0	0	0	0	0	0	0	0	0	0	0	0	0
232	0	0	0	0	0	0	0	0	0	0	0	0	0	0	0
233	0	0	0	0	0	0	0	0	0	0	0	0	0	0	0
234	0	0	0	0	0	0	0	0	0	0	0	0	0	0	0
235	0	0	0	0	0	0	0	0	0	0	0	0	0	0	0
236	0	0	0	0	0	0	0	0	0	0	0	0	0	0	0
237	0	0	0	0	0	0	0	0	0	0	0	0	0	0	0
238	0	0	0	0	0	0	0	-1	0	0	0	0	0	-1	1
239	0	3	0	0	0	0	0	0	0	0	0	0	3	0	3
240	0	2	0	0	0	0	0	0	0	0	0	0	2	0	2
241	0	0	0	0	0	0	0	0	0	0	0	0	0	0	0
242	0	0	0	0	0	0	0	-4	0	0	0	0	0	-4	4
243	0	0	0	0	0	0	0	-1	0	0	0	0	0	-1	1
244	0	0	0	0	0	0	0	0	0	0	0	0	0	0	0
245	0	0	0	0	0	0	0	0	0	0	0	0	0	0	0
246	0	0	0	0	0	0	0	0	0	0	0	0	0	0	0
247	0	0	0	0	0	0	0	-3	0	0	0	0	0	-3	3
248	0	0	0	0	0	0	0	0	0	0	0	0	0	0	0
249	0	0	0	0	0	0	0	0	0	0	0	0	0	0	0
250	0	0	0	0	0	0	0	0	0	0	0	0	0	0	0
251	0	0	0	0	0	0	0	0	0	0	0	0	0	0	0
252	0	0	0	0	0	0	0	0	0	0	0	0	0	0	0
253	0	0	0	0	0	0	0	0	0	0	0	0	0	0	0
254	0	0	0	0	0	0	0	0	0	0	0	0	0	0	0
255	0	0	0	0	0	0	0	0	0	0	0	0	0	0	0
256	0	0	0	0	0	0	0	0	0	0	0	0	0	0	0
257	0	2	0	0	0	0	0	0	0	0	0	0	2	0	2
258	0	1	0	0	0	0	0	0	0	0	0	0	1	0	1
259	0	2	0	0	0	0	0	0	0	0	0	0	2	0	2
260	0	1	0	0	0	0	0	0	0	0	0	0	1	0	1
261	0	8	1	0	0	0	0	0	0	0	0	0	9	0	9
262	0	10	0	0	0	0	0	0	0	0	0	0	10	0	10
263	0	0	0	0	0	0	0	0	0	0	0	0	0	0	0
264	0	14	0	0	0	0	0	-2	0	0	0	0	14	-2	16
265	1	17	1	0	0	0	0	-9	0	0	0	0	19	-9	28
266	0	0	0	0	0	0	0	0	0	0	0	0	0	0	0
267	0	0	0	0	0	0	0	0	0	0	0	0	0	0	0
268	0	0	0	0	0	0	0	0	0	0	0	0	0	0	0
269	0	4	0	0	0	0	0	-6	0	0	0	0	4	-6	10
270	0	0	0	0	0	0	0	0	0	0	0	0	0	0	0
271	0	0	0	0	0	0	0	0	0	0	0	0	0	0	0
272	0	3	1	0	0	1	0	0	0	0	0	0	5	0	5
273	0	0	0	0	0	0	0	0	0	0	0	0	0	0	0
274	0	4	0	0	0	0	0	-2	0	0	0	0	4	-2	6
275	0	1	21	0	0	0	0	0	0	0	0	0	22	0	22
276	0	2	0	0	0	0	0	-1	0	0	0	0	2	-1	3
277	0	2	0	0	0	0	0	0	0	0	0	0	2	0	2
278	0	0	0	0	0	0	0	0	0	0	-1	0	0	-1	1
279	0	0	0	0	0	0	0	0	0	0	0	0	0	0	0
280	0	2	0	0	0	0	0	-1	0	0	0	0	2	-1	3
281	1	0	0	0	0	0	0	-20	0	0	0	0	1	-20	21
282	0	0	2	0	0	0	0	-1	0	0	0	0	2	-1	3
283	0	0	0	0	0	0	0	0	0	0	0	0	0	0	0
284	0	0	0	0	0	0	0	0	0	0	0	0	0	0	0
285	0	0	1	0	0	0	0	0	0	0	0	0	1	0	1
286	0	0	0	0	0	0	0	0	0	0	0	0	0	0	0
287	0	0	0	0	0	0	0	0	0	0	0	0	0	0	0
288	0	0	0	0	0	0	0	0	0	0	0	0	0	0	0
289	0	0	0	0	0	0	0	0	0	0	0	0	0	0	0
290	0	0	1	0	0	0	0	0	0	0	0	0	1	0	1
291	0	0	0	0	0	0	0	0	0	0	0	0	0	0	0
292	0	11	1	0	0	0	0	0	0	0	0	0	12	0	12
293	0	2	1	0	0	0	0	-16	0	0	0	0	3	-16	19
294	0	1	0	0	0	0	0	0	0	0	0	0	1	0	1
295	2	44	4	0	0	0	0	0	0	0	0	0	50	0	50
296	0	0	0	0	0	0	0	0	0	0	0	0	0	0	0
297	0	3	0	0	0	0	0	0	0	0	0	0	3	0	3
298	0	0	0	0	0	0	0	0	0	0	0	0	0	0	0
299	0	0	0	0	0	0	0	0	0	0	0	0	0	0	0
300	0	0	0	0	0	0	0	0	0	0	0	0	0	0	0
301	0	0	0	0	0	0	0	0	0	0	0	0	0	0	0
302	0	0	0	0	0	0	0	0	0	0	0	0	0	0	0
303	0	0	0	0	0	0	0	0	0	0	0	0	0	0	0
304	0	0	0	0	0	0	0	0	0	0	0	0	0	0	0
305	0	0	0	0	0	0	0	0	0	0	0	0	0	0	0
306	0	0	0	0	0	0	0	0	0	0	0	0	0	0	0
307	0	3	0	0	0	0	0	0	0	0	0	0	3	0	3
308	0	0	0	0	0	0	0	0	0	0	0	0	0	0	0
309	0	0	0	0	0	0	0	0	0	0	0	0	0	0	0
310	0	0	0	0	0	0	0	0	0	0	0	0	0	0	0
311	0	1	0	0	0	0	0	-12	0	0	0	0	1	-12	13
312	0	0	0	0	0	0	0	-4	0	0	0	0	0	-4	4
313	0	0	0	0	0	0	0	0	0	0	0	0	0	0	0
314	0	1	0	0	0	0	0	-7	0	0	0	0	1	-7	8
315	0	0	0	0	0	0	0	0	0	0	0	0	0	0	0
316	1	20	0	1	0	0	0	-3	0	0	0	0	22	-3	25
317	0	0	0	0	0	0	0	0	0	0	0	0	0	0	0
318	0	0	0	0	0	0	0	-4	0	0	0	0	0	-4	4
319	0	0	0	0	0	0	0	0	0	0	0	0	0	0	0
320	0	1	0	0	0	0	0	0	0	0	0	0	1	0	1
321	0	0	0	0	0	0	0	0	0	0	0	0	0	0	0
322	0	1	0	0	0	0	0	0	0	0	0	0	1	0	1
323	0	0	0	0	0	0	0	0	0	0	0	0	0	0	0
324	0	1	0	0	0	0	0	0	0	0	0	0	1	0	1
325	3	10	0	0	1	0	0	0	0	0	0	0	14	0	14
326	0	1	0	0	0	0	0	-1	0	0	0	0	1	-1	2
327	0	4	0	0	0	0	0	0	0	0	0	0	4	0	4
328	1	11	1	0	0	0	-2	0	0	0	0	0	13	-2	15
329	0	8	0	0	0	0	0	0	0	0	0	0	8	0	8
330	1	3	1	0	0	0	0	-4	0	0	0	0	5	-4	9
331	0	0	0	0	0	0	0	-1	0	0	0	0	0	-1	1
332	0	0	0	0	0	0	0	0	0	0	0	0	0	0	0
333	0	0	0	0	0	0	0	0	0	0	0	0	0	0	0
334	0	0	0	0	0	0	0	0	0	0	0	0	0	0	0
335	0	8	1	0	0	0	0	-6	0	0	0	0	9	-6	15
336	0	0	0	0	0	0	0	0	0	0	0	0	0	0	0
337	0	3	0	0	0	0	0	-10	0	0	0	0	3	-10	13
338	0	1	0	0	0	0	0	0	0	0	0	0	1	0	1
339	1	52	2	0	2	0	0	0	0	0	0	0	57	0	57
340	0	1	0	0	0	0	0	-8	0	0	0	0	1	-8	9
341	1	13	3	0	0	0	0	0	0	0	0	0	17	0	17
342	0	1	1	0	0	0	0	0	0	0	0	0	2	0	2
343	0	16	0	0	0	1	0	0	0	0	0	0	17	0	17
344	0	4	3	1	0	0	0	0	0	0	0	0	8	0	8
345	0	0	0	0	0	0	0	0	0	0	0	0	0	0	0
346	0	0	0	0	0	0	0	0	0	0	0	0	0	0	0
347	0	0	0	0	0	0	0	0	0	0	0	0	0	0	0
348	1	1	0	0	0	0	0	0	0	0	0	0	2	0	2
349	0	1	0	0	0	0	0	0	0	0	0	0	1	0	1
350	0	0	0	0	0	0	0	0	0	0	0	0	0	0	0
351	0	0	0	0	0	0	0	0	0	0	0	0	0	0	0
352	0	0	0	0	0	0	0	0	0	0	0	0	0	0	0
353	0	0	0	0	0	0	0	0	0	0	0	0	0	0	0
354	0	0	0	0	0	0	0	0	0	0	0	0	0	0	0
355	0	0	0	0	1	0	0	0	0	0	0	0	1	0	1
356	0	0	0	0	0	0	0	0	0	0	0	0	0	0	0
357	0	0	0	0	0	0	0	0	0	0	0	0	0	0	0
358	0	197	4	2	0	0	0	0	0	0	0	0	203	0	203
359	0	29	1	0	0	0	0	0	0	0	0	0	30	0	30
360	1	1	0	0	0	0	0	-2	0	0	0	0	2	-2	4
361	0	17	4	1	0	0	0	0	0	0	0	0	22	0	22
362	0	10	3	0	0	0	0	0	0	0	0	0	13	0	13
363	0	3	0	0	0	0	0	0	0	0	0	0	3	0	3
364	0	9	0	0	0	0	0	0	0	0	0	0	9	0	9
365	0	2	0	0	0	0	0	0	0	0	0	0	2	0	2
366	0	5	1	0	0	0	0	0	0	0	0	0	6	0	6
367	0	0	0	0	0	0	0	-2	0	0	0	0	0	-2	2
368	1	19	5	0	0	0	0	0	0	0	0	0	25	0	25
369	0	0	0	0	0	0	0	0	0	0	0	0	0	0	0
370	0	23	2	0	1	0	0	0	-1	0	0	0	26	-1	27
371	0	1	0	1	0	0	0	-2	0	0	0	0	2	-2	4
372	0	26	6	0	0	0	0	0	-1	0	0	0	32	-1	33
373	0	0	0	0	0	0	0	0	0	0	0	0	0	0	0
374	1	13	0	0	0	0	0	0	0	0	0	0	14	0	14
375	0	0	0	0	0	0	0	0	0	0	0	0	0	0	0
376	0	0	0	0	0	0	0	0	0	0	0	0	0	0	0
377	0	0	0	0	0	0	0	0	0	0	0	0	0	0	0
378	0	0	0	0	0	0	0	0	0	0	0	0	0	0	0
379	0	0	0	0	0	0	0	0	0	0	0	0	0	0	0
380	0	0	0	0	0	0	0	0	0	0	0	0	0	0	0
381	0	0	0	0	0	0	0	0	0	0	0	0	0	0	0
382	0	0	0	0	0	0	0	0	0	0	0	0	0	0	0
383	0	6	0	0	0	0	0	0	0	0	0	0	6	0	6
384	0	1	0	0	0	0	0	0	0	0	0	0	1	0	1
385	0	2	0	0	0	0	0	-1	0	0	0	0	2	-1	3
386	0	1	0	0	0	0	0	0	0	0	0	0	1	0	1
387	0	0	0	0	0	0	0	0	0	0	0	0	0	0	0
388	0	0	0	0	0	0	0	0	0	0	0	0	0	0	0
389	0	0	0	0	0	0	0	0	0	0	0	0	0	0	0
390	0	0	0	0	0	0	0	0	0	0	0	0	0	0	0
391	0	0	0	0	0	0	0	0	0	0	0	0	0	0	0
392	0	0	0	0	0	0	0	0	0	0	0	0	0	0	0
393	0	0	0	0	0	0	0	0	0	0	0	0	0	0	0
394	0	0	0	0	0	0	0	0	0	0	0	0	0	0	0
395	0	1	0	0	0	0	0	0	0	0	0	0	1	0	1
396	0	0	0	1	0	0	0	0	0	0	0	0	1	0	1
397	0	1	0	0	0	0	0	0	0	0	0	0	1	0	1
398	0	3	0	0	0	0	0	-19	0	0	0	0	3	-19	22
399	0	0	2	0	0	0	-1	0	0	0	0	0	2	-1	3
400	0	10	0	0	0	0	0	-2	0	0	0	0	10	-2	12
401	1	0	1	0	0	0	0	0	0	0	0	0	2	0	2
402	0	11	2	0	0	0	0	0	0	0	0	0	13	0	13
403	0	18	4	0	0	0	0	0	0	0	0	0	22	0	22
404	0	13	1	0	0	0	0	0	0	0	0	0	14	0	14
405	0	0	3	0	0	0	0	0	0	0	0	0	3	0	3
406	0	7	3	0	0	0	0	0	0	0	0	0	10	0	10
407	0	6	1	0	0	0	0	0	0	0	0	0	7	0	7
408	0	0	0	0	0	0	0	0	0	0	0	0	0	0	0
409	0	2	0	0	0	0	0	-1	0	0	0	0	2	-1	3
410	0	4	0	0	0	0	0	0	0	0	0	0	4	0	4
411	0	0	0	0	0	0	0	0	0	0	0	0	0	0	0
412	0	0	1	0	0	0	0	0	0	0	0	0	1	0	1
413	0	0	3	0	0	0	0	0	0	0	0	0	3	0	3
414	0	7	0	0	0	0	0	-2	0	0	0	0	7	-2	9
415	0	9	1	0	0	0	0	0	0	0	0	0	10	0	10
416	0	1	1	0	0	0	0	0	0	0	0	0	2	0	2
417	0	0	0	0	0	0	0	0	0	0	0	0	0	0	0
418	0	0	0	0	0	0	0	0	0	0	0	0	0	0	0
419	0	6	0	0	0	0	0	0	0	0	0	0	6	0	6
420	0	0	0	0	0	0	0	0	0	0	0	0	0	0	0
421	0	4	2	0	0	0	0	0	0	0	0	0	6	0	6
422	0	6	0	0	0	0	0	-2	0	0	0	0	6	-2	8
423	0	7	33	0	0	0	0	0	0	0	0	0	40	0	40
424	0	0	0	0	0	0	0	0	0	0	0	0	0	0	0
425	2	14	0	0	0	0	0	0	0	0	0	0	16	0	16
426	0	1	0	0	0	0	0	0	0	0	0	0	1	0	1
427	1	8	2	0	0	0	0	0	0	0	0	0	11	0	11
428	1	10	0	0	0	0	0	0	0	0	0	0	11	0	11
429	0	0	1	0	0	0	0	0	0	0	0	0	1	0	1
430	0	3	0	0	0	0	0	-1	0	0	0	0	3	-1	4
431	0	1	0	0	0	0	0	0	0	0	0	0	1	0	1
432	0	0	1	0	0	0	0	0	0	0	0	0	1	0	1
433	0	9	0	0	0	0	0	0	0	0	0	0	9	0	9
434	1	0	0	0	0	0	0	-1	-1	0	0	0	1	-2	3
435	0	2	0	0	0	0	0	0	0	0	0	0	2	0	2
436	0	0	0	0	0	0	0	-1	0	0	0	0	0	-1	1
437	1	0	0	0	0	0	0	0	0	0	0	0	1	0	1
438	0	0	0	0	0	0	0	0	0	0	0	0	0	0	0
439	0	0	0	0	0	0	0	0	0	0	0	0	0	0	0
440	0	0	0	0	0	0	0	0	0	0	0	0	0	0	0
441	0	0	0	0	0	0	0	0	0	0	0	0	0	0	0
442	0	0	0	0	0	0	0	0	0	0	0	0	0	0	0
443	0	0	0	0	0	0	0	0	0	0	0	0	0	0	0
444	0	0	0	0	0	0	0	0	0	0	0	0	0	0	0
445	0	0	0	0	0	0	0	0	0	0	0	0	0	0	0
446	0	0	0	0	0	0	0	-6	0	0	0	0	0	-6	6
447	0	1	0	0	0	0	0	0	0	0	0	0	1	0	1
448	0	0	0	0	0	0	0	0	0	0	0	0	0	0	0
449	0	0	0	0	0	0	0	0	0	0	0	0	0	0	0
450	0	0	0	0	0	0	0	0	0	0	0	0	0	0	0
451	0	2	0	0	0	0	0	-4	0	0	0	0	2	-4	6
452	0	1	0	0	0	0	-1	-1	0	0	0	0	1	-2	3
453	0	0	0	0	0	3	0	0	0	0	0	0	3	0	3
454	0	0	0	0	1	0	0	0	0	0	0	0	1	0	1
455	0	0	0	0	0	1	0	0	0	0	0	0	1	0	1
456	0	0	0	0	0	1	0	0	0	0	0	0	1	0	1
457	0	2	0	0	0	0	0	0	0	0	0	0	2	0	2
458	0	1	0	0	0	0	0	0	0	0	0	0	1	0	1
459	0	0	0	0	0	0	0	0	0	0	0	0	0	0	0
460	0	0	0	0	0	0	0	0	0	0	0	0	0	0	0
461	0	0	0	0	0	0	0	0	0	0	0	0	0	0	0
462	0	13	3	0	1	0	0	0	0	0	0	0	17	0	17
463	1	100	8	1	0	0	0	-42	0	0	0	0	110	-42	152
464	2	102	27	0	0	0	0	-6	0	0	0	0	131	-6	137
465	0	1	0	0	0	0	0	-2	-1	0	0	0	1	-3	4
466	0	1	1	0	0	0	-1	-39	-3	0	0	0	2	-43	45
467	0	22	4	2	1	0	-1	-14	0	0	0	0	29	-15	44
468	2	16	7	0	0	0	0	-22	0	0	0	0	25	-22	47
469	0	0	0	0	0	1	-2	-9	0	0	0	0	1	-11	12
470	0	0	0	0	0	0	0	0	0	0	0	0	0	0	0
471	1	0	0	0	0	0	0	-1	0	0	0	0	1	-1	2
472	0	0	0	0	0	0	0	0	0	0	0	0	0	0	0
473	0	0	0	0	0	0	0	0	0	0	0	0	0	0	0
474	0	1	0	0	0	0	0	-1	0	0	0	0	1	-1	2
475	0	0	0	0	0	0	0	0	0	0	0	0	0	0	0
476	1	0	0	0	0	0	0	0	0	0	0	0	1	0	1
477	0	1	0	0	0	0	0	0	0	0	0	0	1	0	1
478	0	1	0	0	0	0	0	0	0	0	0	0	1	0	1
479	0	0	0	0	0	0	-2	0	0	0	0	0	0	-2	2
480	0	2	0	0	0	0	0	0	0	0	0	0	2	0	2
481	2	4	0	1	0	0	0	0	0	0	0	0	7	0	7
482	0	6	0	0	0	0	0	0	0	0	0	0	6	0	6
483	0	0	0	0	0	0	0	0	0	0	0	0	0	0	0
484	0	56	5	1	1	0	0	0	0	0	0	0	63	0	63
485	0	0	0	0	0	0	0	0	0	-1	0	0	0	-1	1
486	0	0	0	0	0	0	0	0	0	0	0	0	0	0	0
487	0	0	0	0	0	0	0	0	0	0	0	0	0	0	0
488	0	0	0	0	0	0	0	0	0	0	0	0	0	0	0
489	0	12	0	0	0	0	0	0	0	0	0	0	12	0	12
490	0	6	5	0	0	1	0	0	0	0	0	0	12	0	12
491	0	8	0	0	1	0	0	0	0	0	0	0	9	0	9
492	0	2	1	0	1	0	0	0	0	0	0	0	4	0	4
493	2	12	2	0	0	0	0	0	0	0	0	0	16	0	16
494	0	0	0	0	0	0	0	-1	0	0	0	0	0	-1	1
495	0	23	2	2	0	0	0	-3	0	0	0	0	27	-3	30
496	0	7	0	0	0	0	0	0	0	0	0	0	7	0	7
497	0	3	1	0	0	0	0	0	0	0	0	0	4	0	4
498	0	0	0	0	0	0	0	0	0	0	0	0	0	0	0
499	0	26	1	0	0	0	0	0	0	0	0	0	27	0	27
500	0	20	1	0	0	0	0	0	0	0	0	0	21	0	21
501	0	16	2	0	1	0	0	0	0	0	0	0	19	0	19
502	0	11	0	0	0	0	0	0	0	0	0	0	11	0	11
503	0	0	0	0	0	0	0	0	0	0	0	0	0	0	0
504	0	2	0	0	0	0	0	0	0	0	0	0	2	0	2
505	0	7	3	0	0	0	0	0	0	0	0	0	10	0	10
506	0	12	4	0	0	0	0	0	0	0	0	0	16	0	16
507	0	0	0	0	0	0	0	0	0	0	0	0	0	0	0
508	0	2	0	0	0	0	0	-1	0	0	0	0	2	-1	3
509	0	0	0	0	0	0	0	0	0	0	0	0	0	0	0
510	0	5	2	0	0	0	0	0	0	0	0	0	7	0	7
511	0	9	2	0	0	0	0	0	0	0	0	0	11	0	11
512	0	2	0	0	0	0	0	0	-1	0	0	0	2	-1	3
513	0	0	0	0	0	0	0	-1	0	0	0	0	0	-1	1
514	0	0	0	0	0	0	0	0	0	0	0	0	0	0	0
515	0	0	0	0	0	0	0	0	0	0	0	0	0	0	0
516	0	4	0	0	1	0	0	0	0	0	0	0	5	0	5
517	0	1	0	0	0	0	0	0	0	0	0	0	1	0	1
518	0	1	0	0	0	0	0	0	0	0	0	0	1	0	1
519	0	11	4	1	0	0	0	0	0	0	0	0	16	0	16
520	0	6	0	0	0	0	0	0	0	0	0	0	6	0	6
521	0	1	0	0	0	0	0	0	0	0	0	0	1	0	1
522	0	0	0	0	0	0	0	0	0	0	0	0	0	0	0
523	0	0	0	0	0	0	0	0	0	0	0	0	0	0	0
524	0	1	0	0	0	0	0	-4	0	0	0	0	1	-4	5
525	0	0	0	0	0	0	-1	0	0	0	0	0	0	-1	1
526	0	1	0	0	0	0	0	-7	0	0	0	0	1	-7	8
527	0	6	2	0	0	0	0	0	0	0	0	0	8	0	8
528	0	0	0	0	0	0	0	0	0	0	0	0	0	0	0
529	0	4	2	0	0	0	0	0	0	0	0	0	6	0	6
530	0	0	0	0	0	0	0	0	0	0	0	0	0	0	0
531	0	6	0	0	0	0	0	0	0	0	0	0	6	0	6
532	0	27	0	0	0	0	0	0	0	0	0	0	27	0	27
533	0	0	0	0	0	0	0	0	0	0	0	0	0	0	0
534	0	0	0	0	0	0	0	-2	0	0	0	0	0	-2	2
535	0	0	0	0	0	0	0	0	0	0	0	0	0	0	0
536	0	0	0	0	0	0	0	0	0	0	0	0	0	0	0
537	0	0	0	0	0	0	0	0	0	0	0	0	0	0	0
538	0	0	0	0	0	0	0	0	0	0	0	0	0	0	0
539	0	0	0	0	0	0	0	0	0	0	0	0	0	0	0
540	1	2	0	0	0	0	0	0	0	0	0	0	3	0	3
541	0	2	3	0	0	0	0	-1	0	0	0	0	5	-1	6
542	0	4	0	0	0	0	0	0	0	0	0	0	4	0	4
543	0	0	0	0	0	0	0	-5	-2	0	0	0	0	-7	7
544	0	0	0	0	0	0	0	0	0	0	0	0	0	0	0
545	0	0	1	0	0	0	0	0	0	0	0	0	1	0	1
546	0	0	0	0	0	0	0	0	0	0	0	0	0	0	0
547	0	0	0	0	0	0	0	-1	0	0	0	0	0	-1	1
548	0	0	0	0	0	0	0	-6	0	0	0	0	0	-6	6
549	0	6	0	0	0	0	-2	0	0	0	0	0	6	-2	8
550	0	3	0	0	1	0	0	-6	-1	0	0	0	4	-7	11
551	0	1	0	0	0	0	0	-5	0	0	0	0	1	-5	6
552	0	0	0	0	0	0	-1	-4	-4	0	0	0	0	-9	9
553	0	0	1	0	0	0	0	-41	-1	0	0	0	1	-42	43
554	0	0	0	0	0	0	-1	0	0	0	0	0	0	-1	1
555	0	0	2	1	0	0	0	0	0	0	0	0	3	0	3
556	0	1	2	0	0	0	0	-1	0	0	-1	0	3	-2	5
557	0	0	0	0	0	0	0	0	0	0	0	0	0	0	0
558	0	0	0	0	0	0	0	0	0	0	0	0	0	0	0
559	0	0	0	0	0	0	0	0	0	0	0	0	0	0	0
560	0	0	0	0	0	0	0	0	0	0	0	0	0	0	0
561	0	0	0	0	0	0	0	0	0	0	0	0	0	0	0
562	0	0	0	0	0	0	0	0	0	0	0	0	0	0	0
563	0	0	0	0	0	0	0	0	0	0	0	0	0	0	0
564	0	0	0	0	0	0	0	0	0	0	0	0	0	0	0
565	0	0	0	0	0	0	0	0	0	0	0	0	0	0	0
566	0	0	0	0	0	0	0	0	0	0	0	0	0	0	0
567	0	0	0	0	0	0	0	0	0	0	0	0	0	0	0
568	0	0	0	0	0	0	0	0	0	0	0	0	0	0	0
569	0	0	0	0	0	0	0	0	0	0	0	0	0	0	0
570	0	0	0	0	0	0	0	0	0	0	0	0	0	0	0
571	0	4	0	0	0	0	0	-4	0	0	0	0	4	-4	8
572	0	16	1	0	0	0	0	0	0	0	0	0	17	0	17
573	0	1	0	0	0	0	0	0	0	0	0	0	1	0	1
574	0	2	0	0	0	0	0	0	0	0	0	0	2	0	2
575	0	0	0	0	0	0	0	0	0	0	0	0	0	0	0
576	0	1	0	0	0	0	0	0	0	0	0	0	1	0	1
577	0	0	0	0	0	0	0	0	0	0	0	0	0	0	0
578	0	2	0	0	0	0	0	0	0	0	0	0	2	0	2
579	0	0	0	0	0	0	0	0	0	0	0	0	0	0	0
580	0	0	0	0	0	0	0	0	0	0	0	0	0	0	0
581	0	0	0	0	0	0	0	0	0	0	0	0	0	0	0
582	0	0	0	0	0	0	0	0	0	0	0	0	0	0	0
583	0	0	0	0	0	0	0	0	0	0	0	0	0	0	0
584	0	0	0	0	0	0	0	-1	0	0	0	0	0	-1	1
585	0	0	1	0	0	0	0	0	0	0	0	0	1	0	1
586	0	0	0	0	0	0	0	0	0	0	0	0	0	0	0
587	0	0	0	2	0	0	0	0	0	0	0	0	2	0	2
588	0	3	1	0	0	0	0	0	0	0	0	0	4	0	4
589	0	13	0	0	0	0	0	0	0	0	0	0	13	0	13
590	1	7	0	0	0	0	0	0	0	0	0	0	8	0	8
591	0	0	0	0	0	0	0	0	0	0	0	0	0	0	0
592	0	0	0	0	0	0	0	0	0	0	0	0	0	0	0
593	0	0	0	0	0	0	0	0	0	0	0	0	0	0	0
594	0	0	0	0	1	0	0	-2	0	0	0	0	1	-2	3
595	0	5	0	0	0	1	0	0	0	0	0	0	6	0	6
596	0	0	0	0	0	0	0	0	0	0	-1	0	0	-1	1
597	0	0	0	0	0	0	0	0	0	0	0	0	0	0	0
598	0	0	0	1	0	0	0	0	-2	0	0	0	1	-2	3
599	0	8	4	0	0	0	0	0	0	0	0	0	12	0	12
600	3	34	1	0	0	0	0	0	-2	0	0	0	38	-2	40
601	0	5	0	1	0	0	0	0	0	0	0	0	6	0	6
602	1	18	1	0	0	0	0	0	0	0	0	0	20	0	20
603	0	0	0	0	0	0	0	-1	0	0	0	0	0	-1	1
604	0	0	0	0	0	0	0	0	0	0	0	0	0	0	0
605	0	5	0	0	0	0	0	-1	0	0	0	0	5	-1	6
606	0	0	0	0	0	0	0	0	0	0	0	0	0	0	0
607	0	0	0	0	0	0	0	0	0	0	0	0	0	0	0
608	0	6	1	0	0	0	0	0	0	0	0	0	7	0	7
609	3	2	0	0	0	0	0	0	0	0	0	0	5	0	5
610	0	2	1	0	1	0	0	0	-1	0	0	0	4	-1	5
611	1	11	0	1	0	0	0	-11	0	0	0	0	13	-11	24
612	0	3	2	0	0	0	0	0	0	0	0	0	5	0	5
613	0	0	0	0	0	0	0	0	0	0	0	0	0	0	0
614	0	4	0	0	0	0	0	0	0	0	0	0	4	0	4
615	0	7	1	0	0	1	0	0	0	0	0	0	9	0	9
616	0	15	0	0	0	0	0	0	0	0	0	0	15	0	15
617	0	3	0	0	0	0	0	0	0	0	0	0	3	0	3
618	0	3	0	0	0	0	0	0	0	0	0	0	3	0	3
619	1	1	0	0	0	0	0	0	0	0	0	0	2	0	2
620	0	0	0	2	0	0	0	0	0	0	0	0	2	0	2
621	0	0	0	0	0	0	0	0	0	0	0	0	0	0	0
622	0	0	0	0	2	0	0	-14	0	0	0	0	2	-14	16
623	0	0	0	0	0	0	0	0	0	0	0	0	0	0	0
624	0	2	2	0	0	0	0	-3	0	0	0	0	4	-3	7
625	0	0	1	0	0	0	0	0	0	0	0	0	1	0	1
626	0	20	1	0	0	0	0	0	0	0	0	0	21	0	21
627	0	3	0	0	0	0	0	0	0	0	0	0	3	0	3
628	0	6	0	0	0	0	0	-1	0	0	0	0	6	-1	7
629	0	1	8	1	0	2	0	0	0	0	0	0	12	0	12
630	0	61	2	1	0	1	0	0	0	0	0	0	65	0	65
631	0	1	0	0	0	0	0	0	0	0	0	0	1	0	1
632	2	111	1	0	1	0	0	0	0	0	0	0	115	0	115
633	0	25	0	1	2	0	0	0	0	0	0	0	28	0	28
634	1	4	2	1	0	0	0	-3	0	0	0	0	8	-3	11
635	0	3	1	0	0	0	0	-2	0	0	0	0	4	-2	6
636	2	0	0	0	0	0	0	0	0	0	0	0	2	0	2
637	1	0	0	0	0	0	0	0	0	0	0	0	1	0	1
638	0	0	0	0	0	0	0	0	0	0	0	0	0	0	0
639	1	0	0	1	0	0	-1	-1	0	0	0	0	2	-2	4
640	0	0	0	0	0	0	0	-1	0	0	0	0	0	-1	1
641	0	7	4	0	0	0	0	-4	0	0	0	0	11	-4	15
642	0	0	0	0	0	0	0	0	0	0	0	0	0	0	0
643	0	18	2	0	0	0	0	0	0	0	0	0	20	0	20
644	0	0	0	0	0	0	0	0	0	0	0	0	0	0	0
645	0	17	5	0	0	0	0	0	0	0	0	0	22	0	22
646	0	43	2	0	0	0	0	-1	0	0	0	0	45	-1	46
647	0	1	2	0	0	0	0	0	0	0	0	0	3	0	3
648	1	0	0	0	0	0	0	0	0	0	0	0	1	0	1
649	1	60	0	0	0	0	0	-12	0	0	0	0	61	-12	73
650	0	0	0	0	0	0	0	0	0	0	0	0	0	0	0
651	0	0	0	0	0	0	0	0	0	0	0	0	0	0	0
652	4	24	3	0	0	2	0	0	0	0	0	0	33	0	33
653	0	2	0	0	0	0	0	0	0	0	0	0	2	0	2
654	0	0	0	0	0	0	0	0	0	0	0	0	0	0	0
655	0	11	0	2	0	0	0	0	0	0	0	0	13	0	13
656	0	8	1	0	0	0	0	0	0	0	0	0	9	0	9
657	0	16	2	0	1	0	0	0	0	0	0	0	19	0	19
658	0	0	0	0	0	0	0	0	0	0	0	0	0	0	0
659	0	39	2	0	0	0	0	0	0	0	0	0	41	0	41
660	0	0	0	0	0	0	0	0	0	0	0	0	0	0	0
661	0	0	0	0	0	0	0	0	0	0	0	0	0	0	0
662	1	15	2	0	0	0	0	-1	0	0	0	0	18	-1	19
663	0	8	0	0	0	0	0	-1	0	0	0	0	8	-1	9
664	0	0	0	0	0	0	0	0	0	0	0	0	0	0	0
665	0	0	0	0	0	0	0	0	0	0	0	0	0	0	0
666	0	0	0	0	0	0	0	0	0	0	0	0	0	0	0
667	0	1	0	0	0	0	0	0	0	0	0	0	1	0	1
668	0	3	4	0	0	0	0	0	0	0	0	0	7	0	7
669	0	0	0	0	0	0	0	0	0	0	0	0	0	0	0
670	2	23	2	0	0	0	0	0	0	0	0	0	27	0	27
671	0	3	1	0	0	0	0	0	0	0	0	0	4	0	4
672	0	2	0	0	0	0	0	0	0	0	0	0	2	0	2
673	1	28	0	0	0	3	0	-1	0	0	0	0	32	-1	33
674	2	0	0	0	0	0	0	-2	0	0	0	0	2	-2	4
675	1	18	0	0	0	0	0	0	0	0	0	0	19	0	19
676	1	0	0	0	0	0	0	0	0	0	0	0	1	0	1
677	0	0	0	0	0	0	0	0	0	0	0	0	0	0	0
678	0	0	0	0	0	0	0	0	0	0	0	0	0	0	0
679	0	1	0	0	0	0	0	-3	0	0	0	0	1	-3	4
680	0	1	1	2	0	0	0	-6	0	0	0	0	4	-6	10
681	0	0	0	0	0	0	0	0	0	0	0	0	0	0	0
682	0	0	2	0	1	0	0	-4	0	0	0	0	3	-4	7
683	0	0	0	0	0	0	0	-1	0	0	0	0	0	-1	1
684	1	0	0	0	0	0	0	0	0	0	0	0	1	0	1
685	0	1	0	0	0	0	0	0	0	0	0	0	1	0	1
686	0	3	1	0	0	0	0	0	0	0	0	0	4	0	4
687	0	1	0	0	0	0	0	0	0	0	0	0	1	0	1
688	0	1	1	0	0	0	0	-5	0	0	0	0	2	-5	7
689	0	9	1	0	0	0	0	-8	0	0	0	0	10	-8	18
690	0	13	2	0	0	0	0	-9	0	0	0	0	15	-9	24
691	0	1	0	0	0	0	0	0	-1	0	0	0	1	-1	2
692	0	0	0	0	0	0	0	-6	0	0	0	0	0	-6	6
693	0	0	0	0	0	0	-1	0	0	0	0	0	0	-1	1
694	0	0	0	0	0	0	0	0	0	0	0	0	0	0	0
695	0	0	0	0	0	0	0	0	0	0	0	0	0	0	0
696	0	0	0	0	0	0	0	0	0	0	0	0	0	0	0
697	0	0	0	0	0	0	0	0	0	0	0	0	0	0	0
698	0	0	0	0	0	0	0	0	0	0	0	0	0	0	0
699	0	0	0	0	0	0	0	0	0	0	0	0	0	0	0
700	0	0	0	0	0	0	0	0	0	0	0	0	0	0	0
701	0	0	0	0	0	0	0	0	0	0	0	0	0	0	0
702	0	0	0	0	0	0	0	0	0	0	0	0	0	0	0
703	2	8	1	1	0	0	0	0	0	0	0	0	12	0	12
704	0	3	2	0	0	0	0	0	0	0	0	0	5	0	5
705	0	3	0	0	0	0	0	0	0	0	0	0	3	0	3
706	0	0	0	0	0	0	0	0	0	0	0	0	0	0	0
707	0	0	0	0	0	0	0	0	0	0	0	0	0	0	0
708	0	0	0	0	0	0	0	-1	0	0	0	0	0	-1	1
709	0	0	0	0	0	0	0	0	0	0	0	0	0	0	0
710	0	0	0	0	0	0	0	0	0	0	0	0	0	0	0
711	0	0	0	0	0	0	0	0	0	0	0	0	0	0	0
712	0	0	0	0	0	0	0	0	0	0	0	0	0	0	0
713	0	0	3	0	0	0	0	0	0	0	0	0	3	0	3
714	0	0	0	0	0	0	0	0	0	0	0	0	0	0	0
715	0	14	0	0	0	0	0	0	0	0	0	0	14	0	14
716	0	1	0	0	0	0	0	0	0	0	0	0	1	0	1
717	0	0	0	0	0	0	0	-2	0	0	0	0	0	-2	2
718	0	0	0	0	0	0	0	-2	0	0	0	0	0	-2	2
719	0	0	0	0	0	0	0	0	0	0	0	0	0	0	0
720	0	0	0	0	0	0	0	0	0	0	0	0	0	0	0
721	0	0	0	0	0	0	0	0	0	0	0	0	0	0	0
722	0	0	0	0	0	0	0	0	0	0	0	0	0	0	0
723	0	0	0	0	0	0	0	0	0	0	0	0	0	0	0
724	0	0	0	0	0	0	0	0	0	0	0	0	0	0	0
725	0	0	0	0	0	0	0	-2	0	0	0	0	0	-2	2
726	0	0	0	0	0	0	0	0	0	0	0	0	0	0	0
727	0	0	0	0	0	0	0	0	0	0	0	0	0	0	0
728	0	0	0	0	0	0	0	0	0	0	0	0	0	0	0
729	1	3	0	0	0	0	0	-12	-1	0	0	0	4	-13	17
730	1	10	0	0	0	0	0	-8	0	0	0	0	11	-8	19
731	0	1	1	0	0	0	0	0	0	0	0	0	2	0	2
732	0	1	0	0	0	0	0	0	0	0	0	0	1	0	1
733	0	0	0	0	0	0	0	0	0	0	0	0	0	0	0
734	0	1	0	0	0	0	0	-14	0	0	0	0	1	-14	15
735	0	0	0	0	0	0	-1	0	0	0	0	0	0	-1	1
736	0	0	0	0	0	0	0	0	0	0	0	0	0	0	0
737	0	0	0	0	0	0	0	0	0	0	0	0	0	0	0
738	0	0	0	0	0	0	0	0	0	0	0	0	0	0	0
739	0	2	0	0	0	0	0	0	0	0	0	0	2	0	2
740	0	2	0	0	0	0	0	0	0	0	0	0	2	0	2
741	0	0	0	0	0	0	0	0	-2	0	0	0	0	-2	2
742	0	3	0	0	0	0	0	-1	0	0	0	0	3	-1	4
743	0	0	0	0	0	0	0	0	0	0	0	0	0	0	0
744	0	0	0	0	0	0	0	0	0	0	0	0	0	0	0
745	0	0	0	0	0	0	0	-6	0	0	0	0	0	-6	6
746	0	0	0	0	0	0	0	0	0	0	0	0	0	0	0
747	0	3	1	0	0	0	0	0	0	0	0	0	4	0	4
748	0	5	2	0	0	0	0	0	0	0	0	0	7	0	7
749	0	0	0	0	0	0	0	0	0	0	0	0	0	0	0
750	0	0	0	0	0	0	0	0	0	0	0	0	0	0	0
751	1	14	3	0	0	0	0	0	0	0	0	0	18	0	18
752	0	8	0	0	0	0	0	-3	0	0	0	0	8	-3	11
753	0	11	0	0	0	0	0	0	0	0	0	0	11	0	11
754	0	0	0	0	0	0	0	0	0	0	0	0	0	0	0
755	0	0	1	0	0	0	0	0	0	0	0	0	1	0	1
756	0	0	0	0	0	0	0	0	0	0	0	0	0	0	0
757	0	7	0	0	0	0	0	-3	0	0	0	0	7	-3	10
758	0	4	2	0	0	0	-1	-4	0	0	0	0	6	-5	11
759	0	16	3	0	0	0	0	0	0	0	0	0	19	0	19
760	0	0	0	0	0	0	0	0	0	0	0	0	0	0	0
761	0	28	3	0	0	0	0	0	0	0	0	0	31	0	31
762	0	0	0	0	0	0	0	0	0	0	0	0	0	0	0
763	0	1	0	0	0	0	0	0	0	0	0	0	1	0	1
764	0	0	0	0	0	0	0	0	0	0	0	0	0	0	0
765	0	0	0	0	0	0	0	0	0	0	0	0	0	0	0
766	0	0	0	0	0	0	0	0	0	0	0	0	0	0	0
767	0	1	0	0	0	0	0	0	0	0	0	0	1	0	1
768	0	0	0	0	0	0	0	0	0	0	0	0	0	0	0
769	0	0	0	1	0	0	0	0	0	0	0	0	1	0	1
770	0	2	0	0	0	0	0	0	0	0	0	0	2	0	2
771	0	0	0	0	0	0	0	0	0	0	0	0	0	0	0
772	0	0	0	0	0	0	0	0	0	0	0	0	0	0	0
773	0	0	0	0	0	0	0	0	0	0	0	0	0	0	0
774	0	0	2	0	0	0	0	0	0	0	0	0	2	0	2
775	0	0	0	0	0	0	0	0	0	0	0	0	0	0	0
776	0	1	0	0	0	0	0	0	0	0	0	0	1	0	1
777	0	0	0	0	0	0	0	0	-2	0	0	0	0	-2	2
778	0	16	9	0	0	0	0	0	0	0	0	0	25	0	25
779	1	32	1	1	0	0	0	0	0	0	0	0	35	0	35
780	0	0	0	0	0	0	0	0	0	0	0	0	0	0	0
781	0	1	0	0	1	0	0	0	-2	0	0	0	2	-2	4
782	0	1	0	0	0	0	0	0	0	0	0	0	1	0	1
783	0	1	0	0	0	0	0	0	0	0	0	0	1	0	1
784	0	6	2	0	0	0	0	-1	0	0	0	0	8	-1	9
785	0	0	2	1	0	1	0	0	0	0	0	0	4	0	4
786	0	0	0	0	0	0	0	0	0	0	0	0	0	0	0
787	0	0	0	0	0	1	0	0	0	0	0	0	1	0	1
788	0	0	0	0	0	0	0	0	0	0	0	0	0	0	0
789	1	18	4	1	0	0	0	0	0	0	0	0	24	0	24
790	1	27	0	1	1	0	0	0	0	0	0	0	30	0	30
791	0	8	0	0	0	0	0	-4	0	0	0	0	8	-4	12
792	0	1	0	0	0	0	0	0	0	0	0	0	1	0	1
793	0	0	0	0	0	0	0	0	0	0	0	0	0	0	0
794	1	0	1	0	0	0	0	0	0	0	0	0	2	0	2
795	0	0	0	0	0	0	0	0	0	0	0	0	0	0	0
796	0	2	0	0	0	0	0	0	0	0	0	0	2	0	2
797	0	0	0	0	0	0	0	-2	0	0	0	0	0	-2	2
798	0	0	0	0	0	0	0	-11	0	0	0	0	0	-11	11
799	0	1	0	0	0	0	0	0	0	0	0	0	1	0	1
800	0	0	0	0	0	0	0	-15	0	0	0	0	0	-15	15
801	0	0	0	0	0	0	0	0	0	0	0	0	0	0	0
802	0	0	0	0	0	0	0	-4	0	0	0	0	0	-4	4
803	0	2	0	0	0	0	0	0	0	0	0	0	2	0	2
804	0	0	0	0	0	0	0	-3	0	0	0	0	0	-3	3
805	0	2	0	0	2	0	0	0	0	0	0	0	4	0	4
806	0	3	1	0	0	0	0	-5	0	0	0	0	4	-5	9
807	0	0	0	0	0	0	0	0	0	0	0	0	0	0	0
808	0	3	0	2	0	0	0	0	0	0	0	0	5	0	5
809	0	0	0	1	0	0	0	0	-1	0	0	0	1	-1	2
810	0	1	0	0	0	0	0	-17	0	0	0	0	1	-17	18
811	0	0	0	0	0	0	0	0	0	0	0	0	0	0	0
812	0	0	0	0	0	0	0	-1	0	0	0	0	0	-1	1
813	0	0	0	0	0	0	0	0	0	0	0	0	0	0	0
814	0	0	0	0	0	0	0	0	0	0	0	0	0	0	0
815	0	0	0	0	0	0	0	0	0	0	0	0	0	0	0
816	0	0	0	0	0	0	0	-1	0	0	0	0	0	-1	1
817	0	0	0	0	0	0	0	0	0	0	0	0	0	0	0
818	0	0	0	0	0	0	0	0	0	0	0	0	0	0	0
819	0	0	0	0	0	0	0	0	0	0	0	0	0	0	0
820	0	0	0	0	0	0	0	-11	0	0	0	0	0	-11	11
821	0	1	0	0	0	0	0	-22	-8	-2	0	0	1	-32	33
822	0	0	0	0	0	0	0	-4	0	0	0	0	0	-4	4
823	0	2	0	0	0	0	0	-7	0	0	0	0	2	-7	9
824	0	0	0	0	0	0	0	-1	0	0	0	0	0	-1	1
825	0	0	0	0	0	0	0	0	0	0	0	0	0	0	0
826	0	0	0	0	0	0	0	0	0	0	0	0	0	0	0
827	0	0	0	0	0	0	0	0	0	0	0	0	0	0	0
828	0	0	0	0	0	0	0	0	0	0	0	0	0	0	0
829	0	0	0	0	0	0	0	0	0	0	0	0	0	0	0
830	0	0	0	0	0	0	0	0	0	0	0	0	0	0	0
831	0	0	0	0	0	0	0	0	0	0	0	0	0	0	0
832	0	0	0	0	0	0	0	0	0	0	0	0	0	0	0
833	0	0	0	0	0	0	0	0	0	0	0	0	0	0	0
834	0	5	8	0	0	0	0	0	0	0	0	0	13	0	13
835	0	15	1	0	0	0	0	0	0	0	0	0	16	0	16
836	0	18	1	0	0	0	0	0	0	0	0	0	19	0	19
837	0	1	0	0	0	0	0	0	0	0	0	0	1	0	1
838	0	0	1	0	0	0	0	-3	0	0	0	0	1	-3	4
839	0	1	2	0	0	0	0	-5	0	0	0	0	3	-5	8
840	0	0	0	0	0	0	0	-3	0	0	0	0	0	-3	3
841	0	0	0	0	0	0	0	0	0	0	0	0	0	0	0
842	0	0	0	0	0	0	0	0	0	0	0	0	0	0	0
843	0	0	0	0	0	0	0	0	0	0	0	0	0	0	0
844	0	3	0	0	0	0	0	0	0	0	0	0	3	0	3
845	0	9	1	1	0	0	0	0	0	0	0	0	11	0	11
846	1	7	4	3	1	0	0	0	-2	0	0	0	16	-2	18
847	0	50	10	0	1	0	0	-2	0	0	0	0	61	-2	63
848	2	17	1	0	0	0	0	-4	0	0	0	0	20	-4	24
849	1	79	12	0	0	0	0	0	0	0	0	0	92	0	92
850	0	53	1	0	0	0	0	0	0	0	0	0	54	0	54
851	0	6	0	0	0	0	0	0	-2	0	0	0	6	-2	8
852	0	5	1	0	0	0	0	-30	0	0	0	0	6	-30	36
853	2	30	2	0	0	0	0	-2	0	0	0	0	34	-2	36
854	0	24	0	0	0	0	0	0	0	0	0	0	24	0	24
855	1	0	0	0	0	0	0	0	0	0	0	0	1	0	1
856	1	6	2	0	0	0	0	0	0	0	0	0	9	0	9
857	0	4	0	0	0	0	0	-2	0	0	0	0	4	-2	6
858	0	0	0	0	0	0	0	0	0	0	0	0	0	0	0
859	0	6	2	0	0	0	0	0	0	0	0	0	8	0	8
860	0	2	0	0	0	0	0	0	0	0	0	0	2	0	2
861	0	0	0	0	0	0	0	0	0	0	0	0	0	0	0
862	0	0	0	0	0	0	0	0	0	0	0	0	0	0	0
863	1	5	0	0	0	0	0	0	0	0	0	0	6	0	6
864	0	2	0	0	0	0	0	0	0	0	-1	0	2	-1	3
865	0	0	0	0	0	0	0	0	0	0	0	0	0	0	0
866	0	4	0	0	0	0	0	0	0	0	0	0	4	0	4
867	0	0	0	0	0	0	0	-2	0	0	0	0	0	-2	2
868	0	15	0	0	0	0	0	0	0	0	0	0	15	0	15
869	0	0	0	0	0	0	0	0	0	0	0	0	0	0	0
870	0	1	1	0	0	1	0	0	0	0	0	0	3	0	3
871	0	1	0	0	0	0	0	0	0	0	0	0	1	0	1
872	0	0	0	0	0	0	0	0	0	0	0	0	0	0	0
873	0	0	0	0	0	0	0	0	0	0	0	0	0	0	0
874	0	0	0	0	0	0	0	0	0	0	0	0	0	0	0
875	0	0	0	0	0	0	0	0	0	0	0	0	0	0	0
876	0	0	0	0	0	0	0	0	0	0	0	0	0	0	0
877	0	0	0	0	1	0	0	0	0	0	0	0	1	0	1
878	0	0	0	0	0	0	0	0	0	0	0	0	0	0	0
879	0	0	0	0	0	0	0	0	0	0	0	0	0	0	0
880	0	1	0	0	0	0	0	0	0	0	0	0	1	0	1
881	0	4	0	1	1	0	0	0	0	0	0	0	6	0	6
882	0	0	0	0	0	0	0	0	0	0	0	0	0	0	0
883	0	10	0	0	0	0	0	-2	0	0	0	0	10	-2	12
884	0	9	0	0	0	0	0	0	0	0	0	0	9	0	9
885	0	0	0	0	0	0	0	0	0	0	0	0	0	0	0
886	0	0	0	0	0	0	0	-1	0	0	0	0	0	-1	1
887	0	0	0	0	0	0	0	0	0	0	0	0	0	0	0
888	0	0	0	0	0	0	0	0	0	0	0	0	0	0	0
889	0	0	0	0	0	0	0	0	0	0	0	0	0	0	0
890	0	3	0	0	0	0	0	0	0	0	0	0	3	0	3
891	0	3	0	0	0	0	0	0	0	0	0	0	3	0	3
892	0	0	0	0	0	0	0	0	0	0	0	0	0	0	0
893	0	0	0	0	0	0	0	0	0	0	0	0	0	0	0
894	0	1	0	0	0	0	0	-1	0	0	0	0	1	-1	2
895	0	3	0	0	0	0	0	0	0	0	0	0	3	0	3
896	0	1	0	0	0	0	0	0	0	0	0	0	1	0	1
897	0	1	0	0	0	0	0	0	0	0	0	0	1	0	1
898	0	1	0	0	0	0	0	-2	0	0	0	0	1	-2	3
899	0	2	1	0	0	0	0	-6	0	0	0	0	3	-6	9
900	0	5	1	0	0	0	0	-5	0	0	0	0	6	-5	11
901	0	5	1	0	0	0	0	-4	0	0	0	0	6	-4	10
902	0	0	0	0	0	0	0	0	0	0	0	0	0	0	0
903	0	0	0	0	0	0	0	0	0	0	0	0	0	0	0
904	0	0	2	0	0	0	0	0	0	0	0	0	2	0	2
905	0	1	0	0	0	0	0	0	0	0	0	0	1	0	1
906	0	0	0	0	0	0	0	-1	0	0	0	0	0	-1	1
907	0	17	1	1	0	0	0	-6	0	0	0	0	19	-6	25
908	0	9	0	0	0	0	0	0	0	0	0	0	9	0	9
909	0	9	0	0	0	0	0	-18	0	0	0	0	9	-18	27
910	1	8	2	0	0	0	0	0	0	0	0	0	11	0	11
911	0	0	0	0	0	0	0	0	-1	0	0	0	0	-1	1
912	1	10	4	0	1	0	0	0	0	0	0	0	16	0	16
913	0	56	1	0	0	0	0	-4	0	0	0	0	57	-4	61
914	1	1	0	0	0	0	0	0	0	0	0	0	2	0	2
915	1	9	0	0	0	0	0	0	0	0	0	0	10	0	10
916	0	5	0	0	0	0	0	0	0	0	0	0	5	0	5
917	0	14	4	0	0	0	0	0	0	0	0	0	18	0	18
918	0	0	0	0	0	0	0	0	0	0	0	0	0	0	0
919	0	0	0	0	0	0	0	-1	0	0	0	0	0	-1	1
920	0	0	0	0	0	0	0	0	0	0	0	0	0	0	0
921	0	0	0	0	0	0	0	0	0	0	0	0	0	0	0
922	0	2	0	0	0	0	0	-2	0	0	0	0	2	-2	4
923	0	0	0	0	0	0	0	-3	0	0	0	0	0	-3	3
924	0	0	0	0	0	0	0	0	0	0	0	0	0	0	0
925	0	0	0	0	0	0	0	0	0	0	0	0	0	0	0
926	0	0	0	0	0	0	0	0	0	0	0	0	0	0	0
927	0	0	0	0	0	0	0	0	0	0	0	0	0	0	0
928	0	0	0	0	0	0	0	0	0	0	0	0	0	0	0
929	0	0	0	0	0	0	0	0	0	0	0	0	0	0	0
930	0	7	0	0	0	0	0	0	0	0	0	0	7	0	7
931	0	6	0	0	0	0	0	0	0	0	0	0	6	0	6
932	0	1	0	0	0	0	0	0	0	0	0	0	1	0	1
933	0	0	0	0	0	0	0	0	0	0	0	0	0	0	0
934	0	3	2	0	0	0	0	0	0	0	0	0	5	0	5
935	0	3	0	0	0	0	0	-6	0	0	0	0	3	-6	9
936	0	1	0	1	0	0	0	-1	0	0	0	0	2	-1	3
937	0	1	0	0	0	0	0	0	0	0	0	0	1	0	1
938	1	1	0	0	0	0	0	0	0	0	0	0	2	0	2
939	0	0	0	0	0	0	0	-1	0	0	0	0	0	-1	1
940	0	0	0	0	0	0	0	0	-1	0	0	0	0	-1	1
941	0	6	3	0	0	0	0	-1	0	0	0	0	9	-1	10
942	0	0	1	0	0	0	0	-5	0	0	0	0	1	-5	6
943	1	1	0	0	0	0	0	-7	0	0	0	0	2	-7	9
944	4	1	5	0	0	0	0	0	0	0	0	0	10	0	10
945	0	0	0	0	0	0	0	-7	0	0	0	0	0	-7	7
946	1	29	3	0	0	0	0	-2	0	0	0	0	33	-2	35
947	1	24	0	0	0	0	0	0	0	0	0	0	25	0	25
948	0	0	0	0	0	0	0	-2	0	0	0	0	0	-2	2
949	0	0	0	0	0	0	0	-1	0	0	0	0	0	-1	1
950	0	30	2	0	0	0	0	0	0	0	0	0	32	0	32
951	0	0	0	0	0	0	0	-1	0	0	0	0	0	-1	1
952	0	0	0	0	0	0	-1	0	0	0	0	0	0	-1	1
953	0	0	0	0	0	0	0	0	0	0	0	0	0	0	0
954	0	0	0	0	0	0	0	0	0	0	0	0	0	0	0
955	0	0	0	0	0	0	0	0	0	0	0	0	0	0	0
956	0	0	0	0	0	0	0	0	0	0	0	0	0	0	0
957	0	0	0	0	0	0	0	0	0	0	0	0	0	0	0
958	0	0	0	0	0	0	0	0	0	0	0	0	0	0	0
959	0	0	0	0	0	0	0	0	0	0	0	0	0	0	0
960	0	0	0	0	0	0	0	0	0	0	0	0	0	0	0
961	0	5	0	0	0	0	0	-2	0	0	0	0	5	-2	7
962	0	0	0	0	0	0	-1	0	0	0	0	0	0	-1	1
963	0	0	0	0	0	0	0	0	0	0	0	0	0	0	0
964	0	3	0	0	0	0	0	0	0	0	0	0	3	0	3
965	0	0	0	0	0	0	0	0	0	0	0	0	0	0	0
966	0	0	0	0	0	0	0	0	0	0	0	0	0	0	0
967	0	0	0	0	0	0	0	0	0	0	0	0	0	0	0
968	0	4	3	0	0	0	0	0	0	0	0	0	7	0	7
969	0	22	1	0	0	0	0	0	0	0	0	0	23	0	23
970	0	2	0	0	0	0	0	0	0	0	0	0	2	0	2
971	0	0	0	0	0	0	0	0	0	0	0	0	0	0	0
972	0	0	0	0	0	0	0	0	0	0	0	0	0	0	0
973	0	2	0	0	0	0	0	0	0	0	0	0	2	0	2
974	0	0	0	0	0	0	0	0	0	0	0	0	0	0	0
975	0	0	0	0	0	0	0	0	0	0	0	0	0	0	0
976	0	0	0	0	0	0	0	0	0	0	0	0	0	0	0
977	0	0	0	0	0	0	0	0	0	0	0	0	0	0	0
978	0	0	0	0	0	0	0	-3	0	0	0	0	0	-3	3
979	0	0	0	0	0	1	0	0	0	0	0	0	1	0	1
980	0	0	0	0	0	0	0	0	0	0	0	0	0	0	0
981	0	0	0	0	0	0	0	0	0	0	0	0	0	0	0
982	0	1	0	0	0	0	0	0	0	0	0	0	1	0	1
983	0	1	0	0	0	0	0	0	0	0	0	0	1	0	1
984	0	0	0	0	1	0	0	0	0	0	0	0	1	0	1
985	0	4	0	0	0	0	0	-1	0	0	0	0	4	-1	5
986	0	19	5	0	0	0	0	0	0	0	0	0	24	0	24
987	0	9	5	0	0	0	0	0	0	0	0	0	14	0	14
988	1	117	7	1	0	0	0	0	0	0	0	0	126	0	126
989	0	0	0	0	0	0	0	0	0	0	0	0	0	0	0
990	2	22	0	0	0	0	0	-3	0	0	0	0	24	-3	27
991	0	0	0	0	0	0	0	0	0	0	0	0	0	0	0
992	1	0	0	0	0	0	0	0	0	0	0	0	1	0	1
993	0	0	0	0	0	0	0	0	0	0	0	0	0	0	0
994	0	0	0	0	0	0	0	0	0	0	0	0	0	0	0
995	0	0	0	0	0	0	0	0	0	0	0	0	0	0	0
996	0	0	0	0	0	0	0	0	0	0	0	0	0	0	0
997	0	0	0	0	0	0	0	0	0	0	0	0	0	0	0
998	0	0	0	0	0	0	0	0	0	0	0	0	0	0	0
999	0	0	0	0	0	0	0	0	0	0	0	0	0	0	0
1000	0	0	0	0	0	0	0	0	0	0	0	0	0	0	0
1001	0	0	0	0	0	0	0	0	0	0	0	0	0	0	0
1002	0	0	0	0	0	0	0	0	0	0	0	0	0	0	0
1003	0	0	0	0	0	0	0	0	0	0	0	0	0	0	0
1004	0	0	0	0	0	0	0	0	0	0	0	0	0	0	0
1005	0	0	0	0	0	0	0	0	0	0	0	0	0	0	0
1006	0	7	1	0	0	0	0	0	0	0	0	0	8	0	8
1007	0	0	0	0	0	0	0	0	0	0	0	0	0	0	0
1008	1	2	0	0	0	0	0	0	0	0	0	0	3	0	3
1009	0	4	3	0	0	0	0	0	0	0	0	0	7	0	7
1010	0	0	0	0	0	0	0	0	0	0	0	0	0	0	0
1011	0	2	0	0	1	0	0	0	0	0	0	0	3	0	3
1012	0	0	0	0	0	0	0	0	0	0	0	0	0	0	0
1013	0	4	1	0	0	0	0	0	0	0	0	0	5	0	5
1014	0	28	0	0	0	2	0	0	0	0	0	0	30	0	30
1015	1	11	2	0	2	0	0	-1	0	0	0	0	16	-1	17
1016	0	0	0	0	0	0	0	-3	0	0	0	0	0	-3	3
1017	0	0	2	0	0	0	-2	0	0	0	0	0	2	-2	4
1018	0	8	2	0	0	0	0	0	-4	0	0	0	10	-4	14
1019	0	19	0	0	0	0	0	-27	0	0	0	0	19	-27	46
1020	2	2	14	0	0	0	0	0	-6	0	0	0	18	-6	24
1021	0	0	0	0	0	0	0	-6	0	0	0	0	0	-6	6
1022	0	8	0	0	0	0	0	0	0	0	0	0	8	0	8
1023	0	0	0	0	0	0	0	0	0	0	0	0	0	0	0
1024	0	0	0	0	0	0	0	-4	0	0	0	0	0	-4	4
1025	0	0	0	0	0	0	0	0	0	0	0	0	0	0	0
1026	0	0	0	0	0	0	0	0	0	0	0	0	0	0	0
1027	0	1	2	0	0	0	0	0	0	0	0	0	3	0	3
1028	0	0	0	0	0	0	0	0	0	0	0	0	0	0	0
1029	0	0	0	0	0	0	0	0	0	0	0	0	0	0	0
1030	0	0	0	0	0	0	0	0	0	0	0	0	0	0	0
1031	0	0	0	0	0	0	0	-1	0	0	0	0	0	-1	1
1032	0	0	0	0	0	0	0	0	0	0	0	0	0	0	0
1033	0	0	0	0	0	0	0	-5	0	0	0	0	0	-5	5
1034	0	0	0	0	0	0	0	0	0	0	0	0	0	0	0
1035	0	0	0	0	0	0	0	0	0	0	0	0	0	0	0
1036	0	1	0	0	0	0	0	0	0	0	0	0	1	0	1
1037	0	9	2	0	0	0	0	0	0	0	0	0	11	0	11
1038	0	0	0	0	0	0	0	0	0	0	0	0	0	0	0
1039	0	0	0	0	0	0	0	0	0	0	0	0	0	0	0
1040	0	6	0	2	0	0	0	0	0	0	0	0	8	0	8
1041	0	0	0	0	0	0	0	0	0	0	0	0	0	0	0
1042	0	16	3	0	0	0	0	0	0	0	0	0	19	0	19
1043	0	0	0	0	0	0	0	0	0	0	0	0	0	0	0
1044	0	4	0	0	0	0	0	0	0	0	0	0	4	0	4
1045	0	0	0	0	0	0	0	0	0	0	0	0	0	0	0
1046	0	0	0	0	0	0	0	0	0	0	0	0	0	0	0
1047	0	0	0	0	0	0	0	0	0	0	0	0	0	0	0
1048	0	0	0	0	0	0	0	0	0	0	0	0	0	0	0
1049	0	0	0	0	0	0	0	0	0	0	0	0	0	0	0
1050	0	0	0	0	0	0	0	0	0	0	0	0	0	0	0
1051	0	0	0	0	0	0	0	0	0	0	0	0	0	0	0
1052	0	0	0	0	0	0	0	0	0	0	0	0	0	0	0
1053	0	0	0	0	0	0	0	0	0	0	0	0	0	0	0
1054	0	0	1	0	0	0	-1	-44	0	0	0	0	1	-45	46
1055	0	2	1	0	0	0	0	0	0	0	0	0	3	0	3
1056	0	0	0	0	0	0	0	0	0	0	0	0	0	0	0
1057	0	0	0	0	0	0	0	0	0	0	0	0	0	0	0
1058	0	18	0	0	0	0	0	-1	-1	0	0	0	18	-2	20
1059	0	1	3	0	0	0	0	0	0	0	0	0	4	0	4
1060	0	7	0	0	0	0	0	0	0	0	0	0	7	0	7
1061	0	0	0	0	0	0	0	0	0	0	0	0	0	0	0
1062	0	0	0	0	0	0	0	0	-1	0	0	0	0	-1	1
1063	0	0	0	0	0	0	0	0	0	0	0	0	0	0	0
1064	0	0	0	0	0	0	0	0	0	0	0	0	0	0	0
1065	0	0	0	0	0	0	0	0	0	0	0	0	0	0	0
1066	0	0	0	0	0	0	0	0	0	0	0	0	0	0	0
1067	0	0	0	0	0	0	0	0	0	0	0	0	0	0	0
1068	0	1	0	0	0	0	0	0	0	0	0	0	1	0	1
1069	0	0	0	0	0	0	0	0	0	0	0	0	0	0	0
1070	0	0	0	0	0	0	0	0	0	0	0	0	0	0	0
1071	0	0	0	0	0	0	0	0	0	0	0	0	0	0	0
1072	0	0	0	0	0	0	0	0	0	0	0	0	0	0	0
1073	0	1	0	0	0	0	0	0	0	0	0	0	1	0	1
1074	0	0	0	0	0	0	0	0	0	0	0	0	0	0	0
1075	0	0	0	0	0	0	0	0	0	0	0	0	0	0	0
1076	0	0	0	0	0	0	0	0	0	0	0	0	0	0	0
1077	0	0	0	0	0	0	0	0	0	0	0	0	0	0	0
1078	0	0	0	0	0	0	0	0	0	0	0	0	0	0	0
1079	0	2	0	0	0	0	0	0	0	0	0	0	2	0	2
1080	0	0	0	0	0	0	0	0	0	0	0	0	0	0	0
1081	0	2	0	0	0	0	0	-2	0	0	0	0	2	-2	4
1082	0	0	2	0	0	0	0	-7	0	0	0	0	2	-7	9
1083	0	0	0	0	0	0	0	-5	0	0	0	0	0	-5	5
1084	0	0	0	0	0	0	0	0	0	0	0	0	0	0	0
1085	0	6	0	0	0	0	0	-3	0	0	0	0	6	-3	9
1086	0	0	0	0	0	0	0	-1	0	0	0	0	0	-1	1
1087	0	1	4	0	0	0	0	-33	-1	0	-1	0	5	-35	40
1088	0	2	0	0	0	0	0	-8	-1	0	0	0	2	-9	11
1089	0	1	0	0	0	0	0	-4	0	0	0	0	1	-4	5
1090	0	0	0	0	0	0	0	0	0	0	0	0	0	0	0
1091	0	0	0	0	0	0	0	0	0	0	0	0	0	0	0
1092	0	0	0	0	0	0	0	0	0	0	0	0	0	0	0
1093	0	0	0	0	0	0	0	0	0	0	0	0	0	0	0
1094	0	0	0	0	0	0	0	0	0	0	0	0	0	0	0
1095	0	0	0	0	0	0	0	0	0	0	0	0	0	0	0
1096	0	0	0	0	0	0	0	-1	0	0	0	0	0	-1	1
1097	0	0	0	0	0	0	0	0	0	0	0	0	0	0	0
1098	0	0	0	0	0	0	0	0	0	0	0	0	0	0	0
1099	0	0	0	0	0	0	0	0	0	0	0	0	0	0	0
1100	0	0	0	0	0	0	0	0	0	0	0	0	0	0	0
1101	0	0	0	0	0	0	0	0	0	0	0	0	0	0	0
1102	0	0	0	0	0	0	0	0	0	0	0	0	0	0	0
1103	0	0	0	0	0	0	0	0	0	0	0	0	0	0	0
1104	0	0	0	0	0	0	0	0	0	0	0	0	0	0	0
1105	0	0	0	0	0	0	0	0	0	0	0	0	0	0	0
1106	0	4	4	0	0	0	0	0	0	0	0	0	8	0	8
1107	0	0	0	0	0	0	0	0	0	0	0	0	0	0	0
1108	0	0	0	0	0	0	0	0	0	0	0	0	0	0	0
1109	0	3	0	0	0	0	0	0	0	0	0	0	3	0	3
1110	2	3	1	0	0	0	0	0	-1	0	0	0	6	-1	7
1111	0	0	0	0	0	0	0	-2	0	0	0	0	0	-2	2
1112	0	0	0	0	0	1	0	0	0	0	0	0	1	0	1
1113	0	1	0	0	0	0	0	0	0	0	0	0	1	0	1
1114	0	5	0	0	0	0	0	0	0	0	0	0	5	0	5
1115	0	12	5	0	0	0	0	-5	0	0	0	0	17	-5	22
1116	0	4	0	0	0	0	0	-2	0	0	0	0	4	-2	6
1117	0	13	0	0	0	0	0	0	0	0	0	0	13	0	13
1118	0	0	0	0	0	0	0	0	0	0	0	0	0	0	0
1119	0	2	0	0	0	0	0	0	0	0	0	0	2	0	2
1120	0	0	0	0	0	0	0	0	0	0	0	0	0	0	0
1121	0	0	0	0	0	0	0	0	0	0	0	0	0	0	0
1122	0	0	0	0	0	0	0	0	0	0	0	0	0	0	0
1123	0	0	0	0	0	0	0	0	0	0	0	0	0	0	0
1124	0	1	0	0	0	0	0	-2	0	0	0	0	1	-2	3
1125	0	1	0	0	0	0	0	0	0	0	0	0	1	0	1
1126	0	0	0	0	0	0	0	0	0	0	0	0	0	0	0
1127	0	1	0	0	0	0	0	-2	0	0	0	0	1	-2	3
1128	0	0	0	0	0	0	0	-1	-1	0	0	0	0	-2	2
1129	0	0	0	0	0	0	0	-10	0	0	0	0	0	-10	10
1130	0	0	0	0	0	0	0	0	0	0	0	0	0	0	0
1131	0	0	0	0	0	0	0	0	0	0	0	0	0	0	0
1132	0	0	0	0	0	0	0	-3	0	0	0	0	0	-3	3
1133	0	0	0	0	0	0	0	0	0	0	0	0	0	0	0
1134	0	0	0	0	0	0	0	0	0	0	0	0	0	0	0
1135	0	0	0	0	0	0	0	0	0	0	0	0	0	0	0
1136	0	0	0	0	0	0	0	-2	0	0	0	0	0	-2	2
1137	0	6	0	0	0	0	0	0	0	0	0	0	6	0	6
1138	0	0	0	0	0	0	0	0	0	0	0	0	0	0	0
1139	0	0	0	0	0	0	0	-15	0	0	0	0	0	-15	15
1140	0	0	1	0	0	0	0	0	0	0	0	0	1	0	1
1141	0	0	0	0	0	0	0	0	0	0	0	0	0	0	0
1142	0	1	0	0	0	0	0	0	0	0	0	0	1	0	1
1143	0	0	0	0	0	0	0	0	0	0	0	0	0	0	0
1144	0	0	0	0	0	1	0	0	0	0	0	0	1	0	1
1145	0	6	0	0	0	0	0	-1	0	0	0	0	6	-1	7
1146	0	0	0	0	0	0	0	-7	0	0	0	0	0	-7	7
1147	0	0	0	0	0	0	-1	-3	0	0	0	0	0	-4	4
1148	0	0	0	0	0	0	0	0	0	0	0	0	0	0	0
1149	0	0	0	0	0	0	0	-1	0	0	0	0	0	-1	1
1150	0	4	0	0	0	0	0	0	0	0	0	0	4	0	4
1151	0	0	0	0	1	0	0	0	0	0	0	0	1	0	1
1152	0	0	0	0	0	0	0	0	0	0	0	0	0	0	0
1153	0	0	1	0	0	0	0	-1	0	0	0	0	1	-1	2
1154	0	2	0	0	0	0	0	-10	0	0	0	0	2	-10	12
1155	0	0	0	0	0	0	-1	0	0	0	0	0	0	-1	1
1156	0	0	0	0	0	0	0	-3	0	0	0	0	0	-3	3
1157	0	6	2	0	0	0	0	0	0	0	0	0	8	0	8
1158	0	0	0	0	0	0	0	0	0	0	0	0	0	0	0
1159	0	0	0	0	0	0	0	0	0	0	0	0	0	0	0
1160	0	0	0	0	0	0	0	0	0	0	0	0	0	0	0
1161	0	0	0	0	0	0	0	0	0	0	0	0	0	0	0
1162	0	1	0	2	0	0	0	0	0	0	0	0	3	0	3
1163	0	0	0	0	0	0	0	0	0	0	0	0	0	0	0
1164	0	2	1	0	0	0	0	0	0	0	0	0	3	0	3
1165	0	0	0	0	0	0	0	0	0	0	0	0	0	0	0
1166	0	0	0	0	0	0	0	0	0	0	0	0	0	0	0
1167	0	0	0	0	0	0	0	0	0	0	0	0	0	0	0
1168	0	3	0	0	0	0	0	0	0	0	0	0	3	0	3
1169	0	0	0	1	0	0	0	0	0	0	0	0	1	0	1
1170	0	0	0	0	0	0	0	0	0	0	0	0	0	0	0
1171	0	0	0	0	0	0	0	0	0	0	0	0	0	0	0
1172	0	0	0	0	0	0	0	0	0	0	0	0	0	0	0
1173	0	0	0	0	0	0	0	0	0	0	0	0	0	0	0
1174	0	0	0	0	0	0	0	0	0	0	0	0	0	0	0
1175	0	0	0	0	0	0	0	0	0	0	0	0	0	0	0
1176	0	0	0	0	0	0	0	-1	0	0	0	0	0	-1	1
1177	0	0	0	0	0	0	0	-2	0	0	0	0	0	-2	2
1178	0	0	0	0	0	0	0	0	0	0	0	0	0	0	0
1179	0	0	0	0	0	0	0	0	0	0	0	0	0	0	0
1180	0	0	0	0	0	0	0	0	0	0	0	0	0	0	0
1181	0	1	0	0	0	0	0	0	0	0	0	0	1	0	1
1182	0	0	0	0	0	0	0	0	0	0	0	0	0	0	0
1183	0	7	0	0	0	0	0	-1	0	0	0	0	7	-1	8
1184	0	10	0	0	0	0	0	0	0	0	0	0	10	0	10
1185	0	1	1	0	0	0	0	0	0	0	0	0	2	0	2
1186	2	1	0	1	0	0	0	-2	0	0	0	0	4	-2	6
1187	0	6	1	0	1	0	-1	-50	0	0	0	0	8	-51	59
1188	1	2	1	0	0	0	0	0	0	0	0	0	4	0	4
1189	0	0	0	0	0	0	0	-9	0	0	0	0	0	-9	9
1190	0	0	0	0	0	0	0	0	0	0	0	0	0	0	0
1191	0	7	2	3	0	0	0	0	0	0	0	0	12	0	12
1192	0	0	0	0	0	0	0	0	0	0	0	0	0	0	0
1193	0	0	0	0	0	0	0	0	0	0	0	0	0	0	0
1194	0	9	8	0	0	0	0	0	0	0	0	0	17	0	17
1195	1	12	4	0	0	0	0	0	0	0	0	0	17	0	17
1196	0	2	0	0	0	0	0	0	0	0	0	0	2	0	2
1197	0	6	0	0	1	0	0	0	0	0	0	0	7	0	7
1198	5	28	3	0	0	0	0	0	0	0	0	0	36	0	36
1199	0	2	0	0	0	0	0	0	0	0	0	0	2	0	2
1200	0	0	1	0	0	0	0	0	0	0	0	0	1	0	1
1201	0	0	0	0	0	0	0	0	0	0	0	0	0	0	0
1202	0	0	0	0	0	0	0	0	0	0	0	0	0	0	0
1203	0	0	0	0	0	0	0	0	0	0	0	0	0	0	0
1204	0	0	0	0	0	0	0	0	0	0	0	0	0	0	0
1205	0	0	0	0	0	0	0	0	0	0	0	0	0	0	0
1206	0	0	0	0	0	0	0	0	0	0	0	0	0	0	0
1207	0	0	0	0	0	0	0	0	0	0	0	0	0	0	0
1208	0	5	2	0	0	1	0	-2	0	0	0	0	8	-2	10
1209	0	0	0	0	0	0	0	0	0	0	0	0	0	0	0
1210	0	2	0	0	0	0	0	0	0	0	0	0	2	0	2
1211	2	4	1	3	0	0	0	0	0	0	0	0	10	0	10
1212	1	14	5	0	0	0	0	0	0	0	0	0	20	0	20
1213	0	0	0	0	0	0	0	0	0	0	0	0	0	0	0
1214	0	12	2	0	0	0	0	0	0	0	0	0	14	0	14
1215	0	0	1	0	1	0	0	0	0	0	0	0	2	0	2
1216	0	22	1	0	0	0	0	0	0	0	0	0	23	0	23
1217	1	8	2	0	0	2	0	-2	0	0	0	0	13	-2	15
1218	4	7	12	1	1	0	0	-6	0	0	0	0	25	-6	31
1219	0	0	0	0	0	0	0	0	0	0	0	0	0	0	0
1220	0	0	0	0	0	0	0	-10	0	0	0	0	0	-10	10
1221	0	0	0	0	0	0	0	0	0	0	0	0	0	0	0
1222	0	0	1	0	0	0	0	0	0	0	0	0	1	0	1
1223	0	9	0	0	0	0	0	0	0	0	0	0	9	0	9
1224	0	2	0	0	0	0	0	0	0	0	0	0	2	0	2
1225	0	3	0	0	0	0	0	-1	0	0	0	0	3	-1	4
1226	0	2	0	0	0	0	0	0	0	0	0	0	2	0	2
1227	0	0	0	0	0	0	0	0	0	0	0	0	0	0	0
1228	0	0	0	0	0	0	0	-1	0	0	0	0	0	-1	1
1229	0	0	0	0	0	0	0	0	0	0	0	0	0	0	0
1230	0	0	0	0	0	0	0	0	0	0	0	0	0	0	0
1231	0	1	0	0	0	0	0	0	0	0	0	0	1	0	1
1232	0	0	0	0	0	0	0	0	0	0	0	0	0	0	0
1233	0	0	0	0	0	0	0	0	0	0	0	0	0	0	0
1234	0	0	0	0	0	0	0	0	0	0	0	0	0	0	0
1235	0	0	0	0	0	0	0	0	0	0	0	0	0	0	0
1236	0	0	0	0	0	0	0	0	0	0	0	0	0	0	0
1237	0	0	0	0	0	0	0	0	0	0	0	0	0	0	0
1238	0	0	0	0	0	0	0	0	0	0	0	0	0	0	0
1239	0	0	0	0	0	0	0	0	0	0	0	0	0	0	0
1240	0	0	0	0	0	0	0	0	0	0	0	0	0	0	0
1241	0	0	0	0	0	0	0	-1	0	0	0	0	0	-1	1
1242	0	0	0	0	0	0	0	0	0	0	0	0	0	0	0
1243	0	3	1	0	0	0	0	-1	0	0	0	0	4	-1	5
1244	1	2	1	0	1	0	-1	0	0	0	0	0	5	-1	6
1245	0	0	0	0	0	0	0	0	0	0	0	0	0	0	0
1246	0	9	3	0	0	0	0	0	0	0	0	0	12	0	12
1247	0	0	0	0	0	0	0	-2	0	0	0	0	0	-2	2
1248	0	0	0	0	0	0	0	0	0	0	0	0	0	0	0
1249	0	3	0	0	0	0	0	-2	0	0	0	0	3	-2	5
1250	0	2	0	0	0	0	0	-1	0	0	0	0	2	-1	3
1251	0	0	0	0	0	0	0	0	0	0	0	0	0	0	0
1252	0	0	0	0	0	0	0	0	0	0	0	0	0	0	0
1253	0	0	0	0	0	0	0	0	0	0	0	0	0	0	0
1254	0	0	2	0	0	0	0	0	0	0	0	0	2	0	2
1255	2	12	0	0	0	0	0	0	0	0	0	0	14	0	14
1256	0	1	0	1	0	0	0	0	0	0	0	0	2	0	2
1257	0	0	0	0	0	0	0	-1	0	0	0	0	0	-1	1
1258	0	2	2	0	0	0	0	-4	0	0	0	0	4	-4	8
1259	0	8	0	0	0	0	0	-1	0	0	0	0	8	-1	9
1260	0	0	11	0	0	0	0	-1	-1	0	0	0	11	-2	13
1261	0	0	0	0	0	0	0	-3	0	0	0	0	0	-3	3
1262	0	1	0	0	0	0	0	0	0	0	0	0	1	0	1
1263	0	0	0	0	0	0	0	0	0	0	0	0	0	0	0
1264	0	0	13	0	0	0	0	0	0	0	0	0	13	0	13
1265	0	7	0	0	0	0	0	-4	0	0	0	0	7	-4	11
1266	1	19	3	1	0	0	0	0	0	0	0	0	24	0	24
1267	0	0	0	0	0	0	0	0	-3	0	0	0	0	-3	3
1268	0	13	1	0	0	0	0	-6	0	0	0	0	14	-6	20
1269	0	0	0	0	0	0	0	0	0	0	0	0	0	0	0
1270	0	0	0	0	0	0	0	-1	0	0	0	0	0	-1	1
1271	0	0	2	0	0	0	0	0	0	0	0	0	2	0	2
1272	0	0	0	0	0	0	0	-1	0	0	0	0	0	-1	1
1273	0	0	0	0	0	0	0	0	0	0	0	0	0	0	0
1274	0	0	0	0	0	0	0	0	0	0	0	0	0	0	0
1275	0	0	0	0	0	0	0	0	0	0	0	0	0	0	0
1276	0	0	0	0	0	0	0	0	0	0	0	0	0	0	0
1277	0	0	0	0	0	0	0	0	0	0	0	0	0	0	0
1278	0	0	0	0	0	0	0	0	0	0	0	0	0	0	0
1279	0	0	0	0	0	0	0	0	0	0	0	0	0	0	0
1280	0	0	0	0	0	0	0	0	0	0	0	0	0	0	0
1281	0	0	0	0	0	0	0	0	0	0	0	0	0	0	0
1282	0	1	0	0	0	0	0	0	0	0	0	0	1	0	1
1283	0	0	0	0	0	0	0	0	0	0	0	0	0	0	0
1284	0	0	0	0	0	0	0	0	0	0	0	0	0	0	0
1285	0	0	0	0	0	0	0	0	0	0	0	0	0	0	0
1286	0	0	0	0	0	0	0	0	0	0	0	0	0	0	0
1287	0	0	0	0	0	0	0	0	0	0	0	0	0	0	0
1288	0	0	0	0	0	0	0	0	0	0	0	0	0	0	0
1289	0	0	0	0	0	0	0	0	0	0	0	0	0	0	0
1290	0	0	0	0	0	0	0	0	0	0	0	0	0	0	0
1291	0	0	0	0	0	0	0	0	0	0	0	0	0	0	0
1292	0	0	0	0	0	0	0	-1	0	0	0	0	0	-1	1
1293	0	0	0	0	0	0	0	-2	0	0	0	0	0	-2	2
1294	0	0	0	0	0	0	0	0	0	0	0	0	0	0	0
1295	0	0	0	0	0	0	0	0	0	-1	0	0	0	-1	1
1296	0	0	0	0	0	0	0	-2	0	0	0	0	0	-2	2
1297	0	5	1	0	0	0	0	-3	0	0	0	0	6	-3	9
1298	0	0	0	0	0	0	0	0	0	0	0	0	0	0	0
1299	0	0	0	0	0	0	0	0	0	0	0	0	0	0	0
1300	0	2	0	0	0	1	0	0	0	0	0	0	3	0	3
1301	0	0	0	0	0	0	0	0	0	0	0	0	0	0	0
1302	0	0	0	0	0	0	0	0	0	0	0	0	0	0	0
1303	0	0	2	0	0	0	0	0	0	0	0	0	2	0	2
1304	0	1	0	0	0	0	0	0	0	0	0	0	1	0	1
1305	1	7	3	0	0	0	0	-5	0	0	0	0	11	-5	16
1306	0	3	0	2	0	0	0	0	0	0	0	0	5	0	5
1307	0	2	0	0	0	0	0	0	0	0	0	0	2	0	2
1308	0	0	0	0	0	0	0	0	0	0	0	0	0	0	0
1309	0	15	1	0	0	0	0	0	0	0	0	0	16	0	16
1310	0	6	0	0	0	0	0	0	0	0	0	0	6	0	6
1311	0	0	0	0	0	0	0	0	0	0	0	0	0	0	0
1312	0	0	0	0	0	0	0	0	0	0	0	0	0	0	0
1313	0	0	0	0	0	0	0	0	0	0	0	0	0	0	0
1314	0	1	1	0	0	0	0	-1	0	0	0	0	2	-1	3
1315	0	0	0	0	0	0	0	0	0	0	0	0	0	0	0
1316	0	0	0	0	0	0	0	-1	0	0	0	0	0	-1	1
1317	0	0	0	0	0	0	0	0	0	0	0	0	0	0	0
1318	0	0	0	0	1	0	0	0	0	0	0	0	1	0	1
1319	0	6	3	0	0	0	0	-1	0	0	0	0	9	-1	10
1320	0	0	0	0	0	0	0	0	0	0	0	0	0	0	0
1321	0	1	0	0	0	0	0	-1	0	0	0	0	1	-1	2
1322	0	0	0	0	0	0	0	0	0	0	-1	0	0	-1	1
1323	0	2	0	0	0	0	0	0	0	0	0	0	2	0	2
1324	0	2	0	0	0	0	0	0	0	0	0	0	2	0	2
1325	0	0	0	0	0	0	0	0	0	0	0	0	0	0	0
1326	0	0	0	1	0	0	0	0	0	0	0	0	1	0	1
1327	0	1	1	0	0	0	0	0	0	0	0	0	2	0	2
1328	0	18	4	0	0	0	0	0	0	0	0	0	22	0	22
1329	0	20	2	0	0	0	0	0	0	0	0	0	22	0	22
1330	0	1	0	0	0	0	0	0	0	0	0	0	1	0	1
1331	0	0	0	0	0	0	0	0	0	0	0	0	0	0	0
1332	0	0	0	0	0	0	0	0	0	0	0	0	0	0	0
1333	0	0	0	0	0	0	0	0	0	0	0	0	0	0	0
1334	0	0	0	0	0	0	0	0	-1	0	0	0	0	-1	1
1335	0	0	0	0	0	0	0	-2	0	0	0	0	0	-2	2
1336	0	2	0	0	0	0	0	0	0	0	0	0	2	0	2
1337	0	24	3	1	0	0	0	0	0	0	0	0	28	0	28
1338	0	0	0	0	0	0	0	0	0	0	0	0	0	0	0
1339	0	2	0	0	0	0	0	0	0	0	0	0	2	0	2
1340	0	16	0	0	0	0	0	0	0	0	0	0	16	0	16
1341	0	3	0	0	0	0	0	0	0	0	0	0	3	0	3
1342	0	13	0	0	0	0	0	0	0	0	0	0	13	0	13
1343	0	2	4	1	0	0	0	-3	0	0	0	0	7	-3	10
1344	0	0	0	0	0	0	0	0	0	0	0	0	0	0	0
1345	0	19	1	0	0	0	0	0	0	0	0	0	20	0	20
1346	0	0	3	0	0	0	0	0	0	0	0	0	3	0	3
1347	0	4	2	0	0	0	0	0	0	0	0	0	6	0	6
1348	0	0	0	0	0	0	0	0	0	0	0	0	0	0	0
1349	0	1	0	0	1	0	0	0	0	0	0	0	2	0	2
1350	0	0	0	0	0	0	0	0	0	0	0	0	0	0	0
1351	0	0	0	0	0	0	0	0	0	0	0	0	0	0	0
1352	0	0	0	0	0	0	0	0	0	0	0	0	0	0	0
1353	0	0	0	0	0	0	0	0	0	0	0	0	0	0	0
1354	0	0	0	0	0	0	0	0	0	0	0	0	0	0	0
1355	0	0	0	0	0	0	0	-2	0	0	0	0	0	-2	2
1356	0	0	0	0	0	0	0	0	0	0	0	0	0	0	0
1357	0	1	0	0	0	0	0	0	0	0	0	0	1	0	1
1358	0	0	0	0	0	0	0	0	0	0	0	0	0	0	0
1359	0	0	0	0	0	0	0	-2	0	0	0	0	0	-2	2
1360	0	0	0	0	0	0	0	0	0	0	0	0	0	0	0
1361	0	0	0	0	0	0	0	-1	0	0	0	0	0	-1	1
1362	0	0	0	0	0	0	0	0	0	0	0	0	0	0	0
1363	0	0	0	0	0	0	0	-1	0	0	0	0	0	-1	1
1364	1	0	0	0	0	0	0	0	0	0	0	0	1	0	1
1365	0	0	2	0	0	0	0	0	0	0	0	0	2	0	2
1366	0	19	0	0	0	0	0	-1	0	0	0	0	19	-1	20
1367	0	0	0	0	0	0	0	0	0	0	0	0	0	0	0
1368	0	1	0	0	0	0	0	0	0	0	0	0	1	0	1
1369	0	0	0	0	0	0	0	-8	0	0	0	0	0	-8	8
1370	0	0	0	0	0	0	0	0	0	0	0	0	0	0	0
1371	0	0	0	0	0	0	0	0	0	0	0	0	0	0	0
1372	0	0	0	0	0	0	0	0	0	0	0	0	0	0	0
1373	0	2	1	0	0	0	0	0	0	0	0	0	3	0	3
1374	0	0	0	0	0	0	0	0	0	0	0	0	0	0	0
1375	0	0	0	0	0	0	0	0	0	0	0	0	0	0	0
1376	0	0	0	0	0	0	0	0	0	0	0	0	0	0	0
1377	0	0	0	0	0	0	0	0	0	0	0	0	0	0	0
1378	0	4	0	0	0	0	0	0	0	0	0	0	4	0	4
1379	0	1	0	0	0	0	0	0	0	0	0	0	1	0	1
1380	0	0	0	0	0	0	-1	0	0	0	0	0	0	-1	1
1381	0	0	0	0	0	0	0	0	0	0	0	0	0	0	0
1382	0	0	0	0	0	0	0	0	0	0	0	0	0	0	0
1383	0	0	0	0	0	0	0	0	0	0	0	0	0	0	0
1384	0	1	0	0	0	0	0	0	0	0	0	0	1	0	1
1385	0	0	0	0	0	0	0	0	0	0	0	0	0	0	0
1386	0	0	0	0	0	0	0	0	0	0	0	0	0	0	0
1387	0	0	0	0	0	0	0	0	0	0	0	0	0	0	0
1388	0	1	0	0	0	0	0	0	0	0	0	0	1	0	1
1389	0	0	0	0	0	0	0	0	0	0	0	0	0	0	0
1390	0	3	0	0	0	0	0	0	0	0	0	0	3	0	3
1391	1	0	0	0	0	0	0	-1	0	0	0	0	1	-1	2
1392	1	6	0	0	0	0	0	0	0	0	0	0	7	0	7
1393	0	1	2	0	0	0	0	0	0	0	0	0	3	0	3
1394	0	1	0	0	0	0	0	0	0	0	0	0	1	0	1
1395	0	0	0	0	0	0	0	0	0	0	0	0	0	0	0
1396	0	0	1	0	0	1	0	0	0	0	0	0	2	0	2
1397	0	4	2	0	0	0	0	0	0	0	0	0	6	0	6
1398	0	10	0	1	0	0	0	0	0	0	0	0	11	0	11
1399	0	0	0	0	0	0	0	-1	0	0	0	0	0	-1	1
1400	0	1	1	0	1	0	0	0	0	0	0	0	3	0	3
1401	0	0	0	0	0	1	0	0	0	0	0	0	1	0	1
1402	0	3	0	1	0	0	-1	-3	0	0	0	0	4	-4	8
1403	0	0	0	1	0	0	0	-5	0	0	0	0	1	-5	6
1404	0	0	0	0	0	0	0	-3	0	0	0	0	0	-3	3
1405	0	0	0	0	0	0	0	0	0	0	0	0	0	0	0
1406	0	2	1	0	0	0	0	-1	0	0	0	0	3	-1	4
1407	0	0	0	0	0	0	0	0	0	0	0	0	0	0	0
1408	0	0	0	0	0	0	0	-7	0	0	0	0	0	-7	7
1409	0	0	0	0	0	0	0	-31	0	0	0	0	0	-31	31
1410	0	0	0	0	0	0	0	-2	0	0	0	0	0	-2	2
1411	0	0	0	0	0	0	0	0	0	0	0	0	0	0	0
1412	0	0	0	0	0	0	0	0	0	0	0	0	0	0	0
1413	0	0	0	0	0	0	0	0	0	0	0	0	0	0	0
1414	0	0	0	0	0	0	0	0	0	0	0	0	0	0	0
1415	0	0	0	0	0	0	0	-8	0	0	0	0	0	-8	8
1416	0	0	0	0	0	0	0	-3	-1	0	0	0	0	-4	4
1417	0	0	0	0	0	0	0	-2	0	0	0	0	0	-2	2
1418	0	0	0	0	0	0	0	0	0	0	0	0	0	0	0
1419	0	0	0	0	0	0	0	0	0	0	0	0	0	0	0
1420	0	0	0	0	0	0	0	0	0	0	0	0	0	0	0
1421	0	0	0	0	0	0	0	-5	0	0	0	0	0	-5	5
1422	0	0	0	0	0	0	0	0	0	0	0	0	0	0	0
1423	0	0	0	0	0	0	0	0	0	0	0	0	0	0	0
1424	0	0	0	0	0	0	0	0	0	0	0	0	0	0	0
1425	0	0	0	0	0	0	0	0	0	0	0	0	0	0	0
1426	0	0	0	0	0	0	0	0	0	0	0	0	0	0	0
1427	0	0	0	0	0	0	0	0	0	0	0	0	0	0	0
1428	0	0	0	0	0	0	0	0	0	0	0	0	0	0	0
1429	0	0	0	0	0	0	0	0	0	0	0	0	0	0	0
1430	2	3	0	0	0	0	0	0	0	0	0	0	5	0	5
1431	0	0	0	0	0	0	0	-10	0	0	0	0	0	-10	10
1432	0	0	0	0	0	0	0	0	0	0	0	0	0	0	0
1433	0	0	0	0	0	0	0	-3	0	0	0	0	0	-3	3
1434	0	0	0	0	0	0	0	0	0	0	0	0	0	0	0
1435	0	0	0	0	0	0	0	-1	0	0	0	0	0	-1	1
1436	0	0	0	0	0	0	0	0	0	0	0	0	0	0	0
1437	0	2	0	0	0	0	0	0	0	0	0	0	2	0	2
1438	0	16	2	0	0	0	0	0	0	0	0	0	18	0	18
1439	0	4	0	0	0	0	0	0	0	0	0	0	4	0	4
1440	0	2	0	0	0	0	0	0	0	0	0	0	2	0	2
1441	0	0	0	0	0	0	0	-1	0	0	0	0	0	-1	1
1442	1	3	0	0	0	0	0	0	0	0	0	0	4	0	4
1443	0	0	2	0	0	0	0	-1	0	0	0	0	2	-1	3
1444	1	25	3	0	0	0	0	0	0	0	0	0	29	0	29
1445	0	3	0	0	0	0	0	0	0	0	0	0	3	0	3
1446	0	1	2	0	0	0	0	0	0	0	0	0	3	0	3
1447	0	5	1	0	0	0	0	0	0	0	0	0	6	0	6
1448	0	1	0	1	0	0	0	0	0	0	0	0	2	0	2
1449	0	1	2	0	0	0	0	0	0	0	0	0	3	0	3
1450	0	1	0	0	0	0	0	0	0	0	0	0	1	0	1
1451	0	0	0	0	0	0	0	0	0	0	0	0	0	0	0
1452	0	0	0	0	0	0	0	0	0	0	0	0	0	0	0
1453	0	0	0	0	0	0	0	0	0	0	0	0	0	0	0
1454	1	0	0	0	0	0	0	-1	0	0	0	0	1	-1	2
1455	0	0	0	0	0	0	0	0	0	0	0	0	0	0	0
1456	0	0	1	0	0	0	0	0	0	0	0	0	1	0	1
1457	0	1	0	0	0	0	0	-1	0	0	0	0	1	-1	2
1458	0	0	0	0	0	0	0	0	0	0	0	0	0	0	0
1459	0	0	0	0	0	0	0	0	0	0	0	0	0	0	0
1460	0	0	0	0	0	0	0	-11	0	0	0	0	0	-11	11
1461	0	0	0	0	0	0	0	0	0	0	0	0	0	0	0
1462	0	0	0	0	0	0	0	0	0	0	0	0	0	0	0
1463	0	0	0	0	0	0	0	0	0	0	0	0	0	0	0
1464	0	0	0	0	0	0	0	0	0	0	0	0	0	0	0
1465	0	0	0	0	0	0	0	0	0	0	0	0	0	0	0
1466	0	0	0	0	0	0	0	0	0	0	0	0	0	0	0
1467	0	0	0	0	0	0	0	0	0	0	0	0	0	0	0
1468	0	0	0	0	0	0	0	0	0	0	0	0	0	0	0
1469	0	0	0	0	0	0	0	0	0	0	0	0	0	0	0
1470	0	0	0	0	0	0	0	0	0	0	0	0	0	0	0
1471	0	0	0	0	0	0	0	0	0	0	0	0	0	0	0
1472	0	0	0	0	0	0	0	0	0	0	0	0	0	0	0
1473	0	0	0	0	0	0	0	0	0	0	0	0	0	0	0
1474	0	0	0	0	0	0	0	0	0	0	0	0	0	0	0
1475	0	0	0	0	0	0	0	0	0	0	0	0	0	0	0
1476	0	0	0	0	0	0	0	0	0	0	0	0	0	0	0
1477	0	0	0	0	0	0	0	0	0	0	0	0	0	0	0
1478	0	0	0	0	0	0	0	0	0	0	0	0	0	0	0
1479	0	0	0	0	0	0	0	0	0	0	0	0	0	0	0
1480	0	0	0	0	0	0	0	0	0	0	0	0	0	0	0
1481	0	0	1	0	0	0	0	0	0	0	0	0	1	0	1
1482	0	9	0	0	0	0	0	0	0	0	0	0	9	0	9
1483	0	0	0	0	0	0	0	0	0	0	0	0	0	0	0
1484	0	0	0	0	0	0	0	0	0	0	0	0	0	0	0
1485	0	0	0	0	0	0	0	0	0	0	0	0	0	0	0
1486	0	0	0	0	0	0	0	0	0	0	0	0	0	0	0
1487	0	1	0	0	0	0	0	0	0	0	0	0	1	0	1
1488	0	0	0	0	0	0	0	0	0	0	0	0	0	0	0
1489	0	1	1	0	0	0	0	0	0	0	0	0	2	0	2
1490	0	0	0	0	0	0	0	0	0	0	0	0	0	0	0
1491	0	0	0	0	0	0	0	0	0	0	0	0	0	0	0
1492	0	6	2	0	0	0	0	-1	0	0	0	0	8	-1	9
1493	0	0	0	1	0	0	0	0	0	0	0	0	1	0	1
1494	0	0	0	0	0	0	0	0	0	0	0	0	0	0	0
1495	0	4	2	0	0	0	0	0	0	0	0	0	6	0	6
1496	2	9	2	0	0	0	0	0	0	0	0	0	13	0	13
1497	0	14	1	0	0	0	0	0	0	0	0	0	15	0	15
1498	0	0	0	0	0	0	0	0	0	0	0	0	0	0	0
1499	0	5	1	0	0	0	0	0	0	0	0	0	6	0	6
1500	0	0	0	0	0	0	0	-1	0	0	0	0	0	-1	1
1501	0	0	0	0	0	0	0	0	0	0	0	0	0	0	0
1502	0	0	0	0	0	0	0	0	0	0	0	0	0	0	0
1503	0	0	0	1	0	3	0	0	0	0	0	0	4	0	4
1504	0	9	0	0	1	0	0	-4	0	0	0	0	10	-4	14
1505	0	0	1	0	1	0	-1	0	0	0	0	0	2	-1	3
1506	0	16	9	0	0	0	0	0	0	0	0	0	25	0	25
1507	0	6	0	0	0	0	0	0	0	0	0	0	6	0	6
1508	0	0	0	0	0	0	0	-2	0	0	0	0	0	-2	2
1509	0	6	2	0	0	0	0	-6	0	0	0	0	8	-6	14
1510	2	5	1	0	0	1	0	0	0	0	0	0	9	0	9
1511	0	10	0	0	1	0	0	0	0	0	0	0	11	0	11
1512	0	0	0	0	0	0	0	0	0	0	0	0	0	0	0
1513	1	0	0	0	0	0	0	0	0	0	0	0	1	0	1
1514	0	0	0	0	0	0	0	0	0	0	0	0	0	0	0
1515	0	0	0	0	0	0	0	0	0	0	0	0	0	0	0
1516	0	0	0	0	0	0	0	0	0	0	0	0	0	0	0
1517	0	0	0	0	0	0	0	0	0	0	0	0	0	0	0
1518	0	0	0	0	0	0	0	0	0	0	0	0	0	0	0
1519	0	0	0	0	0	0	0	0	0	0	0	0	0	0	0
1520	0	0	0	0	0	0	0	0	0	0	0	0	0	0	0
1521	0	0	0	2	0	0	-1	0	0	0	0	0	2	-1	3
1522	0	0	1	0	0	0	0	0	0	0	0	0	1	0	1
1523	0	0	0	0	0	0	0	0	0	0	0	0	0	0	0
1524	0	0	0	0	0	0	0	0	0	0	0	0	0	0	0
1525	0	3	5	0	0	0	0	0	0	0	0	0	8	0	8
1526	0	1	0	0	0	0	0	0	0	0	0	0	1	0	1
1527	0	0	0	0	0	0	0	0	0	0	0	0	0	0	0
1528	0	0	0	0	0	0	0	-10	0	0	0	0	0	-10	10
1529	0	0	0	0	0	0	0	0	0	0	0	0	0	0	0
1530	0	9	0	0	0	0	0	0	0	0	0	0	9	0	9
1531	0	14	2	0	0	0	0	0	0	0	0	0	16	0	16
1532	0	2	5	0	0	0	0	0	0	0	0	0	7	0	7
1533	0	25	0	0	0	0	0	0	0	0	0	0	25	0	25
1534	4	7	0	0	0	0	0	0	0	0	0	0	11	0	11
1535	0	5	0	0	0	0	0	0	0	0	0	0	5	0	5
1536	0	0	0	0	0	0	0	0	0	0	0	0	0	0	0
1537	0	0	0	0	0	0	0	0	0	0	0	0	0	0	0
1538	0	0	0	0	0	0	0	0	0	0	0	0	0	0	0
1539	0	0	0	0	0	0	0	0	0	0	0	0	0	0	0
1540	0	0	0	0	0	0	0	0	0	0	0	0	0	0	0
1541	0	0	0	0	0	0	0	0	0	0	0	0	0	0	0
1542	0	0	0	0	0	0	0	0	0	0	0	0	0	0	0
1543	0	0	0	0	0	0	0	0	0	0	0	0	0	0	0
1544	0	11	1	0	0	0	0	0	0	0	0	0	12	0	12
1545	0	0	0	0	0	0	0	0	0	0	0	0	0	0	0
1546	0	0	0	0	0	0	0	0	0	0	0	0	0	0	0
1547	0	0	0	0	0	0	0	0	0	0	0	0	0	0	0
1548	0	0	0	0	0	0	0	0	0	0	0	0	0	0	0
1549	0	4	0	0	0	1	0	0	0	0	0	0	5	0	5
1550	0	1	0	0	0	0	0	0	0	0	0	0	1	0	1
1551	0	0	0	0	0	0	0	0	0	0	0	0	0	0	0
1552	0	1	0	0	0	0	0	0	0	0	0	0	1	0	1
1553	0	1	0	0	0	0	0	0	0	0	0	0	1	0	1
1554	0	0	0	0	0	0	0	0	0	0	0	0	0	0	0
1555	0	0	0	0	0	0	0	0	0	0	0	0	0	0	0
1556	0	0	0	0	0	0	0	-3	0	0	0	0	0	-3	3
1557	0	0	0	0	0	0	0	0	0	0	0	0	0	0	0
1558	0	0	0	0	0	0	0	0	0	0	0	0	0	0	0
1559	0	0	0	0	0	0	0	0	0	0	0	0	0	0	0
1560	0	0	0	0	0	0	0	0	0	0	0	0	0	0	0
1561	0	0	0	0	1	0	0	0	0	0	0	0	1	0	1
1562	0	0	0	0	0	0	0	0	0	0	0	0	0	0	0
1563	1	0	4	0	0	0	0	0	0	0	0	0	5	0	5
1564	0	23	1	0	0	0	0	-3	0	0	0	0	24	-3	27
1565	2	45	1	0	0	0	0	-2	0	0	0	0	48	-2	50
1566	0	0	0	0	0	0	0	0	0	0	0	0	0	0	0
1567	0	0	0	0	0	0	0	0	0	0	0	0	0	0	0
1568	0	0	0	0	0	0	0	0	0	0	0	0	0	0	0
1569	0	0	0	0	0	0	0	0	0	0	0	0	0	0	0
1570	0	4	2	0	0	0	0	0	0	0	0	0	6	0	6
1571	0	4	0	0	0	0	0	0	0	0	0	0	4	0	4
1572	0	0	0	0	0	0	0	0	0	0	0	0	0	0	0
1573	0	7	0	0	0	0	0	0	0	0	0	0	7	0	7
1574	0	0	0	0	0	0	0	0	0	0	0	0	0	0	0
1575	0	0	0	0	0	0	0	0	0	0	0	0	0	0	0
1576	0	0	0	0	0	0	0	0	0	0	0	0	0	0	0
1577	0	0	0	0	0	0	0	0	0	0	0	0	0	0	0
1578	0	7	0	0	0	0	0	0	0	0	0	0	7	0	7
1579	0	0	0	0	0	0	0	-1	0	0	0	0	0	-1	1
1580	0	0	0	0	0	0	0	0	0	0	0	0	0	0	0
1581	0	0	0	0	0	0	0	0	0	0	0	0	0	0	0
1582	0	0	0	0	0	0	0	0	0	0	0	0	0	0	0
1583	0	0	0	0	0	0	0	0	0	0	0	0	0	0	0
1584	0	0	0	0	0	0	0	0	0	0	0	0	0	0	0
1585	0	0	0	0	0	0	0	0	0	0	0	0	0	0	0
1586	0	0	0	0	0	0	0	0	0	0	0	0	0	0	0
1587	0	0	0	0	0	0	0	0	0	0	0	0	0	0	0
1588	0	0	5	0	0	0	0	0	0	0	0	0	5	0	5
1589	0	0	0	0	0	0	0	0	0	0	0	0	0	0	0
1590	0	3	0	0	0	0	0	0	0	0	-2	0	3	-2	5
1591	0	0	0	0	0	0	0	0	0	0	0	0	0	0	0
1592	0	0	1	0	0	0	0	0	0	0	0	0	1	0	1
1593	0	0	0	0	0	0	0	0	0	0	0	0	0	0	0
1594	0	1	0	0	0	0	0	0	0	0	0	0	1	0	1
1595	1	3	0	1	0	0	0	0	0	0	0	0	5	0	5
1596	0	23	1	0	0	0	0	0	0	0	0	0	24	0	24
1597	0	0	0	0	0	0	0	0	0	0	0	0	0	0	0
1598	0	5	2	0	0	0	0	-1	0	0	0	0	7	-1	8
1599	0	0	0	0	0	0	0	0	0	0	0	0	0	0	0
1600	0	10	5	0	0	0	0	0	0	0	0	0	15	0	15
1601	0	1	0	0	0	0	0	0	0	0	0	0	1	0	1
1602	1	12	4	0	0	0	0	0	0	0	0	0	17	0	17
1603	0	4	0	0	0	0	0	0	0	0	0	0	4	0	4
1604	0	6	0	0	0	0	0	0	0	0	0	0	6	0	6
1605	0	0	0	0	0	0	0	0	0	0	0	0	0	0	0
1606	1	11	0	0	0	0	0	-2	0	0	0	0	12	-2	14
1607	0	4	1	0	0	0	0	-2	0	0	0	0	5	-2	7
1608	0	0	0	0	1	0	0	-2	0	0	0	0	1	-2	3
1609	0	0	0	0	0	0	0	0	0	0	0	0	0	0	0
1610	0	1	0	0	0	0	0	0	0	0	0	0	1	0	1
1611	0	0	2	0	0	0	0	0	0	0	-1	0	2	-1	3
1612	0	4	0	0	0	0	0	-1	0	0	0	0	4	-1	5
1613	0	0	0	0	0	0	0	0	0	0	0	0	0	0	0
1614	0	0	0	0	0	0	0	0	0	0	0	0	0	0	0
1615	0	1	0	0	0	0	0	0	-1	0	0	0	1	-1	2
1616	0	0	0	0	0	0	0	-5	0	0	0	0	0	-5	5
1617	0	0	0	0	0	0	0	0	0	0	0	0	0	0	0
1618	0	16	1	1	0	0	0	0	0	0	0	0	18	0	18
1619	0	3	0	0	0	0	0	0	0	0	0	0	3	0	3
1620	0	1	0	1	0	0	0	-1	0	0	0	0	2	-1	3
1621	0	4	1	0	0	0	0	-1	0	0	0	0	5	-1	6
1622	0	0	0	0	0	0	0	0	0	0	0	0	0	0	0
1623	0	3	0	0	0	0	0	0	0	0	0	0	3	0	3
1624	0	0	0	0	0	0	0	0	0	0	0	0	0	0	0
1625	0	11	0	0	0	0	0	0	0	0	0	0	11	0	11
1626	0	0	0	0	0	0	0	0	0	0	0	0	0	0	0
1627	0	0	0	0	0	0	0	0	0	0	0	0	0	0	0
1628	0	0	0	0	0	0	0	0	0	0	0	0	0	0	0
1629	0	1	0	0	0	0	0	0	0	0	0	0	1	0	1
1630	0	0	0	0	0	0	0	0	0	0	0	0	0	0	0
1631	0	0	1	0	0	0	0	0	0	0	0	0	1	0	1
1632	0	0	0	0	0	0	0	0	0	0	0	0	0	0	0
1633	0	5	0	0	0	0	0	0	0	0	0	0	5	0	5
1634	0	1	0	0	0	0	0	-1	0	0	0	0	1	-1	2
1635	0	0	0	0	0	0	0	0	0	0	0	0	0	0	0
1636	0	0	0	0	0	0	0	0	0	0	0	0	0	0	0
1637	0	0	0	0	0	0	0	0	0	0	0	0	0	0	0
1638	0	0	0	0	0	0	0	0	0	0	0	0	0	0	0
1639	0	16	3	0	0	0	0	0	0	0	0	0	19	0	19
1640	0	1	0	0	0	0	0	0	0	0	0	0	1	0	1
1641	0	0	0	0	0	0	0	0	0	0	0	0	0	0	0
1642	0	0	0	0	1	0	0	-1	0	0	0	0	1	-1	2
1643	0	0	0	0	0	0	0	-4	0	0	0	0	0	-4	4
1644	0	0	0	0	0	0	0	0	0	0	0	0	0	0	0
1645	0	0	0	0	0	0	0	-7	0	0	0	0	0	-7	7
1646	0	0	0	0	0	0	0	0	0	0	0	0	0	0	0
1647	0	0	2	0	0	0	0	0	0	0	0	0	2	0	2
1648	1	18	5	0	0	0	0	0	0	0	0	0	24	0	24
1649	3	10	0	0	0	0	0	0	0	0	0	0	13	0	13
1650	0	0	0	0	0	0	0	0	0	0	0	0	0	0	0
1651	0	0	0	0	0	0	0	0	0	0	0	0	0	0	0
1652	0	0	0	0	0	0	0	0	0	0	0	0	0	0	0
1653	0	0	0	0	0	0	0	0	0	0	0	0	0	0	0
1654	0	0	0	0	0	0	0	0	0	0	0	0	0	0	0
1655	0	0	0	0	0	0	0	0	0	0	0	0	0	0	0
1656	0	0	0	0	1	0	0	-3	0	0	0	0	1	-3	4
1657	0	0	2	0	0	0	0	0	0	0	0	0	2	0	2
1658	0	0	4	0	0	0	0	0	0	0	0	0	4	0	4
1659	0	1	0	0	0	0	0	0	0	0	0	0	1	0	1
1660	0	6	0	0	0	0	0	0	0	0	0	0	6	0	6
1661	0	5	0	0	0	0	0	0	0	0	0	0	5	0	5
1662	0	0	0	0	0	0	0	0	0	0	0	0	0	0	0
1663	0	0	0	0	0	0	0	0	0	0	0	0	0	0	0
1664	0	13	2	0	0	0	0	0	0	0	0	0	15	0	15
1665	0	0	0	0	0	0	0	0	0	0	0	0	0	0	0
1666	0	0	0	0	0	0	0	0	0	0	0	0	0	0	0
1667	0	0	0	0	0	0	0	0	0	0	0	0	0	0	0
1668	0	0	0	0	0	0	0	0	0	0	0	0	0	0	0
1669	0	0	0	0	0	0	0	0	0	0	0	0	0	0	0
1670	0	0	0	0	0	0	0	0	0	0	0	0	0	0	0
1671	0	0	0	0	0	0	0	0	0	0	0	0	0	0	0
1672	0	0	0	0	0	0	0	0	0	0	0	0	0	0	0
1673	0	0	0	0	0	0	0	0	0	0	0	0	0	0	0
1674	0	0	0	0	0	0	0	0	0	0	0	0	0	0	0
1675	0	0	0	0	0	0	0	0	0	0	0	0	0	0	0
1676	0	0	0	0	0	0	0	0	0	0	0	0	0	0	0
1677	0	0	0	0	0	0	0	0	0	0	0	0	0	0	0
1678	0	0	0	0	0	0	0	0	0	0	0	0	0	0	0
1679	0	0	0	0	0	0	0	0	0	0	0	0	0	0	0
1680	0	0	0	0	0	0	0	0	0	0	0	0	0	0	0
1681	0	4	0	0	0	0	0	0	0	0	0	0	4	0	4
1682	0	0	0	0	0	0	0	0	0	0	0	0	0	0	0
1683	0	1	0	0	0	0	0	0	0	0	0	0	1	0	1
1684	0	0	0	0	0	0	0	-1	0	0	0	0	0	-1	1
1685	1	2	0	0	0	0	0	-6	0	0	0	0	3	-6	9
1686	0	3	0	0	0	0	0	0	0	0	0	0	3	0	3
1687	0	0	0	0	0	0	0	0	0	0	0	0	0	0	0
1688	0	1	0	0	0	0	0	0	0	0	0	0	1	0	1
1689	0	6	0	0	0	0	0	0	0	0	0	0	6	0	6
1690	0	0	0	0	0	0	0	0	0	0	0	0	0	0	0
1691	0	2	0	0	0	0	0	0	0	0	0	0	2	0	2
1692	0	1	0	0	0	0	0	0	0	0	0	0	1	0	1
1693	0	0	0	0	0	0	0	0	0	0	0	0	0	0	0
1694	0	0	0	0	0	0	0	0	0	0	0	0	0	0	0
1695	0	0	0	0	0	0	0	0	0	0	0	0	0	0	0
1696	3	3	5	0	1	0	0	0	0	0	0	0	12	0	12
1697	0	7	0	0	0	0	0	0	0	0	0	0	7	0	7
1698	0	0	0	0	0	0	0	0	0	0	0	0	0	0	0
1699	0	0	0	0	0	0	0	0	0	0	0	0	0	0	0
1700	0	1	0	0	0	0	0	0	0	0	0	0	1	0	1
1701	0	1	0	0	0	0	0	0	0	0	0	0	1	0	1
1702	0	3	1	0	0	0	0	0	0	0	0	0	4	0	4
1703	0	1	1	0	0	0	0	0	0	0	0	0	2	0	2
1704	0	0	0	0	0	0	0	0	0	0	0	0	0	0	0
1705	0	0	0	0	0	0	0	0	0	0	0	0	0	0	0
1706	0	0	0	0	0	0	0	0	0	0	0	0	0	0	0
1707	0	2	0	0	0	0	0	0	0	0	0	0	2	0	2
1708	0	3	0	0	0	0	0	0	0	0	0	0	3	0	3
1709	0	0	1	0	0	0	0	0	0	0	0	0	1	0	1
1710	0	0	0	0	0	0	0	0	0	0	0	0	0	0	0
1711	0	0	0	0	0	0	0	0	0	0	0	0	0	0	0
1712	0	7	0	0	0	0	0	0	0	0	0	0	7	0	7
1713	0	1	0	0	0	0	0	0	0	0	0	0	1	0	1
1714	0	3	0	0	0	0	0	0	0	0	0	0	3	0	3
1715	0	1	0	0	0	2	0	0	0	0	0	0	3	0	3
1716	0	0	0	0	0	0	0	0	0	0	0	0	0	0	0
1717	0	0	0	0	0	0	0	0	0	0	0	0	0	0	0
1718	1	18	2	0	0	0	0	0	0	0	0	0	21	0	21
1719	0	5	0	0	0	0	0	0	0	0	0	0	5	0	5
1720	0	9	1	0	0	0	0	0	0	0	0	0	10	0	10
1721	0	1	0	0	0	0	0	0	0	0	0	0	1	0	1
1722	0	0	1	0	0	0	0	0	0	0	0	0	1	0	1
1723	1	3	3	0	0	0	0	-1	0	0	0	0	7	-1	8
1724	1	7	3	0	0	0	0	0	0	0	0	0	11	0	11
1725	0	0	0	0	0	0	0	0	0	0	0	0	0	0	0
1726	0	4	3	0	0	0	0	0	0	0	0	0	7	0	7
1727	0	12	0	0	0	0	0	0	0	0	0	0	12	0	12
1728	0	2	0	0	0	0	0	0	0	0	0	0	2	0	2
1729	0	0	0	0	0	0	0	0	0	0	0	0	0	0	0
1730	0	0	0	0	0	0	0	0	0	0	0	0	0	0	0
1731	2	7	0	0	1	0	-1	-2	0	0	0	0	10	-3	13
1732	0	4	4	1	0	0	-1	0	-3	0	0	0	9	-4	13
1733	0	0	1	0	0	0	0	-2	0	0	0	0	1	-2	3
1734	1	4	3	0	0	0	0	0	0	0	0	0	8	0	8
1735	0	15	0	0	0	0	0	-3	0	0	0	0	15	-3	18
1736	0	0	2	0	0	0	0	0	0	0	0	0	2	0	2
1737	0	3	1	0	0	0	0	0	0	0	0	0	4	0	4
1738	0	2	0	0	0	0	0	-1	0	0	0	0	2	-1	3
1739	0	0	0	0	0	0	0	-2	0	0	0	0	0	-2	2
1740	0	3	0	0	0	0	0	0	0	0	0	0	3	0	3
1741	0	0	1	0	0	0	0	0	0	0	0	0	1	0	1
1742	0	12	3	1	1	0	0	0	0	0	0	0	17	0	17
1743	0	1	0	0	0	0	0	0	0	0	0	0	1	0	1
1744	0	13	0	0	0	0	0	0	0	0	0	0	13	0	13
1745	1	44	7	0	0	0	0	0	0	0	0	0	52	0	52
1746	0	13	0	0	0	0	0	0	0	0	0	0	13	0	13
1747	0	0	0	0	0	0	0	0	0	0	0	0	0	0	0
1748	0	0	0	0	0	0	0	0	0	0	0	0	0	0	0
1749	1	6	0	0	0	0	0	0	0	0	0	0	7	0	7
1750	0	3	0	0	0	0	0	0	0	0	0	0	3	0	3
1751	0	0	0	0	0	0	0	0	0	0	0	0	0	0	0
1752	0	0	0	0	0	0	0	0	0	0	0	0	0	0	0
1753	0	0	0	0	0	0	0	0	0	0	0	0	0	0	0
1754	0	0	0	0	0	0	0	0	0	0	0	0	0	0	0
1755	0	0	0	0	0	0	0	0	0	0	0	0	0	0	0
1756	0	0	0	0	0	0	0	0	0	0	0	0	0	0	0
1757	0	0	0	0	0	0	0	0	0	0	0	0	0	0	0
1758	0	0	0	0	0	0	0	0	0	0	0	0	0	0	0
1759	0	0	0	0	0	0	0	0	0	0	0	0	0	0	0
1760	1	7	0	0	1	0	0	0	0	0	0	0	9	0	9
1761	0	0	0	0	0	0	0	0	0	0	0	0	0	0	0
1762	0	0	0	0	0	0	0	0	0	0	0	0	0	0	0
1763	0	0	0	0	0	0	0	0	0	0	0	0	0	0	0
1764	0	0	0	0	0	0	0	0	0	0	0	0	0	0	0
1765	0	0	0	0	0	0	0	-1	-1	0	0	0	0	-2	2
1766	0	1	1	0	0	0	0	-7	-1	0	0	0	2	-8	10
1767	0	0	0	0	0	0	0	0	-1	0	0	0	0	-1	1
1768	0	0	0	0	0	0	0	0	0	0	0	0	0	0	0
1769	0	0	0	0	0	0	0	0	0	0	0	0	0	0	0
1770	0	2	4	0	0	0	0	0	0	0	0	0	6	0	6
1771	0	12	0	0	0	0	0	0	0	0	0	0	12	0	12
1772	0	0	0	0	0	0	0	-2	0	0	0	0	0	-2	2
1773	0	0	0	0	0	0	0	0	0	0	0	0	0	0	0
1774	0	0	0	0	0	0	0	0	0	0	0	0	0	0	0
1775	0	1	1	0	1	0	0	0	0	0	0	0	3	0	3
1776	0	5	0	0	0	0	0	0	0	0	0	0	5	0	5
1777	0	0	0	0	0	0	0	-1	0	0	0	0	0	-1	1
1778	0	0	0	0	0	0	0	0	0	0	0	0	0	0	0
1779	0	0	0	0	0	0	0	0	0	0	0	0	0	0	0
1780	0	0	0	0	0	0	0	-7	0	0	0	0	0	-7	7
1781	0	0	0	0	0	0	0	0	0	0	0	0	0	0	0
1782	0	0	0	0	0	0	0	0	0	0	0	0	0	0	0
1783	0	0	0	0	0	0	0	0	0	0	0	0	0	0	0
1784	0	0	0	0	0	0	0	0	0	0	0	0	0	0	0
1785	0	0	0	0	0	0	0	0	0	0	0	0	0	0	0
1786	0	0	0	0	0	0	0	0	0	0	0	0	0	0	0
1787	0	2	3	0	0	0	0	0	0	0	0	0	5	0	5
1788	0	0	0	0	0	0	0	0	0	0	0	0	0	0	0
1789	0	0	0	0	0	0	0	0	0	0	0	0	0	0	0
1790	0	0	0	0	0	0	0	0	0	0	0	0	0	0	0
1791	0	0	0	0	0	0	0	0	0	0	0	0	0	0	0
1792	0	0	0	0	0	0	0	0	0	0	0	0	0	0	0
1793	0	0	0	0	0	0	0	0	0	0	0	0	0	0	0
1794	0	0	0	0	0	0	0	-3	0	0	0	0	0	-3	3
1795	0	0	0	0	0	0	0	0	0	0	0	0	0	0	0
1796	0	5	0	0	0	0	0	-1	0	0	0	0	5	-1	6
1797	0	0	0	0	0	0	0	0	0	0	0	0	0	0	0
1798	0	0	0	0	0	0	0	0	0	0	0	0	0	0	0
1799	0	0	0	0	0	0	0	0	0	0	0	0	0	0	0
1800	0	0	0	0	0	0	0	0	0	0	0	0	0	0	0
1801	0	0	0	0	0	0	0	0	0	0	0	0	0	0	0
1802	0	0	0	0	0	0	0	0	0	0	0	0	0	0	0
1803	0	0	0	0	0	0	0	0	0	0	0	0	0	0	0
1804	0	0	0	0	0	0	0	0	0	0	0	0	0	0	0
1805	0	0	0	0	0	0	0	0	0	0	0	0	0	0	0
1806	0	0	0	0	0	0	0	0	0	0	0	0	0	0	0
1807	0	25	10	2	0	0	0	0	0	0	0	0	37	0	37
1808	0	46	2	0	0	0	0	0	0	0	0	0	48	0	48
1809	0	3	1	0	0	0	0	0	0	0	0	0	4	0	4
1810	1	3	7	0	0	0	0	0	-1	0	0	0	11	-1	12
1811	0	3	0	0	0	0	0	-6	0	0	0	0	3	-6	9
1812	0	2	5	0	0	0	-2	0	0	0	0	0	7	-2	9
1813	0	11	1	1	0	0	0	-12	0	0	0	0	13	-12	25
1814	0	1	0	0	0	0	-1	-9	0	0	0	0	1	-10	11
1815	0	0	0	0	0	0	0	-23	-4	0	0	0	0	-27	27
1816	0	0	0	0	0	0	0	-3	0	0	0	0	0	-3	3
1817	0	0	0	0	0	0	0	0	0	0	0	0	0	0	0
1818	0	0	0	0	0	0	0	0	0	0	0	0	0	0	0
1819	0	0	0	0	0	0	0	0	0	0	0	0	0	0	0
1820	0	0	0	0	0	0	0	0	0	0	0	0	0	0	0
1821	0	0	0	0	0	0	0	0	0	0	0	0	0	0	0
1822	0	0	0	0	0	0	0	-2	0	0	0	0	0	-2	2
1823	0	0	0	0	0	0	0	0	0	0	0	0	0	0	0
1824	0	1	0	0	0	0	0	0	0	0	0	0	1	0	1
1825	0	1	0	0	0	0	0	0	0	0	0	0	1	0	1
1826	0	0	0	0	0	0	0	0	0	0	0	0	0	0	0
1827	0	0	0	0	0	0	0	0	0	0	0	0	0	0	0
1828	0	0	0	0	0	0	0	0	0	0	0	0	0	0	0
1829	0	0	0	0	0	0	0	0	0	0	0	0	0	0	0
1830	0	0	0	0	0	0	0	0	0	0	0	0	0	0	0
1831	0	0	0	0	0	0	0	0	0	0	0	0	0	0	0
1832	0	0	0	0	0	0	0	0	0	0	0	0	0	0	0
1833	0	0	0	0	0	0	0	0	0	0	0	0	0	0	0
1834	0	0	0	0	0	0	0	-1	0	0	0	0	0	-1	1
1835	0	0	0	0	0	0	0	0	0	0	0	0	0	0	0
1836	0	0	0	0	0	0	0	0	0	0	0	0	0	0	0
1837	0	5	0	0	0	0	0	0	0	0	0	0	5	0	5
1838	0	1	3	0	0	0	0	-2	0	0	0	0	4	-2	6
1839	0	0	0	0	0	0	0	0	0	0	0	0	0	0	0
1840	0	0	1	0	0	0	0	0	0	0	0	0	1	0	1
1841	0	4	0	0	0	0	0	0	0	0	0	0	4	0	4
1842	0	1	0	0	0	0	0	0	0	0	0	0	1	0	1
1843	3	9	0	0	0	0	0	0	0	0	0	0	12	0	12
1844	0	0	0	0	0	0	0	0	0	0	0	0	0	0	0
1845	0	13	0	0	0	0	0	0	0	0	0	0	13	0	13
1846	0	0	0	0	0	0	0	0	0	0	0	0	0	0	0
1847	0	10	0	0	0	0	0	-1	0	0	0	0	10	-1	11
1848	0	3	0	0	0	0	0	-1	0	0	0	0	3	-1	4
1849	0	0	0	0	0	0	0	-7	0	0	0	0	0	-7	7
1850	2	0	0	0	0	0	0	0	0	0	0	0	2	0	2
1851	0	0	0	0	0	0	0	0	0	0	0	0	0	0	0
1852	0	0	0	0	0	0	0	0	0	0	0	0	0	0	0
1853	0	0	0	0	0	0	0	0	0	0	0	0	0	0	0
1854	0	0	0	0	0	0	0	0	0	0	0	0	0	0	0
1855	0	0	0	0	0	0	0	0	0	0	0	0	0	0	0
1856	0	0	0	0	0	0	0	0	0	0	0	0	0	0	0
1857	0	0	0	0	0	0	0	0	0	0	0	0	0	0	0
1858	0	0	0	0	0	0	0	-1	0	0	0	0	0	-1	1
1859	0	0	0	0	0	0	0	0	0	0	0	0	0	0	0
1860	0	0	0	0	0	0	0	0	0	0	0	0	0	0	0
1861	0	3	2	2	0	0	0	0	0	0	0	0	7	0	7
1862	0	2	1	0	0	0	0	0	0	0	0	0	3	0	3
1863	0	2	0	0	0	0	0	0	-2	0	0	0	2	-2	4
1864	1	5	2	0	0	0	0	0	0	0	0	0	8	0	8
1865	0	5	1	0	0	0	0	0	0	0	0	0	6	0	6
1866	0	5	0	0	0	0	0	-1	0	0	0	0	5	-1	6
1867	0	1	0	0	0	0	0	-1	-1	0	0	0	1	-2	3
1868	0	0	0	0	0	0	0	-19	0	0	0	0	0	-19	19
1869	0	0	0	0	0	0	-2	0	0	0	0	0	0	-2	2
1870	0	0	0	0	0	0	0	0	0	0	0	0	0	0	0
1871	0	1	0	0	0	0	0	0	0	0	0	0	1	0	1
1872	0	0	0	0	0	0	0	0	0	0	0	0	0	0	0
1873	0	0	0	0	0	0	0	0	0	0	0	0	0	0	0
1874	0	0	0	0	0	0	0	0	0	0	0	0	0	0	0
1875	0	0	0	0	0	0	0	0	0	0	0	0	0	0	0
1876	0	0	0	0	0	0	0	0	0	0	0	0	0	0	0
1877	0	0	0	0	0	0	0	0	0	0	0	0	0	0	0
1878	0	0	0	0	0	0	0	0	0	0	0	0	0	0	0
1879	0	0	0	0	0	0	0	0	0	0	0	0	0	0	0
1880	0	0	0	0	0	0	0	0	0	0	0	0	0	0	0
1881	0	0	0	0	0	0	0	0	0	0	0	0	0	0	0
1882	0	1	0	0	0	0	0	0	0	0	0	0	1	0	1
1883	0	0	0	0	0	0	0	-1	0	0	0	0	0	-1	1
1884	0	0	0	0	0	0	0	0	0	0	0	0	0	0	0
1885	0	0	0	0	0	0	0	0	0	0	0	0	0	0	0
1886	0	0	0	0	0	0	0	0	0	0	0	0	0	0	0
1887	0	0	0	0	0	0	0	0	0	0	0	0	0	0	0
1888	0	0	0	0	0	0	0	0	0	0	0	0	0	0	0
1889	0	4	0	0	0	0	-1	0	0	0	0	0	4	-1	5
1890	0	0	0	0	0	0	0	-1	0	0	0	0	0	-1	1
1891	0	2	0	0	0	0	0	0	0	0	0	0	2	0	2
1892	0	0	0	0	0	0	0	-3	0	0	0	0	0	-3	3
1893	0	0	0	0	0	1	0	0	0	0	0	0	1	0	1
1894	0	0	0	0	0	0	0	0	0	0	0	0	0	0	0
1895	0	0	0	0	0	0	0	-1	0	0	0	0	0	-1	1
1896	0	0	0	0	0	0	0	0	0	0	0	0	0	0	0
1897	0	0	0	0	0	0	0	0	0	0	0	0	0	0	0
1898	0	1	0	0	0	0	0	0	0	0	0	0	1	0	1
1899	0	0	0	0	0	0	0	0	0	0	0	0	0	0	0
1900	0	0	0	0	0	0	0	0	0	0	0	0	0	0	0
1901	0	0	0	0	0	0	0	0	0	0	0	0	0	0	0
1902	0	0	0	0	0	0	0	0	0	0	0	0	0	0	0
1903	0	0	0	0	0	0	0	0	0	0	0	0	0	0	0
1904	0	0	0	0	0	0	0	0	0	0	0	0	0	0	0
1905	0	0	0	0	0	0	0	0	0	0	0	0	0	0	0
1906	0	0	0	0	0	0	0	0	0	0	0	0	0	0	0
1907	0	0	0	0	0	0	0	0	0	0	0	0	0	0	0
1908	0	0	0	0	0	0	0	-3	0	0	0	0	0	-3	3
1909	0	0	0	0	0	0	0	0	0	0	0	0	0	0	0
1910	0	0	0	0	0	0	0	0	0	0	0	0	0	0	0
1911	0	0	0	0	0	0	0	0	0	0	0	0	0	0	0
1912	0	0	0	0	0	0	0	0	0	0	0	0	0	0	0
1913	0	4	2	0	0	0	0	0	0	0	0	0	6	0	6
1914	0	0	0	0	0	0	0	0	0	0	0	0	0	0	0
1915	0	0	0	0	0	0	0	0	0	0	0	0	0	0	0
1916	0	0	0	0	0	0	0	0	0	0	0	0	0	0	0
1917	0	0	0	0	0	0	0	0	0	0	0	0	0	0	0
1918	0	0	0	0	0	0	0	0	0	0	0	0	0	0	0
1919	0	0	0	0	0	0	0	0	0	0	0	0	0	0	0
1920	0	0	0	0	0	0	0	0	0	0	0	0	0	0	0
1921	0	1	0	0	0	0	0	0	0	0	0	0	1	0	1
1922	0	0	0	0	0	0	0	0	0	0	0	0	0	0	0
1923	0	0	0	0	0	0	0	0	0	0	0	0	0	0	0
1924	0	1	0	0	0	0	0	0	0	0	0	0	1	0	1
1925	0	0	0	0	0	0	0	0	0	0	0	0	0	0	0
1926	0	0	0	0	0	0	0	0	0	0	0	0	0	0	0
1927	0	0	0	0	0	0	0	0	0	0	0	0	0	0	0
1928	0	0	0	0	0	0	0	0	0	0	0	0	0	0	0
1929	0	0	0	0	0	0	0	0	0	0	0	0	0	0	0
1930	0	0	0	0	0	0	0	0	-2	0	0	0	0	-2	2
1931	0	0	0	0	0	0	0	0	0	0	0	0	0	0	0
1932	0	0	0	0	0	0	0	-3	0	0	0	0	0	-3	3
1933	0	0	0	0	0	0	0	0	0	0	0	0	0	0	0
1934	0	0	0	0	0	0	0	0	0	0	0	0	0	0	0
1935	0	0	0	0	0	0	0	0	0	0	0	0	0	0	0
1936	0	0	0	0	0	0	0	0	0	0	0	0	0	0	0
1937	0	3	2	0	0	0	0	0	-2	0	0	0	5	-2	7
1938	0	4	0	0	0	0	0	-1	0	0	0	0	4	-1	5
1939	0	4	1	0	0	0	0	0	0	0	0	0	5	0	5
1940	0	0	0	0	0	0	0	-1	0	0	0	0	0	-1	1
1941	0	0	0	0	0	0	0	0	0	0	0	0	0	0	0
1942	0	5	0	0	0	0	0	0	0	0	0	0	5	0	5
1943	0	0	1	0	0	0	0	0	0	0	0	0	1	0	1
1944	0	2	1	0	0	0	0	0	0	0	0	0	3	0	3
1945	0	1	0	0	0	0	0	0	0	0	0	0	1	0	1
1946	0	0	0	0	0	0	0	0	0	0	0	0	0	0	0
1947	0	0	0	0	0	0	0	0	0	0	0	0	0	0	0
1948	0	0	0	0	0	0	0	0	0	0	0	0	0	0	0
1949	0	0	0	0	0	0	0	0	0	0	0	0	0	0	0
1950	0	0	0	0	0	0	0	0	0	0	0	0	0	0	0
1951	0	0	0	0	0	0	0	0	0	0	0	0	0	0	0
1952	0	0	0	0	0	0	0	0	0	0	0	0	0	0	0
1953	0	1	0	0	0	0	0	-1	0	0	0	0	1	-1	2
1954	0	0	0	0	0	0	0	0	0	0	0	0	0	0	0
1955	0	0	0	0	0	0	0	-2	0	0	0	0	0	-2	2
1956	1	0	0	0	0	0	0	0	0	0	0	0	1	0	1
1957	0	0	0	0	0	0	0	0	0	0	0	0	0	0	0
1958	0	0	0	0	0	0	0	-2	0	0	0	0	0	-2	2
1959	0	0	0	0	0	0	0	-3	0	0	0	0	0	-3	3
1960	0	0	0	0	0	0	0	0	0	0	0	0	0	0	0
1961	0	0	0	0	1	0	0	0	0	0	0	0	1	0	1
1962	0	0	0	0	0	0	0	0	0	0	0	0	0	0	0
1963	0	0	0	0	0	0	0	-1	0	0	0	0	0	-1	1
1964	1	0	0	0	1	0	0	-3	0	0	0	0	2	-3	5
1965	0	20	2	0	0	0	-2	0	0	0	0	0	22	-2	24
1966	0	0	0	0	0	0	0	-3	-1	0	0	0	0	-4	4
1967	4	18	0	0	0	0	0	-22	0	0	0	0	22	-22	44
1968	0	0	0	0	0	0	-1	0	0	0	0	0	0	-1	1
1969	0	0	4	0	0	0	0	0	0	0	0	0	4	0	4
1970	0	8	3	0	0	0	0	0	0	0	0	0	11	0	11
1971	0	20	4	0	0	0	0	-20	0	0	0	0	24	-20	44
1972	0	13	5	0	0	0	-1	0	0	0	0	0	18	-1	19
1973	0	1	0	0	0	0	0	0	0	0	0	0	1	0	1
1974	0	1	1	0	0	0	0	0	0	0	0	0	2	0	2
1975	0	0	0	0	0	0	0	0	0	0	0	0	0	0	0
1976	2	3	0	0	0	0	0	0	0	0	0	0	5	0	5
1977	0	0	0	0	0	0	0	-1	0	0	0	0	0	-1	1
1978	0	0	0	0	0	0	0	0	0	0	0	0	0	0	0
1979	0	0	0	0	0	0	0	0	0	0	0	0	0	0	0
1980	0	1	0	0	0	0	0	0	0	0	0	0	1	0	1
1981	1	3	0	0	0	0	0	0	0	0	0	0	4	0	4
1982	0	0	0	0	0	0	0	0	0	0	0	0	0	0	0
1983	0	0	0	0	0	0	0	0	0	0	0	0	0	0	0
1984	1	0	0	0	0	0	0	0	0	0	0	0	1	0	1
1985	0	2	0	0	0	0	0	0	0	0	0	0	2	0	2
1986	0	0	0	0	0	0	0	0	0	0	0	0	0	0	0
1987	0	0	0	0	0	0	0	0	0	0	0	0	0	0	0
1988	0	6	0	1	0	0	0	-2	0	0	0	0	7	-2	9
1989	1	0	0	0	0	0	0	0	0	0	0	0	1	0	1
1990	0	2	0	0	0	0	0	0	0	0	0	0	2	0	2
1991	0	0	0	0	0	0	0	0	0	0	0	0	0	0	0
1992	0	0	0	0	0	0	0	-6	0	0	0	0	0	-6	6
1993	0	0	0	0	0	0	0	0	0	0	0	0	0	0	0
1994	0	0	0	0	0	0	0	0	0	0	0	0	0	0	0
1995	0	0	0	0	0	0	0	-1	0	0	0	0	0	-1	1
1996	0	0	0	0	0	0	0	0	0	0	0	0	0	0	0
1997	0	0	0	0	0	0	0	0	0	0	0	0	0	0	0
1998	0	1	0	0	0	0	0	-16	0	0	0	0	1	-16	17
1999	0	0	0	0	0	0	0	0	0	0	0	0	0	0	0
[truncated: 267 more rows]

## Sheet: CanPLV ALYU-315
position	20	21	22	23	24	25	20_rev	21_rev	22_rev	23_rev	24_rev	25_rev	fwd_total	rev_total	total
1	0	0	0	0	0	0	0	0	0	0	0	0	0	0	0
2	0	0	0	0	0	0	0	0	0	0	0	0	0	0	0
3	0	0	0	0	0	0	0	0	0	0	0	0	0	0	0
4	0	0	0	0	0	0	0	0	0	0	0	0	0	0	0
5	0	0	0	0	0	0	0	0	0	0	0	0	0	0	0
6	0	0	0	0	0	0	0	0	0	0	0	0	0	0	0
7	0	0	0	0	0	0	0	0	0	0	0	0	0	0	0
8	0	0	0	0	0	0	0	0	0	0	0	0	0	0	0
9	0	0	0	0	0	0	0	0	0	0	0	0	0	0	0
10	0	0	0	0	0	0	0	0	0	0	0	0	0	0	0
11	0	0	0	0	0	0	0	0	0	0	0	0	0	0	0
12	0	0	0	0	0	0	0	0	0	0	0	0	0	0	0
13	0	0	0	0	0	0	0	0	0	0	0	0	0	0	0
14	0	0	0	0	0	0	0	0	0	0	0	0	0	0	0
15	0	0	0	0	0	0	0	0	0	0	0	0	0	0	0
16	0	0	0	0	0	0	0	0	0	0	0	0	0	0	0
17	0	0	0	0	0	0	0	0	0	0	0	0	0	0	0
18	0	0	0	0	0	0	0	0	0	0	0	0	0	0	0
19	0	0	0	0	0	0	0	0	-1	0	0	0	0	-1	1
20	0	0	0	0	0	0	0	-24	0	-1	0	0	0	-25	25
21	0	0	0	0	0	0	0	0	-19	0	0	0	0	-19	19
22	1	51	8	6	1	0	0	-12	0	0	0	0	67	-12	79
23	24	29	30	2	0	0	0	0	0	0	0	0	85	0	85
24	0	35	22	0	0	0	0	0	0	0	0	0	57	0	57
25	0	2	0	0	0	0	0	0	-1	0	0	0	2	-1	3
26	5	10	4	0	0	0	0	-26	-7	0	0	0	19	-33	52
27	0	0	0	0	0	0	-1	-5	0	0	0	0	0	-6	6
28	0	1	4	0	0	0	0	0	-2	0	0	0	5	-2	7
29	0	2	0	0	0	0	0	0	0	0	0	0	2	0	2
30	0	6	1	0	0	0	0	0	0	0	0	0	7	0	7
31	1	5	1	0	0	0	0	0	0	0	0	0	7	0	7
32	0	1	2	0	0	0	0	0	0	0	0	0	3	0	3
33	0	2	0	0	0	0	0	0	0	0	0	0	2	0	2
34	0	0	1	0	2	0	0	-1	0	0	0	0	3	-1	4
35	0	0	0	0	0	0	0	0	0	0	0	0	0	0	0
36	0	1	3	0	0	0	0	-3	0	0	0	0	4	-3	7
37	0	0	1	0	0	0	0	0	0	0	0	0	1	0	1
38	0	0	0	0	0	0	0	0	0	0	0	0	0	0	0
39	0	0	0	0	0	0	0	0	0	0	0	0	0	0	0
40	0	0	0	0	0	0	0	0	0	0	0	0	0	0	0
41	0	0	3	0	0	0	0	0	-3	0	0	0	3	-3	6
42	0	0	0	0	0	0	0	0	0	0	0	0	0	0	0
43	0	0	0	0	0	0	0	0	0	0	-1	0	0	-1	1
44	0	0	0	0	0	0	0	0	0	0	0	0	0	0	0
45	0	0	0	0	0	0	0	0	0	0	0	0	0	0	0
46	0	0	0	0	0	0	0	0	0	0	0	0	0	0	0
47	0	0	0	0	0	0	0	0	0	0	0	0	0	0	0
48	0	0	1	0	0	0	0	0	0	0	0	0	1	0	1
49	0	0	0	0	0	0	0	-3	0	0	0	0	0	-3	3
50	0	0	1	0	0	0	0	0	0	0	0	0	1	0	1
51	1	5	2	0	0	0	0	-1	0	0	0	0	8	-1	9
52	2	20	3	0	0	0	0	0	-1	0	0	0	25	-1	26
53	0	1	2	0	0	0	0	0	0	0	0	0	3	0	3
54	0	0	0	0	0	0	0	0	0	0	0	0	0	0	0
55	2	2	0	0	0	0	0	0	0	0	0	0	4	0	4
56	0	0	0	0	0	0	0	0	0	0	0	0	0	0	0
57	0	1	1	0	0	0	0	0	0	0	0	0	2	0	2
58	0	0	1	0	0	0	0	0	0	0	0	0	1	0	1
59	0	1	0	0	0	0	0	0	0	0	0	0	1	0	1
60	0	0	0	0	0	0	0	0	0	0	0	0	0	0	0
61	0	0	0	0	0	0	0	-3	0	0	0	0	0	-3	3
62	0	0	0	0	0	0	0	0	0	0	0	0	0	0	0
63	0	15	8	2	0	0	0	-7	0	0	0	0	25	-7	32
64	0	0	1	0	0	0	0	0	0	0	0	0	1	0	1
65	0	0	0	0	0	0	0	0	0	0	0	0	0	0	0
66	0	0	0	0	0	0	0	0	0	0	0	0	0	0	0
67	0	4	1	0	0	0	-1	-2	0	0	0	0	5	-3	8
68	0	4	0	0	0	0	0	0	-1	0	0	0	4	-1	5
69	0	0	0	0	0	0	0	0	0	0	0	0	0	0	0
70	0	0	0	0	0	0	0	0	0	0	0	0	0	0	0
71	0	0	0	0	0	0	0	-1	0	0	0	0	0	-1	1
72	0	3	7	0	0	0	0	-1	-2	0	0	0	10	-3	13
73	0	0	0	0	0	0	0	0	0	0	0	0	0	0	0
74	0	0	0	0	0	0	0	0	0	0	0	0	0	0	0
75	0	20	4	0	1	0	0	0	-3	0	0	0	25	-3	28
76	0	2	0	0	0	0	0	-3	0	0	0	0	2	-3	5
77	3	5	15	0	3	0	0	0	0	0	0	0	26	0	26
78	0	0	0	0	1	0	0	0	0	0	0	0	1	0	1
79	2	64	20	0	0	0	0	0	0	0	0	0	86	0	86
80	1	6	3	0	0	0	0	0	0	0	0	0	10	0	10
81	0	0	0	0	0	0	0	0	0	0	0	0	0	0	0
82	2	3	13	0	0	0	-1	0	0	0	0	0	18	-1	19
83	0	0	0	0	0	0	0	-2	-2	0	0	0	0	-4	4
84	0	13	2	1	0	0	0	0	0	0	0	0	16	0	16
85	0	6	1	0	0	0	0	0	0	0	0	0	7	0	7
86	0	0	0	0	0	0	0	0	0	0	0	0	0	0	0
87	0	0	0	0	0	0	0	-1	0	0	0	0	0	-1	1
88	0	0	0	0	0	0	0	0	0	0	0	0	0	0	0
89	0	0	0	0	0	0	0	0	0	0	0	0	0	0	0
90	1	4	4	2	0	0	0	0	0	0	0	0	11	0	11
91	0	0	0	0	0	0	0	0	0	0	0	0	0	0	0
92	1	0	0	0	0	0	0	-6	0	0	0	0	1	-6	7
93	0	0	0	0	0	0	0	0	-1	0	0	0	0	-1	1
94	4	103	3	1	0	0	0	-28	0	0	-3	0	111	-31	142
95	1	10	8	1	0	0	-9	-3	0	0	0	0	20	-12	32
96	0	0	0	0	0	0	0	-3	-6	0	0	0	0	-9	9
97	7	27	17	0	0	0	0	-12	-1	0	0	0	51	-13	64
98	0	0	0	0	0	0	0	-4	-1	0	0	0	0	-5	5
99	0	0	0	0	0	0	0	-4	0	-2	0	0	0	-6	6
100	1	1	0	0	0	0	0	0	0	0	0	0	2	0	2
101	0	1	0	0	0	0	-2	-3	-4	0	0	0	1	-9	10
102	4	6	9	2	0	0	0	-11	-3	0	-1	0	21	-15	36
103	0	45	7	0	0	0	0	0	0	0	0	0	52	0	52
104	0	58	2	0	1	0	0	-10	0	0	-1	0	61	-11	72
105	1	33	125	0	0	0	0	-7	-7	0	0	0	159	-14	173
106	0	0	0	0	0	0	0	-5	-1	0	0	0	0	-6	6
107	0	3	0	0	1	0	-2	-8	0	0	0	0	4	-10	14
108	0	22	30	0	0	0	-2	0	-5	-4	0	0	52	-11	63
109	17	23	9	0	0	0	0	-1	-4	0	0	0	49	-5	54
110	7	37	0	0	0	0	-1	-12	0	0	0	0	44	-13	57
111	1	0	0	0	1	0	-2	0	0	0	0	0	2	-2	4
112	0	0	0	0	1	0	0	0	0	-1	0	0	1	-1	2
113	0	6	6	0	0	0	0	0	-1	0	0	0	12	-1	13
114	0	1	0	0	0	0	0	-9	-4	0	0	0	1	-13	14
115	0	10	4	0	0	0	0	-10	-2	0	0	0	14	-12	26
116	0	2	2	0	0	0	0	-4	-1	0	0	0	4	-5	9
117	0	13	5	2	0	0	0	-2	0	0	0	0	20	-2	22
118	2	16	8	0	0	0	0	0	0	0	0	0	26	0	26
119	0	5	0	0	0	0	0	0	-2	0	0	0	5	-2	7
120	0	46	6	0	0	0	0	-1	0	0	0	0	52	-1	53
121	0	0	0	0	0	0	-1	0	0	0	0	0	0	-1	1
122	0	4	0	0	0	0	0	0	0	0	0	0	4	0	4
123	0	0	0	0	0	0	0	-2	0	0	0	0	0	-2	2
124	0	1	0	0	0	0	0	0	0	0	0	0	1	0	1
125	0	32	0	1	0	0	0	-11	0	-1	0	0	33	-12	45
126	0	0	0	0	0	0	-2	0	-7	0	0	0	0	-9	9
127	0	2	0	0	0	0	0	-4	-10	0	0	0	2	-14	16
128	2	28	9	3	0	0	0	-13	-3	0	0	0	42	-16	58
129	0	0	0	0	0	0	0	0	0	0	0	0	0	0	0
130	0	0	0	0	0	0	0	0	0	0	0	0	0	0	0
131	0	0	0	0	0	0	0	-1	0	0	0	0	0	-1	1
132	0	0	0	0	0	0	0	0	0	0	0	0	0	0	0
133	0	0	0	0	0	0	0	0	0	0	0	0	0	0	0
134	0	0	0	0	0	0	0	0	0	0	0	0	0	0	0
135	0	0	1	0	0	0	0	0	-14	0	0	0	1	-14	15
136	0	0	0	0	0	0	0	-70	0	0	-1	0	0	-71	71
137	0	0	0	0	0	0	0	0	-8	0	0	0	0	-8	8
138	0	13	4	5	0	0	0	-14	-1	0	0	0	22	-15	37
139	0	0	1	0	0	0	-2	-4	0	0	0	0	1	-6	7
140	0	2	0	0	0	0	0	0	0	0	0	0	2	0	2
141	0	0	1	0	0	0	0	0	0	0	0	0	1	0	1
142	0	0	0	0	0	0	0	0	0	0	0	0	0	0	0
143	0	2	0	0	0	0	0	0	-2	0	0	0	2	-2	4
144	0	3	0	0	0	0	0	-19	0	-1	0	0	3	-20	23
145	0	0	0	0	0	0	0	0	0	0	0	0	0	0	0
146	1	2	0	0	0	0	0	-1	0	0	0	0	3	-1	4
147	0	0	0	0	0	0	0	0	0	0	0	0	0	0	0
148	0	0	0	0	0	0	0	0	0	0	0	0	0	0	0
149	0	0	0	0	0	0	0	0	0	0	0	0	0	0	0
150	0	0	0	0	0	0	0	0	0	0	0	0	0	0	0
151	0	0	0	0	0	0	0	0	0	0	0	0	0	0	0
152	0	0	0	0	0	0	0	0	0	0	0	0	0	0	0
153	0	0	1	0	0	0	0	0	0	0	0	0	1	0	1
154	0	59	9	0	0	0	0	0	0	0	0	0	68	0	68
155	5	36	4	1	0	0	0	0	-15	0	0	0	46	-15	61
156	0	0	0	0	0	0	0	-5	-9	0	0	0	0	-14	14
157	2	11	9	0	0	0	0	-15	0	0	0	0	22	-15	37
158	0	0	0	0	2	0	-2	0	0	0	0	0	2	-2	4
159	0	0	0	0	0	0	0	0	0	0	0	0	0	0	0
160	0	36	3	2	0	0	0	0	-3	0	0	0	41	-3	44
161	2	30	7	0	0	0	0	-23	0	0	0	0	39	-23	62
162	0	18	8	0	0	0	0	-1	0	0	0	0	26	-1	27
163	1	33	7	0	0	0	0	-1	0	0	0	0	41	-1	42
164	0	0	0	0	0	0	0	-3	0	0	-1	0	0	-4	4
165	0	1	0	0	0	0	0	0	-6	-3	0	0	1	-9	10
166	0	3	0	0	0	0	0	-10	-13	0	0	0	3	-23	26
167	11	95	34	7	1	0	-1	-120	0	0	0	0	148	-121	269
168	1	138	42	0	1	0	-2	0	0	0	0	0	182	-2	184
169	1	22	16	1	0	0	0	0	0	0	0	0	40	0	40
170	0	1	0	0	0	0	0	0	0	0	0	0	1	0	1
171	2	78	15	0	0	0	0	0	-3	0	0	0	95	-3	98
172	0	5	0	0	0	0	0	0	0	0	0	0	5	0	5
173	5	55	27	1	0	0	0	-2	0	0	0	0	88	-2	90
174	2	32	0	0	0	0	0	-1	-1	0	0	0	34	-2	36
175	5	3	0	0	0	0	0	-1	-1	0	0	0	8	-2	10
176	0	0	0	0	0	0	0	0	0	0	0	0	0	0	0
177	0	0	0	0	0	0	0	0	0	0	0	0	0	0	0
178	0	0	0	0	0	0	0	0	0	0	0	0	0	0	0
179	0	0	0	0	0	0	-1	0	-3	0	0	0	0	-4	4
180	0	0	0	0	0	0	0	0	0	0	0	0	0	0	0
181	0	0	0	0	0	0	0	0	0	0	0	0	0	0	0
182	0	11	1	0	0	0	0	0	0	0	0	0	12	0	12
183	0	11	12	0	0	0	-3	-3	0	0	0	0	23	-6	29
184	0	126	5	1	0	0	0	0	0	0	0	0	132	0	132
185	6	73	22	1	2	0	0	-23	-22	0	0	0	104	-45	149
186	0	0	0	0	0	0	-1	-186	0	0	0	0	0	-187	187
187	0	0	0	0	0	0	-8	0	-24	0	0	0	0	-32	32
188	1	74	3	1	0	0	0	-233	0	0	0	0	79	-233	312
189	2	5	33	0	0	0	0	0	-29	0	0	0	40	-29	69
190	1	519	8	0	0	0	0	-10	-10	0	0	0	528	-20	548
191	0	67	9	0	0	0	0	-156	0	0	0	0	76	-156	232
192	0	0	2	0	0	0	-5	0	0	0	0	0	2	-5	7
193	0	0	1	0	0	0	0	-12	-1	-1	0	0	1	-14	15
194	0	0	1	0	0	0	-1	0	-13	0	0	-1	1	-15	16
195	0	0	0	0	0	0	0	-70	-1	0	0	0	0	-71	71
196	0	0	0	0	0	0	-3	-1	0	-9	0	0	0	-13	13
197	0	0	0	0	0	0	0	0	-2	0	0	0	0	-2	2
198	0	0	0	0	0	0	0	-39	-2	0	0	0	0	-41	41
199	0	68	4	0	0	0	0	-3	0	-1	0	0	72	-4	76
200	0	0	1	0	0	0	0	0	-4	0	0	0	1	-4	5
201	0	18	1	0	0	0	0	-25	-1	0	0	0	19	-26	45
202	0	0	0	0	0	0	-1	-51	-19	0	0	0	0	-71	71
203	1	28	0	0	0	1	0	-72	-3	0	0	0	30	-75	105
204	1	0	0	0	0	0	-1	0	-1	0	0	0	1	-2	3
205	0	0	0	0	0	0	0	-53	0	0	-1	0	0	-54	54
206	0	0	3	0	0	0	-2	0	0	0	0	0	3	-2	5
207	0	18	0	0	0	0	0	-58	0	0	0	0	18	-58	76
208	0	0	0	0	0	0	0	0	0	0	0	0	0	0	0
209	0	0	0	0	0	0	0	0	0	0	0	0	0	0	0
210	0	0	0	0	0	0	0	0	0	0	0	0	0	0	0
211	0	0	0	0	0	0	0	0	0	0	0	0	0	0	0
212	0	0	0	0	0	0	0	0	0	0	0	0	0	0	0
213	0	0	0	0	0	0	0	0	0	0	0	0	0	0	0
214	6	79	1	0	0	0	0	0	0	0	0	0	86	0	86
215	0	0	0	0	0	0	0	0	-1	0	0	0	0	-1	1
216	1	34	7	0	0	0	0	-85	-11	0	-1	0	42	-97	139
217	1	33	1	0	0	0	0	-23	-4	-2	0	0	35	-29	64
218	0	0	4	0	0	0	-15	-179	-35	0	0	0	4	-229	233
219	15	124	19	1	0	0	-3	-28	0	0	0	0	159	-31	190
220	3	8	0	0	0	0	-5	0	0	0	0	0	11	-5	16
221	0	0	0	0	0	0	0	0	0	0	0	0	0	0	0
222	0	0	0	0	0	0	0	0	0	0	0	0	0	0	0
223	0	0	0	0	0	0	0	-15	0	0	0	0	0	-15	15
224	3	4	16	3	0	0	0	-2	0	0	0	0	26	-2	28
225	0	0	0	0	0	0	0	-5	0	0	0	0	0	-5	5
226	1	9	0	0	0	0	0	0	0	0	0	0	10	0	10
227	0	0	0	0	0	0	0	0	0	0	0	0	0	0	0
228	0	3	0	0	0	0	0	-19	-2	0	0	0	3	-21	24
229	0	5	3	0	0	0	0	-1	0	0	0	0	8	-1	9
230	2	7	1	0	0	0	-2	0	0	0	0	0	10	-2	12
231	0	0	0	0	0	0	0	0	0	0	0	0	0	0	0
232	0	7	5	0	0	0	0	0	0	0	0	0	12	0	12
233	0	0	0	0	0	0	0	0	0	0	0	0	0	0	0
234	0	0	0	0	0	0	0	0	0	0	0	0	0	0	0
235	0	0	0	0	0	0	0	0	0	0	0	0	0	0	0
236	0	0	0	0	0	0	0	0	0	0	0	0	0	0	0
237	0	0	0	0	0	0	0	0	0	0	0	0	0	0	0
238	0	0	0	0	0	0	0	0	0	0	0	0	0	0	0
239	0	0	0	0	0	0	0	0	0	0	0	0	0	0	0
240	0	66	6	0	0	0	0	-67	0	0	0	0	72	-67	139
241	3	35	7	1	0	0	-4	0	0	0	0	0	46	-4	50
242	0	58	0	0	1	0	0	0	0	0	0	0	59	0	59
243	0	0	0	0	0	0	0	0	-7	0	0	0	0	-7	7
244	6	119	11	1	1	0	0	-23	0	0	0	0	138	-23	161
245	0	0	0	0	0	0	0	0	0	0	0	0	0	0	0
246	2	264	6	0	1	0	0	0	0	0	0	0	273	0	273
247	4	41	10	0	0	0	0	-2	0	0	0	0	55	-2	57
248	0	0	0	0	0	0	0	-1	0	0	0	0	0	-1	1
249	0	9	0	0	0	0	0	0	-49	0	0	0	9	-49	58
250	5	83	5	0	0	0	0	-121	-8	0	0	0	93	-129	222
251	4	95	10	0	0	0	-8	-31	0	0	0	0	109	-39	148
252	0	38	0	0	0	0	-2	0	-14	-1	0	0	38	-17	55
253	0	0	0	0	0	0	0	-7	-1	0	0	0	0	-8	8
254	1	47	6	0	0	0	-2	-5	0	0	0	0	54	-7	61
255	0	0	0	0	0	0	-1	-3	0	0	0	0	0	-4	4
256	3	11	6	0	0	0	0	0	0	0	0	0	20	0	20
257	2	32	2	0	0	0	0	0	0	0	0	0	36	0	36
258	0	27	1	0	0	0	0	-8	0	0	0	0	28	-8	36
259	1	2	1	0	0	0	-3	0	0	0	0	0	4	-3	7
260	0	0	0	0	0	0	0	0	0	0	0	0	0	0	0
261	4	18	0	0	0	0	0	-10	-4	0	0	0	22	-14	36
262	0	16	66	0	1	0	0	0	-1	0	0	0	83	-1	84
263	1	32	46	2	0	0	0	-5	0	0	0	0	81	-5	86
264	1	0	0	0	0	0	0	-1	0	0	0	0	1	-1	2
265	8	164	56	0	2	0	0	0	0	0	0	0	230	0	230
266	0	33	2	0	0	0	0	0	0	-3	0	0	35	-3	38
267	12	95	20	2	1	0	0	0	-57	0	0	0	130	-57	187
268	1	36	0	3	0	0	0	-300	-10	-1	0	0	40	-311	351
269	2	13	62	0	0	0	-2	-1	-11	0	0	0	77	-14	91
270	0	5	0	0	0	0	0	-17	-27	0	-1	0	5	-45	50
271	41	75	4	0	0	0	0	-77	-3	0	0	0	120	-80	200
272	0	31	7	0	0	0	-8	-331	-34	0	-2	0	38	-375	413
273	0	0	0	0	0	0	-1	-215	0	-1	0	0	0	-217	217
274	0	0	0	0	0	0	-7	0	-7	0	0	0	0	-14	14
275	0	0	0	0	0	0	0	-28	0	0	-1	0	0	-29	29
276	0	0	0	0	0	0	0	0	0	0	0	0	0	0	0
277	0	0	1	0	0	0	0	0	0	0	0	0	1	0	1
278	0	0	0	0	0	0	0	-4	-5	0	0	0	0	-9	9
279	0	36	5	0	0	0	-1	-16	-1	0	0	0	41	-18	59
280	0	6	0	0	0	0	0	0	-2	0	0	0	6	-2	8
281	0	0	0	0	0	0	0	-2	0	0	0	0	0	-2	2
282	0	0	0	0	0	0	0	0	0	0	0	0	0	0	0
283	0	0	0	0	0	0	0	0	0	-3	0	0	0	-3	3
284	0	0	1	0	0	0	0	0	0	0	0	0	1	0	1
285	0	1	0	0	0	0	0	-4	-1	0	0	0	1	-5	6
286	1	8	0	0	0	0	0	-11	0	0	0	0	9	-11	20
287	0	2	0	0	0	0	0	0	0	0	0	0	2	0	2
288	0	0	0	0	0	0	0	0	0	0	0	0	0	0	0
289	0	3	0	0	0	0	0	0	-4	0	0	0	3	-4	7
290	0	0	0	0	0	0	0	-14	-2	0	0	0	0	-16	16
291	0	0	0	0	0	0	0	-21	0	0	-1	0	0	-22	22
292	0	0	0	0	0	0	0	-5	0	0	0	0	0	-5	5
293	0	0	0	0	0	0	0	-1	-6	0	0	0	0	-7	7
294	0	120	2	2	0	0	0	-56	-13	-1	-1	0	124	-71	195
295	0	0	0	0	0	0	0	-115	-10	0	0	0	0	-125	125
296	4	258	2	0	0	0	0	-108	-3	0	0	0	264	-111	375
297	24	5	0	0	0	0	0	-1	0	0	0	0	29	-1	30
298	0	0	0	0	0	0	0	0	-1	0	0	0	0	-1	1
299	0	6	4	0	0	0	0	0	0	0	0	0	10	0	10
300	1	3	0	0	0	0	0	-18	-5	0	-1	0	4	-24	28
301	0	0	0	0	0	0	0	-51	0	0	0	0	0	-51	51
302	0	0	0	0	0	0	-1	-2	0	-4	0	0	0	-7	7
303	0	0	0	0	0	0	0	-2	-19	0	0	0	0	-21	21
304	0	21	8	0	0	0	0	-3	-3	0	0	0	29	-6	35
305	0	0	1	0	0	0	0	-1	0	0	0	0	1	-1	2
306	0	0	0	0	0	0	0	0	0	0	0	0	0	0	0
307	0	7	3	0	0	0	0	0	-1	0	0	0	10	-1	11
308	1	5	0	0	0	0	0	-2	0	0	0	0	6	-2	8
309	0	11	1	0	0	0	0	0	0	0	0	0	12	0	12
310	0	1	0	0	0	0	0	0	0	0	0	0	1	0	1
311	1	30	7	0	1	0	0	-1	-1	0	0	0	39	-2	41
312	6	55	10	1	0	0	-1	-1	0	0	0	0	72	-2	74
313	0	33	4	0	0	0	0	0	0	0	0	0	37	0	37
314	0	0	0	0	0	0	0	0	0	0	0	0	0	0	0
315	0	0	0	0	0	0	0	-1	-2	0	0	0	0	-3	3
316	0	3	0	0	0	0	0	-2	0	0	0	0	3	-2	5
317	0	53	4	0	0	0	-2	0	0	0	0	0	57	-2	59
318	1	14	2	0	0	0	0	0	0	0	0	0	17	0	17
319	0	0	0	0	0	0	0	0	0	0	0	0	0	0	0
320	0	0	0	0	0	0	0	0	0	0	0	0	0	0	0
321	0	0	0	0	0	0	0	0	0	0	0	0	0	0	0
322	0	5	0	0	0	0	0	0	-4	0	0	0	5	-4	9
323	1	2	6	0	0	0	0	-28	-3	0	0	0	9	-31	40
324	0	0	0	0	0	0	0	-2	0	0	0	0	0	-2	2
325	0	0	0	0	0	0	0	0	0	0	0	0	0	0	0
326	3	28	1	0	0	0	0	0	0	0	0	0	32	0	32
327	4	26	3	0	0	0	0	-8	-1	0	-1	0	33	-10	43
328	0	0	0	0	0	0	0	-33	0	-1	0	0	0	-34	34
329	0	1	6	0	0	0	0	-1	-16	-1	0	0	7	-18	25
330	0	26	1	0	0	0	0	-6	-4	0	0	0	27	-10	37
331	0	0	0	0	0	0	-2	-70	-1	0	0	0	0	-73	73
332	0	0	0	0	0	0	-4	-3	0	0	0	0	0	-7	7
333	0	0	0	0	0	0	0	-1	-1	0	0	0	0	-2	2
334	0	0	0	0	0	0	0	0	0	-1	0	0	0	-1	1
335	0	0	1	0	0	0	0	-18	-10	0	0	0	1	-28	29
336	0	5	6	0	0	0	0	-45	0	0	0	0	11	-45	56
337	1	129	8	0	0	0	-1	0	-2	0	0	0	138	-3	141
338	1	0	0	0	0	0	0	0	0	0	0	0	1	0	1
339	0	0	0	0	0	0	0	0	-1	0	0	0	0	-1	1
340	0	17	0	0	0	0	0	-102	-12	-1	0	0	17	-115	132
341	0	9	40	0	0	0	0	-111	-5	0	0	0	49	-116	165
342	0	80	1	1	0	0	-6	-130	0	0	0	0	82	-136	218
343	0	0	1	0	0	0	-3	0	-17	0	-1	0	1	-21	22
344	0	3	2	0	0	0	0	-3	-8	0	0	0	5	-11	16
345	21	59	0	0	0	0	0	-81	0	0	0	0	80	-81	161
346	0	9	1	0	0	0	-1	-2	0	0	0	0	10	-3	13
347	0	0	6	0	0	0	0	-2	0	0	0	0	6	-2	8
348	0	4	0	0	0	0	0	0	0	0	0	0	4	0	4
349	0	1	0	0	0	0	0	0	0	0	0	0	1	0	1
350	0	0	0	0	0	0	0	0	0	0	0	0	0	0	0
351	0	0	0	0	0	0	0	0	0	0	0	0	0	0	0
352	0	0	0	0	0	0	0	0	0	0	0	0	0	0	0
353	0	0	12	0	0	0	0	0	-7	0	0	0	12	-7	19
354	1	117	2	1	0	0	0	-17	-7	0	-1	0	121	-25	146
355	0	0	0	0	0	0	-2	-117	-16	0	0	0	0	-135	135
356	0	4	2	0	0	0	-1	-11	0	0	0	0	6	-12	18
357	0	10	0	0	0	0	0	0	0	-1	-1	0	10	-2	12
358	0	10	5	1	1	0	0	0	-12	0	0	0	17	-12	29
359	1	247	82	6	1	0	0	-59	-20	0	0	0	337	-79	416
360	0	8	1	0	0	0	-1	-19	0	-1	0	0	9	-21	30
361	1	140	2	0	0	0	0	0	-14	0	0	0	143	-14	157
362	0	0	0	0	0	0	0	-63	-13	0	0	0	0	-76	76
363	1	52	8	3	0	0	-1	-112	-7	0	0	0	64	-120	184
364	0	0	0	0	0	0	0	-8	-10	0	0	0	0	-18	18
365	0	0	0	0	0	0	0	-22	0	0	0	0	0	-22	22
366	0	0	0	0	0	0	-1	0	0	0	0	0	0	-1	1
367	0	0	0	0	0	0	0	-11	-1	0	0	0	0	-12	12
368	0	5	8	0	0	0	0	-1	0	0	0	0	13	-1	14
369	0	67	1	0	0	0	0	0	0	0	0	0	68	0	68
370	1	12	6	0	0	0	0	0	0	0	0	0	19	0	19
371	0	1	2	0	0	0	-2	0	0	0	0	0	3	-2	5
372	0	99	2	0	0	0	0	0	0	0	0	0	101	0	101
373	1	15	14	0	0	0	0	0	0	0	0	0	30	0	30
374	0	0	0	0	0	0	0	0	0	0	0	0	0	0	0
375	0	0	0	0	0	0	0	0	0	0	0	0	0	0	0
376	0	0	0	0	0	0	0	0	0	0	0	0	0	0	0
377	0	0	1	0	0	0	0	0	0	0	0	0	1	0	1
378	0	0	0	0	0	0	0	-15	0	0	0	0	0	-15	15
379	0	0	0	0	0	0	0	0	0	0	0	0	0	0	0
380	0	0	0	0	0	0	0	-11	0	0	0	0	0	-11	11
381	3	13	8	0	0	0	-1	0	0	0	0	0	24	-1	25
382	0	0	0	0	0	0	0	0	-2	0	0	0	0	-2	2
383	0	0	0	0	0	0	0	-28	-30	-1	-2	0	0	-61	61
384	0	0	0	0	0	0	0	-135	-5	0	-2	0	0	-142	142
385	0	0	0	0	0	0	-3	-22	-21	0	0	0	0	-46	46
386	0	2	0	0	0	0	-2	-538	-28	0	0	0	2	-568	570
387	0	0	0	0	0	0	-3	-10	0	-2	0	0	0	-15	15
388	0	0	0	0	0	0	0	-6	-24	0	-1	0	0	-31	31
389	0	0	0	0	0	0	0	-100	0	0	0	0	0	-100	100
390	0	0	0	0	0	0	-3	-2	0	0	0	0	0	-5	5
391	0	11	2	0	0	0	0	0	0	-2	0	0	13	-2	15
392	1	3	1	0	0	0	0	0	-1	0	0	0	5	-1	6
393	0	18	3	0	0	0	0	-8	0	0	0	0	21	-8	29
394	0	0	0	0	0	0	0	-2	-1	0	0	0	0	-3	3
395	0	3	1	0	0	0	0	-25	0	0	0	0	4	-25	29
396	0	0	0	0	0	0	0	0	0	0	0	0	0	0	0
397	0	0	0	0	0	0	0	0	0	0	0	0	0	0	0
398	0	0	0	0	0	0	0	-8	0	0	0	0	0	-8	8
399	0	0	0	0	0	0	0	0	-1	0	0	0	0	-1	1
400	0	0	0	0	0	0	0	-22	0	0	-1	0	0	-23	23
401	0	0	0	0	0	0	-2	-3	0	0	0	0	0	-5	5
402	0	0	0	0	0	0	0	-4	-1	0	0	0	0	-5	5
403	0	0	0	0	0	0	-2	0	0	0	0	0	0	-2	2
404	0	0	0	0	0	0	0	0	0	0	0	0	0	0	0
405	0	0	0	0	0	0	0	0	0	0	0	0	0	0	0
406	0	0	0	0	1	0	0	-1	0	-2	0	0	1	-3	4
407	0	41	15	2	0	0	0	0	-2	0	0	0	58	-2	60
408	1	83	10	1	0	0	0	-21	0	0	0	0	95	-21	116
409	0	5	0	1	0	0	-2	-7	-1	0	0	0	6	-10	16
410	5	90	32	0	0	0	0	-125	-13	0	0	0	127	-138	265
411	17	101	5	0	0	0	0	-2	0	0	0	0	123	-2	125
412	1	11	4	0	0	0	-4	-1	-18	0	0	0	16	-23	39
413	0	0	3	0	0	0	0	-20	-3	0	0	0	3	-23	26
414	0	73	6	0	0	0	0	-12	0	0	0	0	79	-12	91
415	0	0	0	0	0	0	0	0	0	0	0	0	0	0	0
416	0	46	4	0	1	0	0	-1	0	0	0	0	51	-1	52
417	1	22	7	0	0	0	0	-25	0	0	0	0	30	-25	55
418	0	0	0	0	0	0	-2	0	0	0	0	0	0	-2	2
419	0	11	14	0	1	0	0	0	-3	0	0	0	26	-3	29
420	0	0	0	0	0	0	0	-4	0	0	0	0	0	-4	4
421	1	47	107	0	2	0	-1	-14	0	0	0	0	157	-15	172
422	0	1	0	0	0	0	0	-2	0	0	0	0	1	-2	3
423	0	9	6	1	1	0	0	0	0	0	0	0	17	0	17
424	0	16	0	0	1	0	0	0	0	0	0	0	17	0	17
425	0	3	6	1	0	0	0	0	0	0	0	0	10	0	10
426	2	52	15	0	0	0	0	0	0	0	0	0	69	0	69
427	0	7	1	0	0	0	0	0	0	0	0	0	8	0	8
428	0	0	0	0	0	0	0	0	-1	0	0	0	0	-1	1
429	0	0	0	0	0	0	0	-1	-1	0	0	0	0	-2	2
430	0	0	0	0	0	0	0	-9	0	0	0	0	0	-9	9
431	0	0	0	0	0	0	-1	0	0	0	0	0	0	-1	1
432	0	0	0	0	0	0	0	0	-1	0	0	0	0	-1	1
433	0	0	0	0	0	0	0	0	-1	0	0	0	0	-1	1
434	0	1	0	0	0	0	0	-2	-2	0	0	0	1	-4	5
435	0	0	1	0	0	0	0	-35	0	0	0	0	1	-35	36
436	0	0	0	0	0	0	0	0	0	0	0	0	0	0	0
437	0	3	0	0	0	0	0	0	0	0	0	0	3	0	3
438	0	3	0	0	0	0	0	0	-10	0	0	0	3	-10	13
439	3	90	4	0	0	0	0	-33	-3	0	0	0	97	-36	133
440	0	0	0	0	0	0	0	-5	0	0	0	0	0	-5	5
441	0	0	0	0	0	0	0	0	-2	0	0	0	0	-2	2
442	0	0	0	0	0	0	0	-3	0	0	0	0	0	-3	3
443	0	8	7	0	0	0	0	-6	-1	-1	0	0	15	-8	23
444	0	3	0	0	0	0	0	-3	-1	0	0	0	3	-4	7
445	0	0	0	0	0	0	-1	-33	-23	0	0	0	0	-57	57
446	0	1	0	0	0	0	-1	-63	-1	0	0	0	1	-65	66
447	0	0	0	0	0	0	-1	0	-1	0	0	0	0	-2	2
448	0	0	0	0	0	0	0	0	0	0	0	0	0	0	0
449	0	0	0	0	0	0	0	0	0	0	0	0	0	0	0
450	0	2	0	0	0	0	0	0	0	0	0	0	2	0	2
451	6	297	5	0	4	0	0	0	0	-2	0	0	312	-2	314
452	14	70	3	2	0	0	0	-2	-1	0	0	0	89	-3	92
453	2	30	12	0	0	0	0	0	0	0	0	0	44	0	44
454	1	25	0	0	0	0	0	0	0	0	0	0	26	0	26
455	0	0	0	0	0	0	0	0	0	0	0	0	0	0	0
456	0	6	2	0	0	0	0	0	0	0	0	0	8	0	8
457	0	41	13	0	0	0	0	-2	-2	0	0	0	54	-4	58
458	5	124	4	0	0	0	0	-278	0	0	0	0	133	-278	411
459	0	0	0	0	0	0	-19	-5	0	0	0	0	0	-24	24
460	0	1	0	0	0	0	0	0	-57	0	0	0	1	-57	58
461	2	236	20	0	0	1	0	-44	0	0	0	0	259	-44	303
462	0	0	0	0	0	0	-4	0	-24	0	0	0	0	-28	28
463	0	3	1	0	0	0	0	-95	-2	0	0	0	4	-97	101
464	0	0	0	0	1	0	-6	-3	0	0	0	0	1	-9	10
465	0	0	0	0	0	0	0	-10	-1	0	0	0	0	-11	11
466	0	0	0	0	0	0	0	-2	-2	0	0	0	0	-4	4
467	0	38	0	0	0	0	0	-28	0	0	0	0	38	-28	66
468	0	1	1	0	0	0	0	-32	-16	0	0	0	2	-48	50
469	1	21	4	0	0	0	-3	-101	0	0	0	0	26	-104	130
470	0	3	1	0	1	0	-3	0	-7	0	0	0	5	-10	15
471	0	11	1	4	0	0	0	-22	0	0	0	0	16	-22	38
472	0	0	6	0	0	0	-4	-1	0	0	0	0	6	-5	11
473	0	0	0	0	0	0	0	-2	0	0	0	0	0	-2	2
474	0	1	0	0	0	0	0	0	-2	0	0	0	1	-2	3
475	2	68	2	0	0	0	0	-4	0	0	0	0	72	-4	76
476	4	4	3	0	0	0	0	0	0	0	0	0	11	0	11
477	2	6	0	0	0	0	0	0	0	0	0	0	8	0	8
478	0	0	0	0	0	0	0	-10	0	0	0	0	0	-10	10
479	1	1	1	0	0	0	-6	-59	-7	-1	0	0	3	-73	76
480	0	3	4	0	0	0	0	-1	-1	0	0	0	7	-2	9
481	0	0	0	0	0	0	0	-2	-3	0	0	0	0	-5	5
482	0	45	5	0	2	0	0	-1	-1	0	0	0	52	-2	54
483	0	2	0	0	0	0	0	-9	0	0	0	0	2	-9	11
484	0	70	42	0	0	0	-1	0	0	0	0	0	112	-1	113
485	0	0	0	0	0	0	0	0	0	0	0	0	0	0	0
486	0	0	0	0	0	0	0	-7	-1	0	0	0	0	-8	8
487	0	0	0	0	0	0	0	0	0	0	0	0	0	0	0
488	0	0	0	0	0	0	0	0	0	0	0	0	0	0	0
489	0	0	0	0	0	0	0	0	0	0	0	0	0	0	0
490	0	1	0	0	0	0	0	-6	0	0	-2	0	1	-8	9
491	0	0	0	0	0	0	0	0	-1	0	0	0	0	-1	1
492	0	0	0	0	0	0	0	-37	-1	0	0	0	0	-38	38
493	0	0	0	0	0	0	0	-34	-4	0	0	0	0	-38	38
494	0	0	0	0	0	0	0	-1	0	0	0	0	0	-1	1
495	0	0	0	0	0	0	0	-7	0	0	0	0	0	-7	7
496	0	4	1	0	0	0	0	0	0	0	0	0	5	0	5
497	0	3	1	0	0	0	0	0	0	0	0	0	4	0	4
498	0	5	0	0	0	0	0	-9	0	0	0	0	5	-9	14
499	0	4	18	0	0	0	-1	-1	0	0	0	0	22	-2	24
500	0	0	0	0	0	0	0	0	-3	0	0	0	0	-3	3
501	0	0	0	0	0	0	0	-3	-5	0	0	0	0	-8	8
502	0	0	0	0	0	0	0	-33	-1	0	0	0	0	-34	34
503	0	1	1	0	0	0	-2	0	-6	-2	0	0	2	-10	12
504	0	82	1	0	0	0	0	-156	-37	0	0	0	83	-193	276
505	9	54	0	0	0	0	-2	-424	-1	0	0	0	63	-427	490
506	2	0	2	0	2	0	-10	0	-2	0	0	0	6	-12	18
507	0	0	0	0	0	0	0	-1	0	0	0	0	0	-1	1
508	0	0	0	0	0	0	0	0	0	0	0	0	0	0	0
509	0	0	0	0	0	0	0	0	0	0	0	0	0	0	0
510	0	0	0	0	0	0	0	0	0	0	0	0	0	0	0
511	0	0	0	0	0	0	0	0	0	0	0	0	0	0	0
512	0	0	0	0	0	0	0	0	0	0	0	0	0	0	0
513	0	0	0	0	0	0	0	0	0	0	0	0	0	0	0
514	0	0	0	0	0	0	0	0	0	0	0	0	0	0	0
515	0	0	2	0	0	0	0	0	0	0	0	0	2	0	2
516	2	13	5	0	0	0	0	0	0	0	0	0	20	0	20
517	0	1	0	0	0	0	0	0	-3	0	0	0	1	-3	4
518	0	0	0	0	0	0	0	-14	-2	0	0	0	0	-16	16
519	0	5	1	0	0	0	0	-30	-10	0	0	0	6	-40	46
520	0	0	0	0	0	0	-1	-124	-5	0	0	0	0	-130	130
521	0	0	0	0	0	0	-7	-15	-5	-1	-2	0	0	-30	30
522	0	0	0	0	0	0	0	-2	-8	0	0	0	0	-10	10
523	0	3	0	0	0	0	0	-22	-3	0	0	0	3	-25	28
524	0	0	0	0	0	0	-2	-13	-3	0	-1	0	0	-19	19
525	0	0	0	0	0	0	0	-3	0	0	0	0	0	-3	3
526	0	0	0	0	0	0	0	0	0	0	0	0	0	0	0
527	0	0	0	0	0	0	0	0	0	0	0	0	0	0	0
528	0	0	0	0	0	0	0	0	0	0	0	0	0	0	0
529	0	0	4	0	0	0	0	-5	-2	0	0	0	4	-7	11
530	0	24	0	0	0	0	-6	0	-2	0	0	0	24	-8	32
531	0	0	0	0	0	0	0	-41	-28	0	0	0	0	-69	69
532	3	58	43	0	0	0	-1	-204	-24	0	0	0	104	-229	333
533	0	69	0	0	0	0	-5	-207	0	0	0	0	69	-212	281
534	1	0	0	0	0	0	-1	0	-7	0	0	0	1	-8	9
535	0	2	3	0	0	0	0	-12	-1	0	0	0	5	-13	18
536	1	25	16	1	3	0	0	-7	0	0	0	0	46	-7	53
537	0	49	16	8	0	0	0	0	-11	0	0	0	73	-11	84
538	0	6	7	0	0	0	0	-513	-14	0	0	0	13	-527	540
539	0	0	0	0	0	0	-4	-329	0	0	0	0	0	-333	333
540	0	0	0	0	0	0	-10	0	-8	0	0	0	0	-18	18
541	0	0	0	0	0	0	0	-208	0	0	0	0	0	-208	208
542	0	0	0	0	0	0	-3	0	0	0	0	0	0	-3	3
543	0	0	0	0	0	0	0	0	-1	0	0	0	0	-1	1
544	0	1	0	0	0	0	0	-1	0	0	0	0	1	-1	2
545	0	0	0	0	0	0	0	0	0	0	0	0	0	0	0
546	3	42	2	0	0	0	0	-1	0	0	0	0	47	-1	48
547	2	5	2	0	0	0	0	0	0	0	0	0	9	0	9
548	0	0	0	0	0	0	0	0	-3	0	0	0	0	-3	3
549	0	5	1	0	0	0	0	-25	-3	0	0	0	6	-28	34
550	1	45	3	1	0	0	0	-131	0	0	0	0	50	-131	181
551	0	0	0	0	0	0	-1	0	0	0	0	0	0	-1	1
552	0	0	0	0	0	0	0	0	0	0	0	0	0	0	0
553	0	0	0	0	0	0	0	-1	-1	0	0	0	0	-2	2
554	0	2	5	0	0	0	0	0	-8	0	0	0	7	-8	15
555	0	1	0	0	0	0	0	-29	-8	0	0	0	1	-37	38
556	6	178	14	0	0	0	0	-156	-11	0	0	0	198	-167	365
557	4	66	1	0	0	0	-2	-47	-1	0	0	0	71	-50	121
558	0	1	0	0	0	0	0	-43	-5	0	0	0	1	-48	49
559	1	0	0	0	0	0	0	-2	0	0	0	0	1	-2	3
560	1	35	20	0	0	0	-5	0	-7	0	0	0	56	-12	68
561	0	0	0	0	0	0	0	-28	-39	0	0	0	0	-67	67
562	5	47	9	0	1	0	0	-74	0	0	0	0	62	-74	136
563	0	43	0	0	0	0	-1	0	0	-1	0	0	43	-2	45
564	0	0	0	0	0	1	0	0	-1	0	0	0	1	-1	2
565	0	83	8	1	2	0	0	-26	-8	0	0	0	94	-34	128
566	0	1	0	0	0	0	-1	-28	-2	-1	0	0	1	-32	33
567	3	72	10	0	0	0	0	-5	0	0	0	0	85	-5	90
568	2	4	0	0	0	0	0	-13	-1	0	0	0	6	-14	20
569	0	0	0	0	0	0	0	-19	0	0	0	0	0	-19	19
570	0	0	0	0	0	0	-2	0	0	-1	0	0	0	-3	3
571	0	0	1	0	0	0	0	0	-13	0	0	0	1	-13	14
572	1	186	16	1	0	0	0	-32	0	0	0	0	204	-32	236
573	0	47	44	0	0	1	0	-1	0	0	0	0	92	-1	93
574	0	3	0	0	0	0	0	0	-16	0	0	0	3	-16	19
575	0	0	0	0	0	0	0	-205	0	0	0	0	0	-205	205
576	0	0	1	0	0	0	-2	-105	0	0	-1	0	1	-108	109
577	0	0	0	0	0	0	0	0	-19	0	0	0	0	-19	19
578	0	0	0	0	0	0	0	-5	-6	0	0	0	0	-11	11
579	0	0	0	0	0	0	0	0	0	0	0	0	0	0	0
580	1	137	15	0	0	0	0	0	0	0	0	0	153	0	153
581	0	0	0	0	0	0	0	0	0	0	0	0	0	0	0
582	0	1	1	0	0	0	0	-7	0	0	0	0	2	-7	9
583	3	84	26	0	0	0	0	-1	0	0	0	0	113	-1	114
584	0	2	0	0	0	0	-1	0	0	0	0	0	2	-1	3
585	0	0	0	0	0	0	0	0	0	0	0	0	0	0	0
586	0	0	0	0	0	0	0	0	0	0	0	0	0	0	0
587	0	0	0	0	0	0	0	0	0	0	0	0	0	0	0
588	0	0	0	0	0	0	0	0	0	0	0	0	0	0	0
589	0	0	0	0	0	0	0	0	0	0	0	0	0	0	0
590	7	143	1	0	0	0	0	-1	0	0	0	0	151	-1	152
591	2	108	53	0	0	0	-1	-2	0	0	-1	0	163	-4	167
592	0	5	0	0	0	0	0	0	0	0	0	0	5	0	5
593	8	136	0	0	0	0	0	0	-1	0	0	0	144	-1	145
594	3	0	0	0	0	0	0	-13	0	0	0	0	3	-13	16
595	0	0	0	0	0	0	-2	0	-42	-19	0	0	0	-63	63
596	0	0	0	0	0	0	0	-368	-84	-1	0	0	0	-453	453
597	0	0	1	0	0	0	-4	-224	-3	0	0	0	1	-231	232
598	0	0	0	0	0	0	-6	-1	0	0	0	0	0	-7	7
599	0	1	0	0	0	0	0	0	0	0	0	0	1	0	1
600	0	7	1	0	0	0	0	0	0	0	0	0	8	0	8
601	0	22	8	0	0	0	0	0	0	0	0	0	30	0	30
602	1	0	0	0	0	0	0	0	0	0	0	0	1	0	1
603	1	103	14	1	0	0	0	0	-22	0	0	0	119	-22	141
604	3	52	1	0	0	0	0	-18	-4	0	0	0	56	-22	78
605	3	48	20	0	0	0	0	-2	-8	0	0	0	71	-10	81
606	0	0	0	0	0	0	-1	-3	0	0	0	0	0	-4	4
607	0	155	7	0	2	0	-1	0	-15	0	-3	0	164	-19	183
608	0	33	3	5	0	0	0	-195	-1	-1	0	0	41	-197	238
609	0	41	57	2	2	0	-4	-10	-20	0	0	0	102	-34	136
610	0	23	2	0	1	0	0	-118	0	-1	-1	0	26	-120	146
611	12	177	36	2	3	0	-4	-5	-46	-4	0	0	230	-59	289
612	1	276	0	1	0	0	0	-106	-42	0	0	0	278	-148	426
613	1	37	14	9	0	0	-1	-259	0	-2	0	0	61	-262	323
614	0	0	5	0	1	0	-3	0	-15	0	0	0	6	-18	24
615	3	70	12	0	0	0	0	-143	0	-3	0	0	85	-146	231
616	0	3	0	0	0	0	-6	0	-15	0	0	0	3	-21	24
617	0	1	2	0	0	0	0	-32	0	0	0	0	3	-32	35
618	0	3	0	0	0	0	0	0	0	0	0	0	3	0	3
619	0	0	0	0	0	0	0	0	0	0	0	0	0	0	0
620	1	165	10	0	0	0	0	0	-5	-1	-2	0	176	-8	184
621	1	36	0	1	0	0	0	-200	-53	-2	0	0	38	-255	293
622	1	49	47	0	0	0	-5	-400	-27	0	0	0	97	-432	529
623	0	55	7	0	0	0	-7	-215	-1	-1	0	0	62	-224	286
624	0	0	0	0	0	0	-5	0	-8	0	0	0	0	-13	13
625	0	0	0	0	0	0	0	-225	-80	0	-3	0	0	-308	308
626	0	0	0	0	0	0	-1	-48	-2	0	0	0	0	-51	51
627	0	4	1	0	0	0	-2	-48	-6	0	0	0	5	-56	61
628	0	0	2	0	0	0	0	-26	-5	-1	0	0	2	-32	34
629	0	7	1	0	0	0	-2	-100	-80	0	0	-1	8	-183	191
630	0	0	0	0	0	0	-5	-44	0	-1	0	0	0	-50	50
631	0	51	9	1	0	0	-10	0	0	0	0	0	61	-10	71
632	0	0	0	0	0	0	0	0	0	0	0	0	0	0	0
633	0	1	0	0	0	0	0	-6	-6	0	0	0	1	-12	13
634	0	142	18	2	0	0	-2	-126	-19	0	0	0	162	-147	309
635	0	2	2	0	0	0	-2	-8	0	0	0	0	4	-10	14
636	28	213	3	0	0	0	0	-6	0	0	0	0	244	-6	250
637	0	0	0	0	0	0	0	-1	0	-1	0	0	0	-2	2
638	1	6	0	0	0	0	0	0	-22	-1	0	0	7	-23	30
639	0	27	1	0	0	0	0	-197	-1	0	0	0	28	-198	226
640	5	23	13	0	0	0	-5	-4	0	0	-1	0	41	-10	51
641	0	1	0	0	0	0	0	-4	0	0	0	0	1	-4	5
642	0	0	0	0	0	0	0	-2	-2	0	0	0	0	-4	4
643	0	0	0	0	0	0	0	-33	0	0	0	0	0	-33	33
644	0	46	0	0	1	0	-6	-47	-1	0	0	0	47	-54	101
645	0	0	0	0	0	0	0	-1	0	0	0	0	0	-1	1
646	0	0	0	0	0	0	0	0	0	0	0	0	0	0	0
647	0	0	0	0	0	0	0	0	0	0	0	0	0	0	0
648	0	0	0	0	0	0	0	0	0	0	0	0	0	0	0
649	0	0	0	0	0	0	0	0	0	0	0	0	0	0	0
650	0	0	0	0	0	0	0	0	0	0	0	0	0	0	0
651	0	16	0	0	0	0	0	0	0	0	0	0	16	0	16
652	0	11	0	0	0	0	0	0	0	0	0	0	11	0	11
653	0	0	0	0	0	0	0	0	0	0	0	0	0	0	0
654	0	0	0	0	0	0	0	0	0	0	0	0	0	0	0
655	0	0	0	0	0	0	0	0	0	0	0	0	0	0	0
656	0	0	0	0	0	0	0	0	0	0	0	0	0	0	0
657	0	0	0	0	0	0	0	0	0	0	0	0	0	0	0
658	0	0	0	0	0	0	0	0	0	0	0	0	0	0	0
659	0	0	0	0	0	0	0	0	0	0	0	0	0	0	0
660	0	0	0	0	0	0	0	0	0	0	0	0	0	0	0
661	0	0	10	0	0	0	0	0	0	0	0	0	10	0	10
662	0	19	5	0	0	0	0	0	0	0	0	0	24	0	24
663	0	0	0	0	0	0	0	0	0	0	0	0	0	0	0
664	0	0	0	0	0	0	0	-15	-1	0	0	0	0	-16	16
665	0	0	0	0	0	0	0	-2	0	0	0	0	0	-2	2
666	0	0	0	0	0	0	0	0	0	0	0	0	0	0	0
667	2	97	8	0	0	0	0	0	-3	0	0	0	107	-3	110
668	6	131	44	1	1	0	0	0	-13	0	0	0	183	-13	196
669	1	41	1	0	0	0	0	-26	-16	-2	0	0	43	-44	87
670	7	131	7	0	0	0	-2	-179	-39	0	0	0	145	-220	365
671	2	3	18	0	0	0	-4	-244	-10	0	0	0	23	-258	281
672	1	60	28	0	1	0	-15	-15	0	-1	0	0	90	-31	121
673	3	61	3	0	0	0	0	-1	-20	0	0	0	67	-21	88
674	4	4	3	0	0	0	0	-18	0	0	0	0	11	-18	29
675	0	0	0	0	0	0	0	0	0	0	0	0	0	0	0
676	1	0	0	0	0	0	0	0	0	0	0	0	1	0	1
677	0	0	0	3	0	0	0	0	0	0	0	0	3	0	3
678	2	31	16	0	0	0	0	0	0	0	0	0	49	0	49
679	0	30	2	0	0	0	0	-8	-3	0	0	0	32	-11	43
680	0	1	0	0	0	0	0	-76	0	0	-2	0	1	-78	79
681	1	48	0	0	0	0	0	-1	-1	0	-2	0	49	-4	53
682	1	2	0	0	0	0	0	-1	-18	0	-2	0	3	-21	24
683	0	4	2	3	0	0	0	0	-1	0	0	0	9	-1	10
684	0	0	0	0	0	0	0	-3	0	0	0	0	0	-3	3
685	0	19	0	0	0	0	0	0	0	0	0	0	19	0	19
686	0	0	0	0	0	0	0	0	0	0	0	0	0	0	0
687	0	0	0	0	0	0	0	0	0	0	0	0	0	0	0
688	0	0	0	0	0	0	0	-6	0	0	0	0	0	-6	6
689	0	0	0	0	0	0	0	-6	-2	0	0	0	0	-8	8
690	0	0	0	0	0	0	0	-3	0	0	0	0	0	-3	3
691	0	0	1	0	3	0	0	-1	-17	-5	-1	0	4	-24	28
692	0	4	6	2	0	0	0	-87	-32	-1	-1	0	12	-121	133
693	0	1	1	0	0	0	-4	-41	-2	-1	0	0	2	-48	50
694	0	0	0	0	0	0	-2	-1	-1	0	0	0	0	-4	4
695	0	0	0	0	0	0	0	-10	0	0	0	0	0	-10	10
696	0	3	0	0	0	0	-4	-2	-4	-26	0	0	3	-36	39
697	0	14	2	0	0	0	0	-4	-67	-2	0	0	16	-73	89
698	1	57	62	0	0	0	0	-540	-16	-1	0	0	120	-557	677
699	1	2	0	0	0	0	-2	-1	-2	0	0	0	3	-5	8
700	0	4	1	0	0	0	0	-12	0	0	0	0	5	-12	17
701	1	63	0	0	0	0	0	-1	0	0	0	0	64	-1	65
702	0	0	1	0	0	0	0	0	-2	0	0	0	1	-2	3
703	0	2	0	1	0	0	0	-14	0	0	0	0	3	-14	17
704	0	2	16	0	0	0	0	0	0	0	0	0	18	0	18
705	0	3	0	0	0	0	0	0	0	0	0	0	3	0	3
706	0	17	0	0	0	0	0	0	-2	0	0	0	17	-2	19
707	0	0	0	0	0	0	0	-3	0	0	0	0	0	-3	3
708	0	0	0	0	0	0	0	-3	-1	0	0	0	0	-4	4
709	0	6	3	0	0	0	-3	-3	0	0	0	0	9	-6	15
710	0	0	0	0	0	0	-1	-13	-10	0	0	0	0	-24	24
711	1	19	30	0	0	0	0	-3	0	0	0	0	50	-3	53
712	0	3	3	0	0	0	0	0	0	0	0	0	6	0	6
713	0	1	1	0	0	0	0	0	0	0	0	0	2	0	2
714	1	72	2	0	0	0	0	-5	0	0	0	0	75	-5	80
715	0	0	0	0	0	0	0	-12	-1	0	0	0	0	-13	13
716	1	2	13	4	0	0	0	-25	-7	0	0	0	20	-32	52
717	0	13	0	0	0	0	0	-12	-2	0	0	0	13	-14	27
718	0	1	0	0	0	0	-3	-39	0	0	0	0	1	-42	43
719	0	0	0	0	0	0	-3	0	0	0	0	0	0	-3	3
720	0	0	0	0	0	0	0	0	-9	0	0	0	0	-9	9
721	0	0	0	0	0	0	0	-28	-1	0	0	0	0	-29	29
722	1	1	2	0	0	0	0	0	0	0	0	0	4	0	4
723	0	0	0	0	0	0	0	-1	0	0	0	0	0	-1	1
724	0	7	3	0	0	0	0	-54	0	0	0	0	10	-54	64
725	0	6	3	0	0	0	-2	-14	0	0	0	0	9	-16	25
726	2	63	3	0	1	0	0	-2	0	0	0	0	69	-2	71
727	0	0	0	0	0	0	-1	-4	-2	0	0	0	0	-7	7
728	0	4	2	0	0	0	0	-2	-1	0	0	0	6	-3	9
729	0	9	0	0	0	0	0	-5	0	0	-1	0	9	-6	15
730	0	0	0	0	0	0	0	0	0	0	0	0	0	0	0
731	0	1	0	0	0	0	0	-1	0	0	0	0	1	-1	2
732	0	2	0	0	0	0	0	-2	0	0	0	0	2	-2	4
733	0	11	0	0	0	0	0	0	0	0	0	0	11	0	11
734	0	0	0	0	0	0	0	0	-4	0	0	0	0	-4	4
735	0	0	0	0	0	0	0	-7	-1	0	0	0	0	-8	8
736	0	0	0	0	0	0	0	-29	0	0	0	0	0	-29	29
737	0	0	0	0	0	0	-1	0	0	0	0	0	0	-1	1
738	0	0	0	0	0	0	0	0	-51	0	0	0	0	-51	51
739	3	50	5	0	0	0	0	-119	0	0	0	0	58	-119	177
740	3	28	11	1	0	0	-8	-8	-1	0	0	0	43	-17	60
741	0	23	9	0	0	0	0	-2	0	0	0	0	32	-2	34
742	14	309	10	0	0	0	-1	0	0	0	0	0	333	-1	334
743	1	0	0	0	0	0	0	0	0	0	0	0	1	0	1
744	0	0	1	0	0	0	0	0	-1	0	0	0	1	-1	2
745	0	109	4	0	0	0	0	-1	0	0	0	0	113	-1	114
746	2	37	68	0	0	0	0	0	0	0	0	0	107	0	107
747	2	656	2	0	0	0	0	0	0	0	0	0	660	0	660
748	0	3	0	0	0	0	0	-2	-1	0	0	0	3	-3	6
749	0	5	0	0	0	0	0	-14	-2	0	0	0	5	-16	21
750	2	20	3	0	0	0	-5	-48	0	0	0	0	25	-53	78
751	0	0	0	0	0	0	0	0	0	0	0	0	0	0	0
752	0	0	0	0	1	0	0	0	-3	-1	0	0	1	-4	5
753	0	33	42	3	0	0	0	-2	-1	0	0	0	78	-3	81
754	2	49	4	0	0	0	0	-14	0	0	0	0	55	-14	69
755	0	0	0	0	0	0	-1	0	0	0	-2	0	0	-3	3
756	0	0	0	0	1	0	0	-8	-19	0	0	0	1	-27	28
757	0	0	0	0	3	0	-2	-73	-13	0	-1	0	3	-89	92
758	0	0	0	0	0	0	-6	-35	-2	0	0	0	0	-43	43
759	0	0	0	0	0	0	-1	-6	-5	0	0	0	0	-12	12
760	0	100	1	0	0	0	0	-21	0	0	0	0	101	-21	122
761	0	0	0	0	0	0	0	0	-2	0	0	0	0	-2	2
762	0	0	7	0	0	0	0	-10	-4	0	0	0	7	-14	21
763	12	221	3	0	0	0	0	-22	0	0	0	0	236	-22	258
764	3	27	1	0	0	0	-2	0	0	0	0	0	31	-2	33
765	0	0	0	0	0	0	0	0	0	0	0	0	0	0	0
766	0	40	5	0	0	0	0	-3	-1	-4	0	0	45	-8	53
767	0	0	0	0	0	0	0	-1	-7	0	0	0	0	-8	8
768	0	1	0	0	0	0	0	-52	0	0	0	0	1	-52	53
769	0	0	0	0	0	0	-3	0	-1	-1	0	0	0	-5	5
770	0	6	2	0	0	0	0	0	-15	0	0	0	8	-15	23
771	11	327	34	6	0	0	0	-122	0	0	0	0	378	-122	500
772	2	17	8	0	0	0	-7	0	0	0	0	0	27	-7	34
773	0	1	0	0	0	0	0	0	0	0	0	0	1	0	1
774	2	11	0	0	0	0	0	-5	0	0	0	0	13	-5	18
775	3	3	8	0	0	0	0	0	0	0	0	0	14	0	14
776	0	0	0	0	0	0	0	-2	0	0	0	0	0	-2	2
777	0	0	0	0	0	0	0	0	-1	0	0	0	0	-1	1
778	0	0	0	0	0	0	0	0	0	0	0	0	0	0	0
779	0	0	0	0	0	0	0	0	-10	0	0	0	0	-10	10
780	0	0	0	0	0	0	0	0	-4	0	0	0	0	-4	4
781	1	44	6	0	0	0	0	-43	-7	0	0	0	51	-50	101
782	0	0	0	0	0	0	-2	-8	-13	0	-1	0	0	-24	24
783	0	0	0	0	0	0	0	-37	0	0	0	0	0	-37	37
784	1	3	0	0	0	0	0	-2	-4	0	0	0	4	-6	10
785	0	0	9	0	0	0	-1	-46	-4	0	0	0	9	-51	60
786	0	94	1	0	0	0	0	-4	0	0	0	0	95	-4	99
787	3	0	0	0	0	0	-2	0	0	0	0	0	3	-2	5
788	0	0	0	0	0	0	0	0	0	0	0	0	0	0	0
789	0	0	0	0	0	0	0	0	0	0	0	0	0	0	0
790	0	0	0	0	0	0	0	0	0	0	0	0	0	0	0
791	0	0	0	0	0	0	0	0	0	0	0	0	0	0	0
792	1	14	1	0	0	0	0	0	-55	0	0	0	16	-55	71
793	0	54	1	0	0	0	0	-82	-2	-1	0	0	55	-85	140
794	1	3	2	0	1	0	0	0	-4	0	0	0	7	-4	11
795	1	37	0	0	0	0	0	-13	-1	0	0	0	38	-14	52
796	0	0	0	0	0	0	0	0	-8	0	0	0	0	-8	8
797	0	0	0	0	0	0	0	-45	0	-1	0	0	0	-46	46
798	0	0	0	0	0	0	-2	0	0	0	0	0	0	-2	2
799	0	0	0	0	0	0	-1	-36	0	0	0	0	0	-37	37
800	0	0	0	0	0	0	0	0	0	0	0	0	0	0	0
801	0	0	0	0	0	0	0	0	0	0	0	0	0	0	0
802	0	0	0	0	0	0	0	0	0	0	0	0	0	0	0
803	0	0	0	0	0	0	0	0	0	0	0	0	0	0	0
804	0	0	0	0	0	0	0	0	0	0	0	0	0	0	0
805	0	0	0	0	0	0	0	0	0	0	0	0	0	0	0
806	0	0	0	0	0	0	0	0	0	0	0	0	0	0	0
807	0	0	0	0	0	0	0	-8	-12	0	0	0	0	-20	20
808	0	0	0	0	0	0	0	-5	-3	0	0	0	0	-8	8
809	0	12	2	0	0	0	-3	-13	0	0	0	0	14	-16	30
810	0	28	0	0	0	0	0	0	0	0	0	0	28	0	28
811	0	6	0	0	0	0	0	-5	0	0	0	0	6	-5	11
812	0	5	3	0	0	0	0	-1	-2	0	0	0	8	-3	11
813	0	0	0	0	0	0	0	0	0	0	0	0	0	0	0
814	1	6	1	0	0	0	0	0	0	0	0	0	8	0	8
815	0	0	0	0	0	0	0	0	0	0	0	0	0	0	0
816	6	26	2	0	0	0	0	-2	0	0	0	0	34	-2	36
817	0	0	0	0	0	0	0	0	0	0	0	0	0	0	0
818	0	37	1	0	0	0	0	-40	-20	0	0	0	38	-60	98
819	0	0	0	0	0	0	0	-27	-1	0	0	0	0	-28	28
820	0	2	1	1	0	0	-5	-1	0	0	-1	0	4	-7	11
821	0	0	0	0	0	0	0	0	-1	0	0	0	0	-1	1
822	0	5	3	0	0	0	0	0	0	0	0	0	8	0	8
823	2	96	29	0	0	0	0	-27	0	0	0	0	127	-27	154
824	0	0	0	0	0	0	-3	-16	0	-1	0	0	0	-20	20
825	0	0	0	0	0	0	0	-4	-8	0	0	0	0	-12	12
826	0	59	34	0	0	0	0	-67	-5	0	0	0	93	-72	165
827	0	6	0	0	0	0	-3	-40	-17	0	0	0	6	-60	66
828	1	6	0	0	1	0	0	-38	-13	0	0	0	8	-51	59
829	0	10	2	0	0	0	0	-140	0	0	0	0	12	-140	152
830	3	107	16	0	0	0	-5	0	0	0	0	0	126	-5	131
831	2	9	1	0	1	0	0	-14	-2	0	0	0	13	-16	29
832	12	32	28	0	0	1	0	-53	-34	0	0	0	73	-87	160
833	0	2	0	0	0	0	0	-28	0	0	0	0	2	-28	30
834	0	88	31	2	0	0	0	-3	0	0	0	0	121	-3	124
835	0	0	0	0	0	0	-1	0	0	0	0	0	0	-1	1
836	1	5	0	0	1	0	0	-1	-11	0	0	0	7	-12	19
837	9	141	29	2	0	0	0	-50	-2	-1	0	0	181	-53	234
838	0	0	1	0	0	0	-1	-228	0	-1	-1	0	1	-231	232
839	1	3	0	0	0	0	0	-1	-5	-1	0	0	4	-7	11
840	2	23	1	0	3	0	0	-33	-21	-1	0	0	29	-55	84
841	0	1	2	0	0	0	0	-26	-5	0	0	0	3	-31	34
842	0	0	0	0	0	0	0	-30	0	0	0	0	0	-30	30
843	0	0	0	0	0	0	0	0	-3	0	0	0	0	-3	3
844	3	101	5	0	0	0	0	-5	0	0	0	0	109	-5	114
845	2	24	2	0	0	0	0	-1	-1	0	0	0	28	-2	30
846	0	2	0	0	0	0	0	-6	0	0	0	0	2	-6	8
847	0	0	0	0	0	0	0	0	0	0	0	0	0	0	0
848	0	0	0	0	0	0	0	0	0	0	0	0	0	0	0
849	0	0	0	0	0	0	0	0	0	0	0	0	0	0	0
850	0	0	0	0	0	0	0	0	0	0	0	0	0	0	0
851	0	0	0	0	0	0	0	0	0	0	0	0	0	0	0
852	0	0	1	0	0	0	0	0	0	0	0	0	1	0	1
853	0	4	0	0	0	0	0	0	0	0	-5	0	4	-5	9
854	2	28	9	2	1	0	0	0	-2	0	-1	0	42	-3	45
855	0	34	25	4	0	0	0	0	-4	0	0	0	63	-4	67
856	3	290	57	0	0	0	0	-22	0	0	0	0	350	-22	372
857	1	0	0	0	0	0	0	-14	0	0	0	0	1	-14	15
858	0	1	0	0	1	0	0	0	0	0	0	0	2	0	2
859	1	12	0	0	0	0	0	0	0	0	0	0	13	0	13
860	0	0	0	0	0	0	0	0	0	0	0	0	0	0	0
861	0	0	0	0	0	0	0	-10	0	0	0	0	0	-10	10
862	0	0	0	0	1	0	0	0	0	0	-1	0	1	-1	2
863	0	7	10	0	0	0	0	0	0	0	0	0	17	0	17
864	2	85	30	0	1	0	0	-1	-2	0	0	0	118	-3	121
865	5	100	18	0	0	0	0	-5	-4	0	0	0	123	-9	132
866	0	4	0	0	0	0	-1	-2	-5	0	0	0	4	-8	12
867	2	184	4	0	0	0	0	0	0	0	0	0	190	0	190
868	0	0	0	0	0	0	0	-3	0	0	0	0	0	-3	3
869	2	26	40	5	0	0	-1	0	-16	0	0	0	73	-17	90
870	0	39	5	0	0	0	0	-3	0	0	0	0	44	-3	47
871	2	32	8	1	0	0	-1	0	0	0	0	0	43	-1	44
872	0	7	10	1	0	0	0	0	0	0	0	0	18	0	18
873	0	22	2	1	0	0	0	0	0	0	0	0	25	0	25
874	0	7	0	1	0	0	0	0	0	0	0	0	8	0	8
875	0	3	0	0	0	0	0	0	0	0	0	0	3	0	3
876	0	0	0	0	0	0	0	0	0	0	0	0	0	0	0
877	0	0	0	0	0	0	0	0	0	0	0	0	0	0	0
878	0	21	7	0	0	0	0	0	0	0	0	0	28	0	28
879	1	27	71	0	0	0	0	0	0	0	0	0	99	0	99
880	0	3	1	0	0	0	0	0	0	0	0	0	4	0	4
881	0	13	6	0	0	0	0	0	0	0	0	0	19	0	19
882	3	115	11	0	2	0	0	0	0	0	0	0	131	0	131
883	2	11	10	1	0	0	0	-1	-20	0	0	0	24	-21	45
884	0	22	8	0	0	0	0	-214	-9	0	0	0	30	-223	253
885	0	0	0	0	0	0	-4	-35	0	0	-1	0	0	-40	40
886	0	0	0	0	0	0	0	0	0	0	0	0	0	0	0
887	0	0	0	0	0	0	0	0	0	0	0	0	0	0	0
888	0	0	0	0	0	0	0	0	0	0	0	0	0	0	0
889	1	2	0	0	0	0	0	0	0	0	0	0	3	0	3
890	0	0	0	0	0	0	0	0	0	0	0	0	0	0	0
891	1	62	37	0	0	0	0	-1	0	-1	0	0	100	-2	102
892	0	43	1	0	1	0	0	0	0	0	-2	0	45	-2	47
893	0	3	2	0	1	0	0	0	0	0	0	0	6	0	6
894	0	4	1	1	0	0	0	-2	0	0	0	0	6	-2	8
895	0	81	9	0	0	0	0	0	0	0	0	0	90	0	90
896	1	138	7	0	0	0	0	0	-1	0	0	0	146	-1	147
897	0	79	15	0	1	0	0	-8	-1	0	0	0	95	-9	104
898	1	79	58	1	2	0	-1	0	0	0	0	0	141	-1	142
899	0	120	25	1	0	0	0	0	0	0	0	0	146	0	146
900	2	285	62	1	2	0	0	0	0	0	0	0	352	0	352
901	18	293	20	5	0	0	0	0	-1	0	-1	0	336	-2	338
902	14	308	35	3	1	0	-2	0	-1	0	0	0	361	-3	364
903	16	475	33	0	0	0	0	-10	0	0	0	0	524	-10	534
904	1	1	0	0	0	0	-2	-56	0	0	-2	0	2	-60	62
905	0	0	0	0	0	0	-11	-20	0	-7	0	0	0	-38	38
906	1	8	0	0	3	0	-2	0	-40	0	-2	0	12	-44	56
907	1	53	3	1	0	0	0	-145	0	0	0	0	58	-145	203
908	1	0	9	0	1	0	-15	0	-4	0	-1	0	11	-20	31
909	0	1	0	0	1	0	0	-22	0	0	0	0	2	-22	24
910	0	11	3	0	0	0	0	-2	-1	0	-4	0	14	-7	21
911	6	159	8	0	0	0	0	0	-13	0	0	0	173	-13	186
912	4	120	6	0	0	0	0	-22	0	0	0	0	130	-22	152
913	0	0	0	0	0	0	-5	-5	-3	-2	0	0	0	-15	15
914	0	3	2	0	0	0	0	-12	-16	-1	0	0	5	-29	34
915	1	15	1	0	0	0	0	-20	-12	0	0	0	17	-32	49
916	0	1	0	0	0	0	-1	-166	-1	0	0	0	1	-168	169
917	0	0	0	0	0	0	-64	-50	0	-1	0	0	0	-115	115
918	0	0	0	0	0	0	0	0	-12	0	0	0	0	-12	12
919	0	0	0	0	0	0	0	-4	-2	0	-1	0	0	-7	7
920	0	0	4	1	0	0	0	0	-5	-1	0	0	5	-6	11
921	1	106	3	0	0	0	0	-46	-7	0	0	0	110	-53	163
922	2	61	24	1	0	0	-1	-347	-8	0	0	0	88	-356	444
923	0	1	1	0	0	0	0	-4	0	0	0	0	2	-4	6
924	0	0	0	0	0	0	0	0	0	0	0	0	0	0	0
925	3	36	13	0	0	0	0	-6	0	0	0	0	52	-6	58
926	3	0	0	0	0	0	0	-2	-3	0	-3	0	3	-8	11
927	0	0	0	0	0	0	0	-4	0	0	0	0	0	-4	4
928	0	15	8	2	1	0	0	0	-71	0	0	0	26	-71	97
929	0	0	0	0	0	0	0	-80	0	0	0	0	0	-80	80
930	0	98	13	1	0	0	-1	0	-6	0	0	0	112	-7	119
931	0	38	0	0	0	0	0	-7	-5	0	0	0	38	-12	50
932	0	0	0	0	0	0	-3	-228	-1	-1	-1	0	0	-234	234
933	1	162	18	0	0	0	-3	-3	-12	0	0	0	181	-18	199
934	0	7	13	0	0	0	0	-58	-4	0	0	0	20	-62	82
935	0	1	0	0	0	0	0	-70	0	0	0	0	1	-70	71
936	0	4	0	0	1	0	0	-1	-25	0	-3	0	5	-29	34
937	1	4	4	0	0	0	0	-45	0	-11	0	0	9	-56	65
938	0	7	10	0	0	0	-5	-3	-77	0	0	0	17	-85	102
939	0	81	11	0	0	0	0	-333	-1	0	0	0	92	-334	426
940	12	127	36	0	0	0	-34	-23	-1	0	0	0	175	-58	233
941	1	1	0	0	0	0	0	0	0	0	0	0	2	0	2
942	1	0	0	0	0	0	0	0	-3	0	0	0	1	-3	4
943	0	0	0	0	0	0	0	-47	-5	0	0	0	0	-52	52
944	0	0	0	0	0	0	0	-104	-14	0	0	0	0	-118	118
945	0	14	0	0	0	0	0	-15	-9	0	0	0	14	-24	38
946	0	8	0	0	0	0	0	-21	-5	0	0	0	8	-26	34
947	0	0	0	0	0	0	0	-82	0	-1	0	0	0	-83	83
948	0	0	0	0	0	0	-5	0	-19	0	0	0	0	-24	24
949	0	0	0	0	0	0	0	-267	-13	0	0	0	0	-280	280
950	0	0	0	0	0	0	-6	-72	0	-2	0	0	0	-80	80
951	0	0	0	0	0	0	0	0	-30	0	-1	0	0	-31	31
952	0	0	0	0	0	0	0	-36	0	-3	0	0	0	-39	39
953	0	12	1	0	0	0	-2	-2	-1	0	0	0	13	-5	18
954	0	0	0	0	0	0	-1	-91	-8	0	0	0	0	-100	100
955	0	0	0	0	0	0	0	-7	0	0	0	0	0	-7	7
956	0	3	2	0	0	0	-1	0	-4	0	-1	0	5	-6	11
957	0	0	0	0	1	0	0	-10	-2	0	0	0	1	-12	13
958	1	1	5	0	0	0	0	-125	-91	-5	0	0	7	-221	228
959	0	0	0	0	0	0	0	-48	-24	0	0	0	0	-72	72
960	1	183	1	0	0	0	-1	-160	0	0	0	0	185	-161	346
961	0	2	2	0	2	0	-10	0	-48	0	0	0	6	-58	64
962	1	11	32	13	0	0	0	-243	0	0	0	0	57	-243	300
963	0	1	12	0	0	0	-3	0	-4	0	0	0	13	-7	20
964	0	1	0	0	0	0	0	-12	0	0	0	0	1	-12	13
965	0	0	0	0	0	0	0	0	0	0	0	0	0	0	0
966	0	0	1	0	1	0	0	0	0	0	0	0	2	0	2
967	0	5	1	0	0	0	0	0	0	0	0	0	6	0	6
968	3	40	11	0	0	0	0	-2	0	0	0	0	54	-2	56
969	0	0	0	0	0	0	0	-3	0	0	0	0	0	-3	3
970	2	222	22	0	0	0	0	-4	0	0	0	0	246	-4	250
971	0	16	11	0	0	0	0	-6	-1	0	-1	0	27	-8	35
972	0	2	1	0	0	0	0	-12	0	0	0	0	3	-12	15
973	0	15	8	0	0	0	0	-5	-1	0	0	0	23	-6	29
974	0	0	0	0	0	0	0	-5	-2	0	0	0	0	-7	7
975	0	0	0	0	0	0	0	-6	0	0	-1	0	0	-7	7
976	0	11	3	3	1	0	0	-1	0	0	0	0	18	-1	19
977	0	0	0	0	0	0	0	0	-7	0	0	0	0	-7	7
978	0	0	0	0	0	0	0	-66	0	0	0	0	0	-66	66
979	0	2	0	0	0	0	-1	-14	0	0	-1	0	2	-16	18
980	0	1	0	0	0	0	0	0	-7	0	0	0	1	-7	8
981	0	42	7	0	0	0	-1	-134	-28	0	-1	0	49	-164	213
982	0	0	2	0	0	0	-1	-180	0	0	-1	0	2	-182	184
983	8	74	11	1	0	0	-2	0	0	0	-4	0	94	-6	100
984	0	0	0	0	0	0	0	0	-26	0	0	0	0	-26	26
985	18	149	22	3	0	0	0	-94	-11	0	0	0	192	-105	297
986	6	25	6	1	0	0	-6	-17	0	0	0	0	38	-23	61
987	0	0	0	1	0	0	0	-7	0	0	-4	0	1	-11	12
988	0	0	0	0	0	0	0	-32	-1	0	-2	0	0	-35	35
989	3	3	5	0	0	0	0	-5	-19	0	0	0	11	-24	35
990	1	2	0	0	0	0	0	-205	-1	0	0	0	3	-206	209
991	1	9	0	0	0	0	-1	-69	-1	0	0	0	10	-71	81
992	0	1	0	0	0	0	-2	0	0	0	0	0	1	-2	3
993	0	7	0	0	0	0	0	0	0	0	0	0	7	0	7
994	0	0	0	0	0	0	0	0	0	0	0	0	0	0	0
995	0	0	0	0	0	0	0	0	0	0	0	0	0	0	0
996	0	0	0	0	0	0	0	0	0	0	0	0	0	0	0
997	0	0	0	0	0	0	0	0	0	0	0	0	0	0	0
998	0	0	0	0	0	0	0	0	0	0	0	0	0	0	0
999	0	0	0	0	0	0	0	-2	0	0	0	0	0	-2	2
1000	0	0	1	0	0	0	0	0	-2	0	0	0	1	-2	3
1001	0	3	8	0	0	0	0	-51	-9	0	0	0	11	-60	71
1002	1	19	0	0	0	0	-15	-69	-1	0	0	0	20	-85	105
1003	3	260	40	0	0	0	-3	-1	-4	0	0	0	303	-8	311
1004	0	42	4	0	0	0	0	0	0	0	0	0	46	0	46
1005	0	13	0	0	0	0	0	0	0	0	0	0	13	0	13
1006	2	24	1	0	0	0	0	-5	0	0	0	0	27	-5	32
1007	3	12	1	0	0	0	0	0	-1	0	0	0	16	-1	17
1008	1	10	0	0	0	0	0	0	0	0	0	0	11	0	11
1009	0	1	0	0	0	0	0	0	0	0	0	0	1	0	1
1010	0	0	0	0	0	0	0	0	0	0	0	0	0	0	0
1011	0	0	0	0	0	0	0	0	-2	0	0	0	0	-2	2
1012	0	17	3	0	0	0	0	-78	0	0	0	0	20	-78	98
1013	0	0	0	0	0	0	-1	-2	-3	0	0	0	0	-6	6
1014	0	1	0	0	0	0	0	-11	-2	0	0	0	1	-13	14
1015	0	0	0	0	0	0	0	0	0	0	0	0	0	0	0
1016	0	0	0	0	0	0	0	-74	-1	0	0	0	0	-75	75
1017	0	5	0	0	0	0	0	-1	-4	0	0	0	5	-5	10
1018	0	20	0	0	0	0	0	-4	0	0	0	0	20	-4	24
1019	0	0	6	0	0	0	0	0	-49	0	-1	0	6	-50	56
1020	1	25	3	1	0	0	0	-53	-3	0	0	0	30	-56	86
1021	0	0	0	0	0	0	0	-40	-4	0	0	0	0	-44	44
1022	0	3	0	0	0	0	0	-3	0	0	0	0	3	-3	6
1023	0	0	0	0	0	0	-1	0	-3	0	0	0	0	-4	4
1024	0	0	1	0	0	0	0	-11	0	0	0	0	1	-11	12
1025	0	0	1	0	0	0	-2	0	0	0	0	0	1	-2	3
1026	0	0	0	0	0	0	0	0	0	0	0	0	0	0	0
1027	1	9	5	3	0	0	0	0	0	0	0	0	18	0	18
1028	0	0	0	0	0	0	0	0	0	0	0	0	0	0	0
1029	2	153	5	3	0	0	0	0	0	0	-2	0	163	-2	165
1030	0	12	6	0	0	0	0	-1	0	0	0	0	18	-1	19
1031	2	3	3	0	0	0	0	0	0	0	0	0	8	0	8
1032	0	5	1	0	0	0	0	-8	0	0	0	0	6	-8	14
1033	3	16	2	0	0	0	0	0	0	0	0	0	21	0	21
1034	0	0	0	0	0	0	0	0	-2	0	0	0	0	-2	2
1035	0	0	0	0	0	0	0	-48	-5	-1	0	0	0	-54	54
1036	0	0	0	0	0	0	-6	-97	-21	0	0	0	0	-124	124
1037	0	0	0	0	0	0	-3	-359	0	0	-2	0	0	-364	364
1038	0	0	0	0	1	0	-2	-2	0	0	0	0	1	-4	5
1039	8	22	14	0	0	0	0	-4	0	0	-1	0	44	-5	49
1040	0	3	3	0	0	0	0	0	-3	0	0	0	6	-3	9
1041	0	0	0	0	1	0	0	-25	-18	0	-1	0	1	-44	45
1042	0	0	0	0	0	0	0	-13	0	-1	0	0	0	-14	14
1043	10	76	77	3	2	0	-1	0	-6	0	0	0	168	-7	175
1044	0	6	3	0	0	0	0	-5	-1	0	0	0	9	-6	15
1045	10	118	21	0	1	0	0	0	-31	0	0	0	150	-31	181
1046	4	253	24	7	1	0	0	-74	0	0	0	0	289	-74	363
1047	9	86	55	0	0	0	-3	-1	0	0	0	0	150	-4	154
1048	0	25	15	1	0	0	0	0	0	0	0	0	41	0	41
1049	5	102	47	0	1	0	0	0	0	0	0	0	155	0	155
1050	2	94	27	1	2	0	0	0	0	0	0	0	126	0	126
1051	1	29	3	0	0	0	0	0	0	0	0	0	33	0	33
1052	0	0	0	0	0	0	0	-2	0	0	0	0	0	-2	2
1053	0	29	5	0	0	0	0	0	0	0	0	0	34	0	34
1054	1	12	0	0	0	0	0	0	0	0	0	0	13	0	13
1055	0	0	0	0	1	0	0	0	0	0	0	0	1	0	1
1056	0	0	0	0	0	0	0	0	0	0	0	0	0	0	0
1057	0	0	2	0	0	0	0	0	0	0	0	0	2	0	2
1058	0	17	7	1	0	0	0	-3	0	0	0	0	25	-3	28
1059	0	6	5	0	0	0	0	0	0	0	0	0	11	0	11
1060	0	11	0	0	0	0	0	0	0	0	0	0	11	0	11
1061	0	0	0	0	0	0	0	0	0	0	0	0	0	0	0
1062	0	0	0	0	0	0	0	0	0	0	0	0	0	0	0
1063	1	13	0	0	0	0	0	0	0	0	0	0	14	0	14
1064	0	0	0	0	0	0	0	0	0	0	0	0	0	0	0
1065	1	131	1	0	0	0	0	0	0	0	0	0	133	0	133
1066	0	0	0	0	0	0	0	0	0	0	0	0	0	0	0
1067	1	15	0	0	0	0	0	-3	-1	0	0	0	16	-4	20
1068	3	19	5	0	1	0	0	-20	-2	0	0	0	28	-22	50
1069	0	88	16	5	0	0	0	-5	0	-1	0	0	109	-6	115
1070	1	23	4	0	0	0	-3	0	0	0	0	0	28	-3	31
1071	0	3	0	0	0	0	0	-22	0	0	0	0	3	-22	25
1072	0	0	0	0	0	0	0	0	0	0	0	0	0	0	0
1073	0	0	0	0	0	0	0	0	0	0	0	0	0	0	0
1074	0	0	0	0	0	0	0	-1	0	0	0	0	0	-1	1
1075	0	0	0	0	0	0	0	0	-1	0	0	0	0	-1	1
1076	0	5	0	0	0	0	0	-1	0	0	0	0	5	-1	6
1077	1	20	2	0	0	0	-1	-3	-1	0	0	0	23	-5	28
1078	0	1	0	0	0	0	0	-257	0	-1	0	0	1	-258	259
1079	3	279	55	0	0	0	-2	-1	0	0	0	0	337	-3	340
1080	0	1	0	0	0	0	0	0	0	0	0	0	1	0	1
1081	3	32	13	0	0	0	0	-2	-1	0	0	0	48	-3	51
1082	0	102	3	0	1	0	0	0	0	0	0	0	106	0	106
1083	4	54	31	0	0	0	0	-26	0	0	0	0	89	-26	115
1084	0	19	10	0	0	0	-3	-71	-3	0	0	0	29	-77	106
1085	0	3	0	0	0	0	0	-3	-30	0	0	0	3	-33	36
1086	0	6	0	0	0	0	0	-56	0	-2	0	0	6	-58	64
1087	0	0	0	0	0	0	0	0	0	0	0	0	0	0	0
1088	0	0	0	0	0	0	0	-5	-9	-1	0	0	0	-15	15
1089	0	0	0	0	0	0	0	-5	0	0	0	0	0	-5	5
1090	0	0	0	0	0	0	0	0	0	0	0	0	0	0	0
1091	0	0	0	0	0	0	0	0	0	0	0	0	0	0	0
1092	0	0	0	0	0	0	0	0	0	0	0	0	0	0	0
1093	0	0	0	0	0	0	0	0	0	0	0	0	0	0	0
1094	0	0	1	0	0	0	0	0	0	0	0	0	1	0	1
1095	0	54	4	0	0	0	0	0	0	0	0	0	58	0	58
1096	0	6	0	0	0	0	0	0	0	0	0	0	6	0	6
1097	0	0	0	0	0	0	0	0	0	0	0	0	0	0	0
1098	0	2	0	0	0	0	0	0	0	0	0	0	2	0	2
1099	0	12	1	0	0	0	0	0	0	0	0	0	13	0	13
1100	0	0	0	0	0	0	0	0	0	0	0	0	0	0	0
1101	1	3	0	1	0	0	0	-5	0	0	0	0	5	-5	10
1102	0	1	0	0	0	0	0	0	0	0	0	0	1	0	1
1103	0	0	0	0	1	0	0	0	0	0	0	0	1	0	1
1104	0	1	1	0	0	0	0	0	0	0	0	0	2	0	2
1105	0	7	18	0	0	0	0	-1	-1	0	0	0	25	-2	27
1106	0	5	0	0	1	0	0	0	0	0	0	0	6	0	6
1107	1	17	1	0	0	0	0	0	-2	0	0	0	19	-2	21
1108	0	0	0	0	0	0	0	-2	0	0	0	0	0	-2	2
1109	0	0	0	0	0	0	0	-1	-3	0	0	0	0	-4	4
1110	0	0	0	0	0	0	0	-46	-6	0	0	0	0	-52	52
1111	0	0	0	0	0	0	-1	-6	0	0	0	0	0	-7	7
1112	0	0	0	0	0	0	0	0	0	0	0	0	0	0	0
1113	0	0	0	0	0	0	0	0	0	0	0	0	0	0	0
1114	2	31	13	0	0	0	0	0	0	0	0	0	46	0	46
1115	0	1	0	0	0	0	0	0	0	0	0	0	1	0	1
1116	10	153	45	1	0	0	0	0	-2	0	0	0	209	-2	211
1117	4	179	13	0	0	0	0	-12	0	0	0	0	196	-12	208
1118	0	0	0	0	0	0	-2	-2	0	0	0	0	0	-4	4
1119	2	98	2	0	1	0	0	-9	-20	0	0	0	103	-29	132
1120	1	4	1	0	0	0	0	-56	-1	0	0	0	6	-57	63
1121	0	0	0	0	0	0	0	0	-4	0	0	0	0	-4	4
1122	0	3	7	2	0	0	0	-48	-8	0	-1	0	12	-57	69
1123	0	5	2	0	0	0	0	-30	0	0	0	-1	7	-31	38
1124	0	18	12	1	0	0	0	0	0	0	0	0	31	0	31
1125	0	0	0	0	0	0	0	-2	0	0	0	0	0	-2	2
1126	1	9	5	0	0	0	0	0	-1	0	0	0	15	-1	16
1127	0	77	10	0	0	0	0	-4	0	0	0	0	87	-4	91
1128	2	15	0	0	3	0	0	0	-1	0	0	0	20	-1	21
1129	1	4	0	0	1	0	0	-2	0	0	0	0	6	-2	8
1130	0	0	0	1	0	0	0	0	0	0	0	0	1	0	1
1131	0	14	21	3	4	0	0	0	0	0	0	0	42	0	42
1132	0	7	16	0	0	0	0	0	0	0	0	0	23	0	23
1133	4	109	103	2	0	0	0	0	-4	0	-1	0	218	-5	223
1134	4	173	18	0	0	0	0	0	-1	0	0	0	195	-1	196
1135	5	103	7	3	0	0	0	0	0	0	0	0	118	0	118
1136	4	30	11	0	0	0	0	-1	0	0	0	0	45	-1	46
1137	0	26	1	0	0	0	0	-2	0	0	0	0	27	-2	29
1138	2	102	3	0	0	0	-1	0	0	0	0	0	107	-1	108
1139	0	0	0	0	0	0	0	0	0	0	0	0	0	0	0
1140	0	23	1	0	0	0	0	0	0	0	0	0	24	0	24
1141	0	4	0	0	0	0	0	-4	0	0	0	0	4	-4	8
1142	0	0	0	0	0	0	0	0	-17	0	0	0	0	-17	17
1143	0	31	0	0	0	0	0	-15	0	0	0	0	31	-15	46
1144	5	66	4	0	0	0	-1	-51	0	0	0	0	75	-52	127
1145	0	0	0	0	0	0	-1	0	-16	-1	0	0	0	-18	18
1146	15	26	0	0	0	0	-1	-75	-12	-1	0	0	41	-89	130
1147	0	0	0	0	0	0	-2	-209	-14	0	0	0	0	-225	225
1148	0	0	0	0	0	0	-1	-26	-2	0	0	0	0	-29	29
1149	0	0	0	0	0	0	0	0	0	0	0	0	0	0	0
1150	0	3	0	0	0	0	0	0	0	0	0	0	3	0	3
1151	0	2	1	0	0	0	0	-2	0	0	0	0	3	-2	5
1152	0	2	0	0	1	0	0	0	0	0	0	0	3	0	3
1153	0	5	1	0	0	0	0	0	0	0	0	0	6	0	6
1154	0	20	16	0	0	0	0	0	0	0	0	0	36	0	36
1155	0	86	6	0	0	0	0	0	0	0	-3	0	92	-3	95
1156	0	10	4	0	0	0	0	0	0	-8	0	0	14	-8	22
1157	0	4	1	0	0	0	0	0	-44	0	0	0	5	-44	49
1158	0	1	0	0	0	0	0	-9	-1	0	0	0	1	-10	11
1159	0	2	4	0	0	0	0	-5	-3	0	0	0	6	-8	14
1160	0	3	0	0	0	0	0	-9	-7	-1	0	0	3	-17	20
1161	7	469	22	0	0	0	0	-2	0	0	0	0	498	-2	500
1162	3	16	0	0	0	0	0	-41	0	0	0	0	19	-41	60
1163	0	0	0	0	0	0	-5	0	-7	-1	0	0	0	-13	13
1164	0	0	0	0	0	0	0	-2	-8	0	0	0	0	-10	10
1165	1	1	0	0	0	0	0	-27	-1	0	-1	0	2	-29	31
1166	0	0	0	0	0	0	-1	-4	-14	0	0	0	0	-19	19
1167	0	0	0	0	0	0	0	-38	-14	0	0	0	0	-52	52
1168	0	0	0	0	0	0	-6	-118	0	-1	0	0	0	-125	125
1169	0	0	0	0	0	0	0	0	-5	0	0	0	0	-5	5
1170	0	2	0	0	0	0	0	-19	0	0	0	0	2	-19	21
1171	0	0	0	0	0	0	-1	0	-25	0	0	0	0	-26	26
1172	1	0	2	0	0	0	0	-28	0	0	0	0	3	-28	31
1173	0	0	0	0	0	0	0	0	-1	0	0	0	0	-1	1
1174	0	4	2	0	0	0	0	-33	-1	0	0	0	6	-34	40
1175	0	7	5	0	0	0	-3	-5	-23	0	0	0	12	-31	43
1176	0	43	5	0	0	0	0	-10	0	0	0	0	48	-10	58
1177	1	4	0	0	0	0	0	0	0	0	0	0	5	0	5
1178	0	0	0	0	0	0	0	0	0	0	0	0	0	0	0
1179	0	0	0	0	0	0	0	-3	0	0	0	0	0	-3	3
1180	0	0	0	0	0	0	0	-3	0	0	0	0	0	-3	3
1181	0	0	0	0	0	0	0	-2	0	0	0	0	0	-2	2
1182	0	0	0	0	0	0	0	-2	0	0	0	0	0	-2	2
1183	0	4	1	0	0	0	0	0	-2	0	0	0	5	-2	7
1184	0	0	0	0	0	0	0	0	0	0	0	0	0	0	0
1185	3	65	1	0	1	0	0	0	-1	0	0	0	70	-1	71
1186	10	101	19	0	0	0	0	0	0	0	0	0	130	0	130
1187	0	0	0	0	0	0	0	-5	0	0	0	0	0	-5	5
1188	6	1	3	0	1	0	0	-1	0	0	0	0	11	-1	12
1189	8	520	2	0	0	0	0	0	0	0	0	0	530	0	530
1190	0	0	0	0	0	0	0	0	-2	0	0	0	0	-2	2
1191	29	120	37	0	0	0	0	-65	-8	0	0	0	186	-73	259
1192	0	1	2	0	0	0	-1	-60	-1	0	0	0	3	-62	65
1193	2	103	6	0	0	0	0	-1	0	0	0	0	111	-1	112
1194	0	0	0	0	0	0	0	0	0	0	-1	0	0	-1	1
1195	25	201	26	0	1	0	0	0	-3	0	-2	0	253	-5	258
1196	0	2	3	0	0	0	0	0	-2	0	0	0	5	-2	7
1197	3	45	3	0	0	0	0	-23	-1	0	0	0	51	-24	75
1198	0	45	0	0	0	0	0	-1	0	-1	-2	0	45	-4	49
1199	8	2	8	0	0	0	0	0	-1	-3	0	0	18	-4	22
1200	0	147	17	0	0	0	0	-10	-3	0	0	0	164	-13	177
1201	3	49	0	0	0	0	-2	-173	-1	0	-1	0	52	-177	229
1202	1	0	0	0	0	0	0	-1	0	0	0	0	1	-1	2
1203	0	0	0	0	0	0	0	0	0	0	0	0	0	0	0
1204	0	0	0	0	4	0	0	0	0	0	0	0	4	0	4
1205	0	5	7	0	0	0	0	-12	0	0	0	0	12	-12	24
1206	2	12	8	0	0	0	0	0	-9	0	0	0	22	-9	31
1207	0	0	0	0	0	0	0	-2	0	0	0	0	0	-2	2
1208	0	5	9	0	1	0	0	0	-3	-2	0	0	15	-5	20
1209	0	4	1	0	0	0	0	-28	-11	0	0	0	5	-39	44
1210	1	2	2	0	0	0	-1	-127	0	0	0	0	5	-128	133
1211	0	0	0	0	0	0	-6	0	-32	0	-3	0	0	-41	41
1212	0	3	0	0	0	0	0	-123	-5	0	0	0	3	-128	131
1213	2	41	56	1	0	0	-3	-2	-72	-2	0	0	100	-79	179
1214	0	51	34	0	0	0	0	-215	-7	-1	0	0	85	-223	308
1215	15	211	3	0	0	0	-5	-24	0	0	0	0	229	-29	258
1216	1	0	0	0	0	0	-1	0	0	-1	0	0	1	-2	3
1217	0	8	3	0	0	0	0	0	-6	0	0	0	11	-6	17
1218	34	542	22	3	0	0	0	-5	0	0	0	0	601	-5	606
1219	12	94	8	1	0	0	0	0	0	0	0	0	115	0	115
1220	0	0	0	0	0	0	0	0	0	0	0	0	0	0	0
1221	0	0	1	0	0	0	0	0	0	0	0	0	1	0	1
1222	0	31	8	0	0	0	0	0	0	0	0	0	39	0	39
1223	0	18	43	0	0	0	0	-1	-3	0	0	0	61	-4	65
1224	0	51	2	0	0	0	0	-3	0	0	0	0	53	-3	56
1225	0	0	0	0	0	0	0	0	0	0	0	0	0	0	0
1226	2	12	0	0	0	0	0	0	0	0	0	0	14	0	14
1227	0	0	0	0	0	0	0	0	-1	0	0	0	0	-1	1
1228	0	5	9	0	0	0	0	-9	0	0	0	0	14	-9	23
1229	0	0	0	0	0	0	0	0	0	0	0	0	0	0	0
1230	0	0	0	0	0	0	0	0	-1	0	0	0	0	-1	1
1231	3	35	1	0	0	0	0	-6	-7	0	0	0	39	-13	52
1232	0	0	0	0	0	0	0	-13	0	0	0	0	0	-13	13
1233	2	0	0	0	0	0	-3	0	0	0	0	0	2	-3	5
1234	0	0	0	0	0	0	0	0	0	0	0	0	0	0	0
1235	0	0	0	0	0	0	0	0	0	0	0	0	0	0	0
1236	0	0	0	0	0	0	0	0	0	0	0	0	0	0	0
1237	0	0	0	0	0	0	0	0	0	0	0	0	0	0	0
1238	0	1	0	0	0	0	0	0	-5	0	0	0	1	-5	6
1239	0	244	37	0	0	0	0	-148	-4	0	0	0	281	-152	433
1240	2	64	0	0	0	0	-2	-10	0	0	-1	0	66	-13	79
1241	0	1	1	0	0	0	0	0	0	0	0	0	2	0	2
1242	0	106	0	0	0	0	0	0	0	0	0	0	106	0	106
1243	1	4	5	0	0	0	0	0	0	-1	0	0	10	-1	11
1244	0	0	1	0	0	0	0	0	-8	0	0	0	1	-8	9
1245	5	140	0	0	0	0	0	-5	0	0	0	0	145	-5	150
1246	1	0	0	0	0	0	0	0	0	0	0	0	1	0	1
1247	0	0	0	0	0	0	0	0	0	0	0	0	0	0	0
1248	0	0	0	0	0	0	0	0	0	0	0	0	0	0	0
1249	2	15	1	0	0	0	0	-6	-5	0	0	0	18	-11	29
1250	0	0	0	0	0	0	0	0	-2	0	0	0	0	-2	2
1251	0	2	0	0	0	0	0	-37	-10	0	0	0	2	-47	49
1252	0	0	0	0	0	0	-3	-25	0	0	0	0	0	-28	28
1253	0	0	0	0	0	0	-1	0	0	0	0	0	0	-1	1
1254	0	0	0	0	0	0	0	0	0	0	0	0	0	0	0
1255	1	6	1	0	0	0	0	0	0	0	0	0	8	0	8
1256	0	1	4	0	0	0	0	0	0	0	0	0	5	0	5
1257	0	80	11	0	0	0	0	0	0	0	0	0	91	0	91
1258	0	21	2	0	0	0	0	-23	-1	0	0	0	23	-24	47
1259	0	0	0	0	0	0	-1	-7	-11	-2	-2	0	0	-23	23
1260	0	0	0	0	0	0	0	-107	-7	0	0	0	0	-114	114
1261	0	4	0	0	0	0	0	-27	-22	0	0	0	4	-49	53
1262	0	1	0	0	0	0	-1	-49	0	0	0	0	1	-50	51
1263	0	5	0	0	0	0	-1	-1	0	0	0	0	5	-2	7
1264	0	0	0	0	0	0	0	0	-8	0	0	0	0	-8	8
1265	0	0	0	0	0	0	0	-13	0	0	0	0	0	-13	13
1266	0	3	28	0	0	0	0	0	0	0	0	0	31	0	31
1267	0	22	0	0	0	0	0	0	0	-1	0	0	22	-1	23
1268	0	0	11	3	1	0	0	-1	-2	0	0	0	15	-3	18
1269	0	184	12	1	0	0	0	-9	0	0	0	0	197	-9	206
1270	0	21	6	0	0	0	0	0	0	0	0	0	27	0	27
1271	0	0	0	0	0	0	0	0	0	0	0	0	0	0	0
1272	0	0	0	0	0	0	0	-3	0	0	0	0	0	-3	3
1273	0	25	5	0	0	0	-4	-23	0	-2	0	0	30	-29	59
1274	0	3	0	0	0	0	-2	-7	-75	0	0	0	3	-84	87
1275	3	18	1	0	0	0	-3	-90	-1	0	0	0	22	-94	116
1276	0	4	2	0	0	0	-3	0	0	0	0	0	6	-3	9
1277	0	2	0	0	0	0	0	0	0	0	0	0	2	0	2
1278	0	2	0	0	0	0	0	0	-8	-4	-1	0	2	-13	15
1279	0	3	1	0	0	0	-1	-90	-17	0	0	0	4	-108	112
1280	0	0	2	0	0	0	-14	-146	-7	0	-1	0	2	-168	170
1281	0	1	0	0	0	0	-4	-46	0	0	0	0	1	-50	51
1282	0	0	0	0	0	0	-2	-2	0	0	0	0	0	-4	4
1283	0	8	61	0	2	0	0	0	-12	-1	0	0	71	-13	84
1284	1	74	3	0	0	0	0	-44	-60	0	0	0	78	-104	182
1285	0	0	4	0	0	0	0	-40	-4	0	0	0	4	-44	48
1286	2	94	0	0	0	0	-7	-6	-5	0	0	0	96	-18	114
1287	0	0	0	0	0	0	0	-16	-3	0	0	0	0	-19	19
1288	1	75	9	0	0	0	0	-29	0	0	0	0	85	-29	114
1289	0	0	0	0	0	0	-5	0	-33	0	0	0	0	-38	38
1290	1	65	7	3	0	0	0	-25	0	0	0	0	76	-25	101
1291	0	32	27	0	0	0	-4	-4	0	0	0	0	59	-8	67
1292	0	1	0	0	0	0	0	0	-1	0	0	0	1	-1	2
1293	5	254	18	2	0	0	0	0	-4	0	0	0	279	-4	283
1294	13	127	45	1	0	0	0	-5	0	0	0	0	186	-5	191
1295	0	0	0	0	0	0	0	0	0	0	0	0	0	0	0
1296	0	8	6	0	0	0	0	0	0	0	0	0	14	0	14
1297	0	31	4	9	0	0	0	-1	-5	0	0	0	44	-6	50
1298	0	86	80	6	0	0	0	-8	0	0	0	0	172	-8	180
1299	0	18	3	0	0	0	0	0	-1	0	-1	0	21	-2	23
1300	0	0	0	0	0	0	0	-9	-6	-2	0	0	0	-17	17
1301	0	0	0	0	0	0	0	-24	-133	0	0	0	0	-157	157
1302	7	364	33	3	0	0	-1	-115	-20	0	0	0	407	-136	543
1303	10	203	16	4	0	0	-4	-187	0	0	0	0	233	-191	424
1304	0	0	0	0	0	0	-7	-8	0	-3	0	0	0	-18	18
1305	0	0	0	0	0	0	0	0	-23	0	0	0	0	-23	23
1306	0	0	0	0	0	0	0	-22	-6	0	0	0	0	-28	28
1307	0	0	0	0	0	0	-7	-38	0	0	0	0	0	-45	45
1308	0	0	0	0	0	0	0	0	-1	0	0	0	0	-1	1
1309	1	20	7	0	0	0	0	-40	-3	0	-1	0	28	-44	72
1310	0	0	0	0	0	0	0	0	-1	-5	0	0	0	-6	6
1311	0	13	0	0	0	0	0	-81	-16	0	0	0	13	-97	110
1312	0	2	1	0	0	0	0	-84	-1	0	0	0	3	-85	88
1313	0	10	5	0	3	0	-11	-2	-1	0	0	0	18	-14	32
1314	0	0	0	0	0	0	0	-13	-8	0	0	0	0	-21	21
1315	1	17	13	0	0	0	0	-24	-6	0	0	0	31	-30	61
1316	0	119	0	0	0	0	-1	-8	0	0	0	0	119	-9	128
1317	0	0	2	0	0	0	0	0	0	0	0	0	2	0	2
1318	0	0	0	0	0	0	0	0	0	0	0	0	0	0	0
1319	0	2	0	0	0	0	0	0	-4	0	0	0	2	-4	6
1320	0	0	1	0	0	0	0	-1	0	0	0	0	1	-1	2
1321	0	0	0	0	0	0	0	0	0	0	0	0	0	0	0
1322	0	0	0	0	0	0	0	0	0	0	0	0	0	0	0
1323	1	4	1	0	0	0	0	0	-8	0	0	0	6	-8	14
1324	2	26	0	0	0	0	0	-8	0	0	0	0	28	-8	36
1325	0	9	0	0	0	0	0	0	0	0	0	0	9	0	9
1326	0	0	0	0	0	0	0	-1	0	-1	0	0	0	-2	2
1327	0	0	4	0	0	0	0	-1	-6	0	0	0	4	-7	11
1328	0	3	0	0	0	0	0	0	0	0	0	0	3	0	3
1329	0	0	0	0	0	0	0	0	0	0	0	0	0	0	0
1330	0	2	1	0	0	0	0	0	0	0	0	0	3	0	3
1331	0	0	0	0	0	0	0	0	0	0	0	0	0	0	0
1332	0	0	0	0	0	0	0	0	0	0	0	0	0	0	0
1333	0	0	0	0	0	0	0	0	0	0	0	0	0	0	0
1334	0	0	0	0	0	0	0	0	0	0	0	0	0	0	0
1335	0	0	0	0	0	0	0	0	0	0	0	0	0	0	0
1336	0	0	0	0	0	0	0	0	0	0	0	0	0	0	0
1337	0	6	4	0	0	0	0	0	0	0	0	0	10	0	10
1338	0	8	3	0	0	0	0	-2	0	0	0	0	11	-2	13
1339	0	18	5	0	0	0	0	-10	0	0	0	0	23	-10	33
1340	0	1	0	0	0	0	-1	0	0	0	0	0	1	-1	2
1341	0	0	0	0	0	0	0	0	-4	0	0	0	0	-4	4
1342	0	1	2	3	0	0	0	-16	-1	0	0	0	6	-17	23
1343	0	0	0	0	0	0	-26	-273	-1	0	0	0	0	-300	300
1344	0	0	0	0	0	0	-1	0	0	0	0	0	0	-1	1
1345	0	0	0	0	0	0	0	0	0	0	0	0	0	0	0
1346	0	0	0	0	0	0	0	0	0	0	0	0	0	0	0
1347	0	0	0	0	0	0	0	0	0	0	0	0	0	0	0
1348	0	0	0	0	0	0	0	0	0	0	0	0	0	0	0
1349	2	27	14	0	0	0	0	0	-1	-2	0	0	43	-3	46
1350	0	15	3	0	0	0	0	0	0	0	0	0	18	0	18
1351	1	25	2	0	0	0	0	0	0	0	0	0	28	0	28
1352	0	0	0	0	0	0	0	0	-3	0	0	0	0	-3	3
1353	0	0	0	0	0	0	0	-6	-2	0	0	0	0	-8	8
1354	0	2	0	0	0	0	0	-3	0	0	0	0	2	-3	5
1355	0	0	0	0	0	0	0	0	0	0	0	0	0	0	0
1356	0	0	0	0	0	0	0	0	0	0	0	0	0	0	0
1357	0	0	0	0	0	0	0	-1	0	0	0	0	0	-1	1
1358	0	0	0	0	0	0	0	0	0	0	0	0	0	0	0
1359	0	0	0	0	0	0	0	-3	0	0	0	0	0	-3	3
1360	0	0	0	0	0	0	0	-3	-13	0	-1	0	0	-17	17
1361	0	46	35	2	0	0	0	-199	-3	0	0	0	83	-202	285
1362	0	0	2	0	0	0	-4	0	0	0	0	0	2	-4	6
1363	0	0	0	0	0	0	0	-1	-1	-1	-5	0	0	-8	8
1364	0	13	1	0	0	0	0	0	-6	0	0	0	14	-6	20
1365	4	241	45	2	0	0	0	-59	-2	0	0	0	292	-61	353
1366	5	177	32	0	0	0	-4	0	0	0	-1	0	214	-5	219
1367	1	83	8	0	0	0	-2	0	0	0	-1	0	92	-3	95
1368	17	140	11	1	1	0	0	0	-2	0	0	0	170	-2	172
1369	3	82	16	4	2	0	0	-12	-2	0	0	0	107	-14	121
1370	5	46	61	7	1	0	-3	-14	0	0	0	0	120	-17	137
1371	1	206	90	6	0	0	0	0	0	0	0	0	303	0	303
1372	7	8	0	0	0	0	0	0	0	0	-1	0	15	-1	16
1373	2	52	19	0	0	0	0	0	-10	-1	0	0	73	-11	84
1374	28	250	58	0	0	0	0	-17	-9	0	0	0	336	-26	362
1375	2	67	16	0	0	0	-1	-137	-13	0	0	0	85	-151	236
1376	0	22	8	0	0	0	0	-2	-5	0	0	0	30	-7	37
1377	13	134	9	0	0	0	0	-58	-14	-1	0	0	156	-73	229
1378	0	0	0	0	0	0	-3	-102	-22	0	0	0	0	-127	127
1379	6	78	4	3	0	0	-9	-131	-8	0	-1	0	91	-149	240
1380	0	11	22	1	0	0	-8	-63	-4	0	0	0	34	-75	109
1381	0	0	0	0	0	0	-2	-13	0	0	-2	0	0	-17	17
1382	3	35	10	0	1	0	0	0	0	-1	0	0	49	-1	50
1383	1	256	38	0	0	0	0	0	0	0	0	0	295	0	295
1384	11	353	17	0	0	0	0	-28	-1	0	-1	0	381	-30	411
1385	0	0	3	0	0	0	-2	0	-6	0	0	0	3	-8	11
1386	18	649	36	0	2	0	0	-22	-37	0	-1	0	705	-60	765
1387	13	311	42	0	0	0	0	-520	-9	0	0	0	366	-529	895
1388	9	110	22	0	0	0	-12	-96	-15	0	0	0	141	-123	264
1389	0	1	0	0	0	0	-1	-150	0	0	-1	0	1	-152	153
1390	0	0	0	0	0	0	-3	0	0	0	0	0	0	-3	3
1391	0	0	1	0	0	0	0	0	-54	0	0	0	1	-54	55
1392	0	1	2	0	0	0	0	-64	0	0	0	0	3	-64	67
1393	0	0	0	0	0	0	-2	0	0	0	0	0	0	-2	2
1394	0	0	0	0	0	0	0	0	-1	0	0	0	0	-1	1
1395	0	0	0	0	0	0	0	-7	0	0	0	0	0	-7	7
1396	0	0	0	0	0	0	-1	0	0	0	0	0	0	-1	1
1397	0	0	0	0	0	0	0	0	-3	0	0	0	0	-3	3
1398	0	0	0	0	0	0	0	-10	-1	-2	0	0	0	-13	13
1399	0	0	1	0	0	0	0	-5	-3	0	-1	0	1	-9	10
1400	0	0	0	0	0	0	0	0	0	0	0	0	0	0	0
1401	0	0	0	0	0	0	0	0	0	0	0	0	0	0	0
1402	0	2	0	0	0	0	0	-97	0	0	0	0	2	-97	99
1403	0	0	0	0	0	0	-50	0	-2	0	0	0	0	-52	52
1404	0	0	0	0	0	0	0	-18	0	0	0	0	0	-18	18
1405	2	84	9	0	0	0	-5	-5	0	-2	0	0	95	-12	107
1406	1	0	9	0	0	0	0	0	-12	0	0	0	10	-12	22
1407	0	7	0	0	0	0	0	-73	0	0	0	0	7	-73	80
1408	0	3	0	0	0	0	-1	0	0	0	0	0	3	-1	4
1409	0	0	0	0	0	0	0	0	0	0	0	0	0	0	0
1410	3	76	29	0	0	0	0	-53	-1	0	0	0	108	-54	162
1411	1	18	0	0	0	0	-1	0	0	0	0	0	19	-1	20
1412	0	0	0	0	0	0	0	0	-3	0	0	0	0	-3	3
1413	15	153	13	0	0	0	0	-103	0	0	0	0	181	-103	284
1414	1	31	1	0	0	0	-2	0	0	0	-2	0	33	-4	37
1415	0	1	0	0	0	0	0	-3	0	0	0	0	1	-3	4
1416	3	1	1	0	0	0	-3	0	0	0	0	0	5	-3	8
1417	0	0	0	0	0	0	0	0	0	0	-1	0	0	-1	1
1418	0	0	0	0	0	0	0	0	0	0	0	0	0	0	0
1419	0	0	0	0	0	0	0	0	0	0	0	0	0	0	0
1420	0	0	0	0	0	0	0	0	0	0	0	0	0	0	0
1421	2	0	0	0	0	0	0	0	0	0	0	0	2	0	2
1422	0	0	0	0	0	0	0	0	0	0	0	0	0	0	0
1423	0	7	1	1	0	0	0	-2	-1	0	0	0	9	-3	12
1424	0	0	0	0	0	0	0	-1	0	0	0	0	0	-1	1
1425	0	6	0	0	0	0	0	0	0	0	0	0	6	0	6
1426	0	3	1	0	0	0	0	0	0	0	0	0	4	0	4
1427	0	0	0	0	0	0	0	-1	0	0	0	0	0	-1	1
1428	0	3	4	0	0	0	0	0	0	0	0	0	7	0	7
1429	0	5	0	0	0	0	0	-7	0	0	0	0	5	-7	12
1430	0	0	0	0	0	0	0	-2	-2	0	0	0	0	-4	4
1431	1	25	0	0	0	0	0	-5	0	0	0	0	26	-5	31
1432	1	0	0	0	0	0	0	0	0	0	0	0	1	0	1
1433	0	0	0	0	0	0	0	-7	0	0	0	0	0	-7	7
1434	0	0	0	0	0	0	0	-5	-1	0	0	0	0	-6	6
1435	0	0	0	0	0	0	0	0	0	0	0	0	0	0	0
1436	0	0	0	0	0	0	0	0	0	0	0	0	0	0	0
1437	0	0	0	0	0	0	0	0	0	0	0	0	0	0	0
1438	0	0	0	0	0	0	0	0	0	0	0	0	0	0	0
1439	0	0	0	0	0	0	0	0	0	0	0	0	0	0	0
1440	0	0	0	0	0	0	0	0	-1	0	0	0	0	-1	1
1441	0	0	0	0	0	0	-2	-103	-1	0	0	0	0	-106	106
1442	0	0	0	0	0	0	-4	0	0	0	0	0	0	-4	4
1443	0	0	0	0	0	0	0	0	0	0	0	0	0	0	0
1444	0	0	0	0	0	0	0	0	0	0	0	0	0	0	0
1445	0	0	0	0	0	0	0	0	0	0	0	0	0	0	0
1446	0	0	0	0	0	0	0	0	0	0	0	0	0	0	0
1447	0	0	0	0	0	0	0	0	0	0	0	0	0	0	0
1448	1	4	1	0	0	0	0	0	-1	0	0	0	6	-1	7
1449	0	0	0	0	0	0	-2	-12	0	0	0	0	0	-14	14
1450	0	1	1	0	0	0	-6	-44	-1	0	0	0	2	-51	53
1451	0	1	0	0	0	0	-2	-14	-13	0	0	0	1	-29	30
1452	5	127	36	2	0	0	0	-29	0	0	0	0	170	-29	199
1453	0	2	0	0	0	0	-3	-3	-1	-1	0	0	2	-8	10
1454	0	1	0	0	0	0	-2	-1	-8	0	0	0	1	-11	12
1455	0	12	1	0	0	0	-3	-22	0	0	0	0	13	-25	38
1456	6	100	3	0	0	0	0	-6	0	0	0	0	109	-6	115
1457	3	11	5	0	0	0	-3	0	0	0	0	0	19	-3	22
1458	0	8	2	0	0	0	0	0	0	0	0	0	10	0	10
1459	0	3	0	0	0	0	0	0	0	0	0	0	3	0	3
1460	0	0	0	0	0	0	0	0	0	0	0	0	0	0	0
1461	0	1	1	0	0	0	0	0	0	0	0	0	2	0	2
1462	0	9	1	0	0	0	0	0	-2	0	0	0	10	-2	12
1463	0	63	6	0	0	0	0	-15	0	0	0	0	69	-15	84
1464	0	4	4	0	0	0	-2	0	0	0	0	0	8	-2	10
1465	4	144	9	0	0	0	0	0	0	0	0	0	157	0	157
1466	0	58	4	0	0	0	0	0	-10	0	0	0	62	-10	72
1467	2	53	11	0	0	0	0	-1	0	0	0	0	66	-1	67
1468	0	4	0	0	0	0	-1	-7	-5	0	0	0	4	-13	17
1469	0	0	0	0	0	0	-1	-1	-1	0	0	0	0	-3	3
1470	3	95	48	0	0	0	0	-3	0	0	0	0	146	-3	149
1471	1	78	1	1	0	0	0	0	0	0	0	0	81	0	81
1472	0	0	0	0	0	0	0	0	0	0	0	0	0	0	0
1473	0	194	2	3	0	0	0	0	0	0	0	0	199	0	199
1474	11	80	139	2	0	0	0	0	-14	0	0	0	232	-14	246
1475	1	1	1	0	0	0	-1	-115	0	-1	0	0	3	-117	120
1476	0	1	0	0	0	0	-2	-3	-14	0	-2	0	1	-21	22
1477	0	0	0	0	0	0	0	-57	0	0	0	0	0	-57	57
1478	6	160	6	0	0	0	-1	0	0	0	0	0	172	-1	173
1479	0	19	1	0	0	0	0	0	-61	0	-2	0	20	-63	83
1480	0	0	0	0	0	0	0	-51	-6	0	0	0	0	-57	57
1481	4	34	116	8	0	0	-6	-3	-5	0	0	0	162	-14	176
1482	0	0	0	0	0	0	-1	0	0	0	0	0	0	-1	1
1483	0	1	0	0	1	0	0	0	0	0	-1	0	2	-1	3
1484	4	59	7	0	0	0	0	0	0	0	0	0	70	0	70
1485	8	89	30	0	0	0	0	-1	0	0	0	0	127	-1	128
1486	7	292	35	6	0	0	0	0	-18	0	0	0	340	-18	358
1487	0	2	0	0	0	0	0	-303	-35	0	0	0	2	-338	340
1488	0	0	0	0	0	0	-3	-127	-4	0	0	0	0	-134	134
1489	0	0	0	0	0	0	-16	-75	0	0	0	0	0	-91	91
1490	0	0	0	0	0	0	-7	0	-1	0	0	0	0	-8	8
1491	0	0	0	0	0	0	0	-10	-4	0	0	0	0	-14	14
1492	0	0	0	0	0	0	0	-3	0	0	0	0	0	-3	3
1493	0	3	0	0	0	0	0	0	0	0	0	-1	3	-1	4
1494	1	2	0	0	0	0	0	0	0	0	0	0	3	0	3
1495	0	0	0	0	0	0	0	-1	0	0	0	0	0	-1	1
1496	0	1	4	0	0	0	-2	0	-1	0	0	0	5	-3	8
1497	0	0	0	0	0	0	0	-9	-42	0	0	0	0	-51	51
1498	0	18	4	2	0	0	0	-92	-3	-1	0	0	24	-96	120
1499	1	8	24	0	0	0	-9	-2	-10	0	0	0	33	-21	54
1500	0	8	0	0	0	0	0	-22	0	0	0	0	8	-22	30
1501	0	0	0	0	0	0	0	0	0	0	0	0	0	0	0
1502	0	0	0	0	0	0	0	0	-2	0	0	0	0	-2	2
1503	0	9	17	3	0	0	0	-9	-3	-1	0	0	29	-13	42
1504	1	9	14	0	0	0	0	-49	-9	0	0	0	24	-58	82
1505	7	183	8	0	1	0	-9	-155	-1	-1	-1	0	199	-167	366
1506	0	6	6	0	0	0	-11	-32	0	0	-1	0	12	-44	56
1507	0	0	0	0	0	0	-1	-7	-17	0	0	0	0	-25	25
1508	0	6	0	0	0	0	0	-66	-25	0	0	0	6	-91	97
1509	0	2	0	0	0	0	0	-36	-4	0	0	0	2	-40	42
1510	0	230	51	2	0	0	0	-16	0	0	0	0	283	-16	299
1511	0	2	0	0	0	0	0	0	0	0	0	0	2	0	2
1512	0	2	0	0	0	0	0	-1	-2	0	0	0	2	-3	5
1513	2	8	6	2	0	0	0	-6	0	0	0	0	18	-6	24
1514	0	17	21	0	0	0	-1	-1	-5	0	0	0	38	-7	45
1515	0	0	0	0	0	0	0	-15	0	0	0	0	0	-15	15
1516	0	86	47	0	0	0	0	-2	0	0	0	0	133	-2	135
1517	0	0	0	0	0	0	0	0	0	0	0	0	0	0	0
1518	0	0	1	0	0	0	0	0	0	0	0	0	1	0	1
1519	0	0	0	0	0	0	0	0	0	0	0	0	0	0	0
1520	0	2	2	0	0	0	0	0	0	0	0	0	4	0	4
1521	4	60	8	0	0	0	0	-22	0	0	0	0	72	-22	94
1522	0	8	12	0	0	0	-3	-2	0	0	0	0	20	-5	25
1523	0	2	0	0	0	0	0	0	0	0	0	0	2	0	2
1524	0	0	0	0	0	0	0	-4	-2	0	0	0	0	-6	6
1525	0	0	2	0	0	0	0	-5	-2	0	0	0	2	-7	9
1526	0	3	0	0	0	0	-1	-9	0	0	0	0	3	-10	13
1527	0	0	0	0	0	0	0	-1	0	0	0	0	0	-1	1
1528	0	0	0	0	0	0	0	0	0	0	0	0	0	0	0
1529	0	0	0	0	0	0	0	-23	0	-1	-2	0	0	-26	26
1530	0	1	0	0	0	0	-1	0	-14	0	0	0	1	-15	16
1531	10	301	6	0	0	0	-1	-200	0	0	0	0	317	-201	518
1532	0	0	0	0	0	0	-1	-5	0	0	0	0	0	-6	6
1533	0	1	0	0	0	0	0	0	-9	0	0	0	1	-9	10
1534	10	174	66	8	2	0	0	-70	-65	0	0	0	260	-135	395
1535	0	34	4	0	0	0	-5	-18	0	0	0	0	38	-23	61
1536	5	173	53	1	0	0	-2	-21	0	0	-2	0	232	-25	257
1537	4	151	22	0	0	0	0	-2	0	-1	0	0	177	-3	180
1538	1	6	15	0	0	0	0	-2	-30	0	-1	0	22	-33	55
1539	15	115	22	2	0	0	0	-95	0	0	0	0	154	-95	249
1540	2	57	14	0	0	0	-12	0	-12	0	0	0	73	-24	97
1541	0	13	0	0	0	0	0	-16	0	0	0	0	13	-16	29
1542	5	3	2	0	0	0	0	0	0	0	0	0	10	0	10
1543	0	15	0	0	0	0	0	-3	0	0	0	0	15	-3	18
1544	0	0	0	0	0	0	0	0	0	0	0	0	0	0	0
1545	0	0	0	0	0	0	0	0	0	0	0	0	0	0	0
1546	0	0	0	0	0	0	0	0	0	0	0	0	0	0	0
1547	0	2	0	0	0	0	0	0	0	0	0	0	2	0	2
1548	0	2	0	0	0	0	0	0	0	0	0	0	2	0	2
1549	0	0	0	0	0	0	0	0	0	0	0	0	0	0	0
1550	2	3	8	0	0	0	0	0	0	0	0	0	13	0	13
1551	0	0	0	0	0	0	0	-10	-2	0	0	0	0	-12	12
1552	22	79	26	2	1	0	0	-23	-1	0	0	0	130	-24	154
1553	0	33	13	0	0	0	0	-17	0	0	0	0	46	-17	63
1554	0	1	0	0	0	0	0	0	0	0	0	0	1	0	1
1555	0	0	0	0	0	0	0	0	0	0	0	0	0	0	0
1556	0	0	0	0	0	0	0	0	0	0	0	0	0	0	0
1557	0	1	1	0	0	0	0	0	0	0	0	0	2	0	2
1558	1	3	0	0	0	0	0	0	0	0	0	0	4	0	4
1559	0	0	0	0	0	0	0	-4	0	0	0	0	0	-4	4
1560	0	0	1	0	0	0	-2	-7	0	0	0	0	1	-9	10
1561	0	0	0	0	0	0	0	-2	0	0	0	0	0	-2	2
1562	0	0	2	0	0	0	0	0	0	-1	0	0	2	-1	3
1563	1	6	4	0	0	0	0	0	-2	0	-1	0	11	-3	14
1564	0	28	7	0	0	1	0	-34	-1	0	0	0	36	-35	71
1565	0	0	0	0	0	0	-2	-9	-17	0	0	0	0	-28	28
1566	0	0	0	0	0	0	0	-96	0	0	0	0	0	-96	96
1567	0	0	0	0	0	0	-2	-4	0	0	0	-1	0	-7	7
1568	0	1	8	1	0	0	-4	-1	-5	-2	0	0	10	-12	22
1569	0	1	0	0	1	0	0	-7	-2	0	0	0	2	-9	11
1570	3	79	46	0	0	0	-1	-10	0	0	0	0	128	-11	139
1571	0	0	0	0	0	0	0	0	0	0	0	0	0	0	0
1572	0	0	1	0	0	0	0	0	-2	0	0	0	1	-2	3
1573	0	9	2	0	0	0	0	0	0	0	0	0	11	0	11
1574	0	11	7	0	0	0	0	0	0	0	0	0	18	0	18
1575	0	4	1	0	0	0	0	-2	0	0	0	0	5	-2	7
1576	1	3	8	0	0	0	-1	0	0	0	0	0	12	-1	13
1577	0	27	9	0	0	0	0	0	0	0	0	0	36	0	36
1578	1	21	5	1	0	0	0	0	0	0	0	0	28	0	28
1579	0	1	0	0	0	0	0	0	-9	0	0	0	1	-9	10
1580	1	165	0	0	0	0	0	-30	-4	0	0	0	166	-34	200
1581	0	11	25	0	0	0	-2	-54	-1	0	0	0	36	-57	93
1582	0	53	14	0	0	0	-5	-14	-2	0	0	0	67	-21	88
1583	1	85	12	0	0	0	0	0	0	0	0	0	98	0	98
1584	0	54	0	0	0	0	0	0	0	0	0	0	54	0	54
1585	11	52	6	2	0	0	0	-5	0	0	0	0	71	-5	76
1586	0	0	1	0	0	0	-1	0	0	0	0	0	1	-1	2
1587	5	245	39	14	0	0	0	0	0	0	0	0	303	0	303
1588	3	53	50	0	0	0	0	0	0	0	0	0	106	0	106
1589	0	0	0	0	0	0	0	0	-1	0	0	0	0	-1	1
1590	0	0	0	0	0	0	0	0	0	0	0	0	0	0	0
1591	1	1	0	0	0	0	-1	0	0	0	0	0	2	-1	3
1592	0	0	1	0	0	0	0	0	-1	0	0	0	1	-1	2
1593	0	0	0	0	0	0	0	-2	0	0	0	0	0	-2	2
1594	3	7	2	0	0	0	0	0	0	0	0	0	12	0	12
1595	0	0	0	0	0	0	0	0	0	0	0	0	0	0	0
1596	0	0	0	0	0	0	0	0	0	0	0	0	0	0	0
1597	0	6	0	0	0	0	0	0	-5	0	0	0	6	-5	11
1598	1	2	1	0	0	0	0	0	-1	0	0	0	4	-1	5
1599	0	2	0	0	0	0	-1	-48	0	0	0	0	2	-49	51
1600	0	0	0	0	0	0	-4	0	0	0	0	0	0	-4	4
1601	0	0	0	0	0	0	0	0	0	0	0	0	0	0	0
1602	0	0	0	0	0	0	0	0	0	-3	0	0	0	-3	3
1603	0	1	0	1	0	0	0	0	-40	0	0	0	2	-40	42
1604	0	37	9	0	0	0	0	-135	0	0	0	0	46	-135	181
1605	0	0	0	0	0	0	-4	0	-6	0	0	0	0	-10	10
1606	0	0	0	0	0	0	0	-1	-1	0	0	0	0	-2	2
1607	0	8	0	0	0	0	0	-2	-19	0	0	0	8	-21	29
1608	0	10	0	0	0	0	0	-22	-7	-1	0	0	10	-30	40
1609	0	8	2	0	0	0	-2	-75	-17	0	0	0	10	-94	104
1610	0	0	0	0	0	0	-8	-14	0	0	0	0	0	-22	22
1611	0	12	7	0	0	0	-2	0	0	0	0	0	19	-2	21
1612	0	15	4	0	0	0	0	0	0	0	0	0	19	0	19
1613	0	0	0	0	0	0	0	0	0	0	0	0	0	0	0
1614	3	41	0	0	0	0	0	0	0	0	0	0	44	0	44
1615	0	2	0	0	0	0	0	0	0	0	0	0	2	0	2
1616	1	0	0	0	0	0	0	0	0	0	0	0	1	0	1
1617	0	8	14	0	0	0	0	-14	-1	0	0	0	22	-15	37
1618	0	0	0	0	0	0	0	0	0	0	0	0	0	0	0
1619	0	0	0	0	0	0	0	0	0	0	0	0	0	0	0
1620	3	1	0	1	0	0	0	-2	0	0	0	0	5	-2	7
1621	0	0	1	0	0	0	0	-2	0	0	0	0	1	-2	3
1622	0	0	1	0	0	0	0	-2	0	0	0	0	1	-2	3
1623	0	9	0	0	0	0	0	0	0	0	0	0	9	0	9
1624	0	0	0	0	0	0	0	0	0	0	0	0	0	0	0
1625	8	34	1	0	0	0	0	-12	-9	0	0	0	43	-21	64
1626	0	2	0	0	0	0	0	-1	0	0	0	0	2	-1	3
1627	4	6	0	0	0	0	0	-1	-1	0	0	0	10	-2	12
1628	0	0	0	0	0	0	0	-2	0	0	0	0	0	-2	2
1629	0	0	1	0	0	0	0	0	0	0	0	0	1	0	1
1630	0	0	0	0	0	0	0	0	-1	0	0	0	0	-1	1
1631	4	73	6	0	0	0	0	0	0	-1	-1	0	83	-2	85
1632	8	94	76	1	0	0	-2	-1	-4	0	0	0	179	-7	186
1633	4	130	25	2	0	0	-1	-24	-2	-1	0	0	161	-28	189
1634	0	1	0	0	0	0	-14	-71	-14	0	0	0	1	-99	100
1635	0	4	0	0	0	0	0	-19	0	0	0	0	4	-19	23
1636	0	6	1	0	0	0	-4	-7	-1	0	0	0	7	-12	19
1637	0	0	0	0	0	0	-1	-1	0	0	0	0	0	-2	2
1638	0	1	0	0	0	0	0	0	0	0	0	0	1	0	1
1639	0	5	0	0	0	0	-1	-1	0	0	0	0	5	-2	7
1640	0	3	0	0	0	0	0	0	0	0	0	-1	3	-1	4
1641	1	7	6	0	0	0	0	0	0	0	0	0	14	0	14
1642	0	17	6	0	0	0	0	0	0	0	0	0	23	0	23
1643	0	7	20	3	0	0	0	0	-1	0	0	0	30	-1	31
1644	0	39	4	2	0	0	0	-8	0	0	0	0	45	-8	53
1645	0	0	0	0	0	0	-2	0	0	0	0	0	0	-2	2
1646	0	1	0	0	0	0	0	0	0	0	0	0	1	0	1
1647	0	2	0	0	0	0	0	0	0	0	0	0	2	0	2
1648	0	0	0	0	0	0	0	0	0	0	0	0	0	0	0
1649	0	0	0	0	0	0	0	0	0	0	0	0	0	0	0
1650	3	46	28	0	0	0	0	0	0	0	0	0	77	0	77
1651	0	48	7	1	0	0	0	0	-1	0	0	0	56	-1	57
1652	0	34	7	0	0	0	0	0	0	0	0	0	41	0	41
1653	0	2	0	0	0	0	0	0	0	0	0	0	2	0	2
1654	1	55	13	0	0	0	0	-1	0	0	0	0	69	-1	70
1655	0	0	0	0	0	0	0	0	0	0	0	0	0	0	0
1656	0	37	2	0	0	0	0	0	-6	0	0	0	39	-6	45
1657	3	13	5	0	0	0	0	-7	0	0	0	0	21	-7	28
1658	0	32	2	0	0	0	0	0	0	0	0	0	34	0	34
1659	0	9	9	0	0	0	0	-1	-7	0	0	0	18	-8	26
1660	0	31	9	3	0	0	0	-3	0	0	0	0	43	-3	46
1661	0	21	1	0	0	0	0	0	-8	0	0	0	22	-8	30
1662	2	23	0	0	0	0	0	-4	0	0	0	0	25	-4	29
1663	0	0	1	0	0	0	0	0	0	0	0	0	1	0	1
1664	0	0	0	0	0	0	0	0	0	0	0	0	0	0	0
1665	0	2	0	0	0	0	0	0	0	0	0	0	2	0	2
1666	0	2	3	0	0	0	0	0	0	0	0	0	5	0	5
1667	0	1	0	0	0	0	0	0	-1	0	0	0	1	-1	2
1668	1	0	0	0	0	0	0	0	0	0	0	0	1	0	1
1669	0	0	0	0	0	0	0	0	0	0	0	0	0	0	0
1670	0	2	0	0	0	0	0	-1	0	0	0	0	2	-1	3
1671	0	0	0	0	0	0	0	0	0	0	0	0	0	0	0
1672	0	0	2	0	0	0	0	0	0	0	0	0	2	0	2
1673	0	12	1	1	0	0	-2	0	-1	0	0	0	14	-3	17
1674	0	0	1	0	0	0	-3	-1	-4	0	0	0	1	-8	9
1675	0	53	29	0	0	0	0	-123	-40	-2	0	0	82	-165	247
1676	0	119	11	0	0	0	-12	-9	-1	0	0	0	130	-22	152
1677	0	0	0	0	0	0	-1	-5	-3	0	0	0	0	-9	9
1678	6	117	50	0	0	0	0	-37	0	0	0	0	173	-37	210
1679	0	22	2	0	0	0	-5	0	0	0	0	0	24	-5	29
1680	0	0	0	0	0	0	0	0	-4	0	0	0	0	-4	4
1681	11	80	34	1	0	0	0	-59	0	0	0	0	126	-59	185
1682	0	0	0	0	0	0	0	0	0	0	0	0	0	0	0
1683	0	1	0	0	0	0	0	0	0	0	0	0	1	0	1
1684	1	5	0	0	0	0	0	-5	-3	0	0	0	6	-8	14
1685	0	11	4	0	0	0	0	-9	-1	0	0	0	15	-10	25
1686	1	26	0	0	0	0	-4	-6	-2	0	0	0	27	-12	39
1687	0	0	0	0	0	0	0	-5	0	0	0	0	0	-5	5
1688	0	0	0	0	0	0	0	0	0	0	-2	0	0	-2	2
1689	0	0	0	0	0	0	0	0	0	-1	0	0	0	-1	1
1690	0	0	0	0	0	0	0	0	-1	0	0	0	0	-1	1
1691	0	2	1	0	0	0	0	-31	0	0	0	0	3	-31	34
1692	0	0	0	0	0	0	-5	-3	-17	0	0	0	0	-25	25
1693	0	0	0	0	0	0	0	-34	-8	-1	-1	0	0	-44	44
1694	0	0	2	0	0	0	-1	-9	-7	-2	0	0	2	-19	21
1695	0	0	0	0	0	0	-1	-172	-26	0	0	0	0	-199	199
1696	0	0	0	0	0	0	-10	-133	-6	0	0	0	0	-149	149
1697	0	0	0	0	0	0	0	-5	-1	0	0	0	0	-6	6
1698	0	0	1	0	0	0	0	-67	-27	0	-1	0	1	-95	96
1699	5	171	66	4	0	0	0	-20	-2	-2	0	0	246	-24	270
1700	11	151	58	0	0	0	0	-6	-4	0	0	0	220	-10	230
1701	0	1	0	0	0	0	-2	-30	0	0	0	0	1	-32	33
1702	9	2	10	0	2	0	0	0	0	0	0	0	23	0	23
1703	0	0	0	0	0	0	0	0	-10	0	0	0	0	-10	10
1704	0	1	2	0	0	0	0	-49	-12	0	0	0	3	-61	64
1705	0	0	0	0	0	0	0	-13	-3	0	0	0	0	-16	16
1706	0	0	0	0	0	0	-2	-13	0	0	0	0	0	-15	15
1707	0	0	0	0	0	0	0	0	0	0	0	0	0	0	0
1708	0	9	2	0	0	0	0	0	0	0	0	0	11	0	11
1709	1	1	0	0	0	0	0	0	0	0	0	0	2	0	2
1710	0	0	0	0	0	0	0	-3	0	0	0	0	0	-3	3
1711	0	0	0	0	0	0	0	0	0	0	0	0	0	0	0
1712	0	1	1	0	0	0	0	0	0	0	0	0	2	0	2
1713	0	0	0	0	0	0	0	0	-1	0	0	0	0	-1	1
1714	2	18	5	1	0	0	0	-3	0	0	0	0	26	-3	29
1715	0	0	0	0	0	0	0	-1	0	0	0	0	0	-1	1
1716	0	0	0	0	0	0	0	0	0	0	0	0	0	0	0
1717	0	0	2	0	0	0	0	0	-5	0	0	0	2	-5	7
1718	0	0	0	0	0	0	0	-32	-2	0	0	0	0	-34	34
1719	0	1	0	0	0	0	0	-10	0	0	0	0	1	-10	11
1720	0	0	0	0	0	0	0	-26	0	0	0	0	0	-26	26
1721	0	0	0	0	0	0	0	0	-11	0	0	0	0	-11	11
1722	0	64	0	1	0	0	0	-76	0	0	0	0	65	-76	141
1723	3	0	7	0	0	0	-2	0	0	0	0	0	10	-2	12
1724	0	0	0	0	0	0	0	0	0	0	0	0	0	0	0
1725	0	0	0	0	0	0	0	0	0	0	0	0	0	0	0
1726	0	1	0	0	0	0	0	0	0	0	0	0	1	0	1
1727	0	8	1	0	0	0	0	0	0	0	0	0	9	0	9
1728	0	1	0	0	0	0	0	0	0	0	0	0	1	0	1
1729	0	0	0	0	0	0	0	0	0	0	0	0	0	0	0
1730	0	0	0	0	0	0	0	0	0	0	0	0	0	0	0
1731	0	0	0	0	0	0	0	0	0	0	0	0	0	0	0
1732	0	0	0	0	0	0	0	0	0	0	0	0	0	0	0
1733	1	20	4	0	0	0	0	0	0	0	0	0	25	0	25
1734	0	0	0	0	0	0	0	0	0	0	0	0	0	0	0
1735	0	0	0	0	0	0	0	0	0	0	0	0	0	0	0
1736	0	9	0	0	0	0	0	0	0	0	0	0	9	0	9
1737	0	1	1	0	0	0	0	0	-1	0	0	0	2	-1	3
1738	0	0	0	0	0	0	0	-28	-1	0	0	0	0	-29	29
1739	0	0	0	0	0	0	0	-1	0	0	0	0	0	-1	1
1740	0	0	0	0	0	0	0	0	0	0	0	0	0	0	0
1741	0	0	0	0	0	0	0	-4	-2	0	0	0	0	-6	6
1742	0	0	0	0	0	0	0	0	0	0	0	0	0	0	0
1743	0	1	0	0	0	0	0	0	0	0	0	0	1	0	1
1744	0	0	0	0	0	0	0	0	-20	0	0	0	0	-20	20
1745	0	20	1	0	0	0	0	-12	-3	-2	0	0	21	-17	38
1746	2	12	6	0	0	0	0	-14	-2	0	0	0	20	-16	36
1747	0	7	9	1	0	0	0	-6	0	0	0	0	17	-6	23
1748	0	0	0	0	0	0	0	0	0	0	0	0	0	0	0
1749	0	3	6	0	0	0	0	0	0	0	0	0	9	0	9
1750	1	210	5	0	0	0	0	0	0	0	0	0	216	0	216
1751	6	24	1	0	0	0	0	0	-1	0	0	0	31	-1	32
1752	1	0	0	0	0	0	0	0	-2	0	0	0	1	-2	3
1753	0	0	0	0	0	0	0	0	-3	-1	0	0	0	-4	4
1754	0	0	0	0	0	0	-1	0	0	0	-1	0	0	-2	2
1755	0	0	0	0	0	0	0	0	0	0	-1	0	0	-1	1
1756	0	0	0	0	0	0	0	0	0	0	-2	0	0	-2	2
1757	1	0	1	0	0	0	0	0	-1	0	0	0	2	-1	3
1758	0	0	0	0	0	0	0	-17	-15	0	0	0	0	-32	32
1759	0	3	0	0	0	0	0	-30	0	0	0	0	3	-30	33
1760	1	3	1	0	0	0	-6	0	-1	0	0	0	5	-7	12
1761	0	0	0	0	0	0	0	-4	0	0	0	0	0	-4	4
1762	0	1	1	0	0	0	0	0	-19	-3	0	0	2	-22	24
1763	8	60	1	1	0	0	-1	-43	-19	0	-2	0	70	-65	135
1764	4	24	122	0	0	0	-7	-211	0	-4	0	0	150	-222	372
1765	1	0	0	0	0	0	-7	0	-26	0	0	0	1	-33	34
1766	0	6	0	0	0	0	0	-48	-1	-1	0	0	6	-50	56
1767	0	0	1	0	0	0	-4	-2	-30	0	0	0	1	-36	37
1768	1	81	6	0	0	0	0	-25	0	0	0	0	88	-25	113
1769	37	58	0	0	0	0	-3	-27	0	0	0	0	95	-30	125
1770	2	5	0	0	0	0	0	-211	-31	-1	0	0	7	-243	250
1771	4	30	18	1	0	0	-7	-68	-13	0	0	0	53	-88	141
1772	1	5	3	0	0	0	-11	-23	-2	0	0	0	9	-36	45
1773	0	3	0	0	0	0	-1	-4	-4	0	0	0	3	-9	12
1774	0	0	0	0	0	0	0	-44	0	0	0	0	0	-44	44
1775	1	58	9	0	0	0	-1	0	-17	0	0	0	68	-18	86
1776	2	26	2	0	0	0	0	-25	0	0	0	0	30	-25	55
1777	0	3	0	0	0	0	-5	0	0	0	0	0	3	-5	8
1778	0	0	0	0	0	0	0	0	0	0	0	0	0	0	0
1779	0	0	0	0	0	0	0	0	0	0	0	0	0	0	0
1780	0	0	0	0	0	0	0	-1	0	0	0	0	0	-1	1
1781	0	0	0	0	0	0	0	0	0	0	0	0	0	0	0
1782	0	0	0	0	0	0	0	0	0	0	0	0	0	0	0
1783	0	0	0	0	0	0	0	0	0	0	0	0	0	0	0
1784	0	0	0	0	0	0	0	0	0	0	0	0	0	0	0
1785	1	4	0	0	0	0	0	0	-1	0	-1	0	5	-2	7
1786	0	0	0	0	0	0	0	-1	0	0	0	0	0	-1	1
1787	0	167	11	0	0	0	0	-3	0	0	0	0	178	-3	181
1788	0	0	0	0	0	0	0	0	0	0	0	0	0	0	0
1789	0	0	0	0	0	0	0	0	0	0	0	0	0	0	0
1790	0	0	0	0	0	0	0	0	0	0	0	0	0	0	0
1791	0	0	0	0	0	0	0	0	0	0	-1	0	0	-1	1
1792	1	0	0	0	0	0	0	-8	0	0	-2	0	1	-10	11
1793	0	0	0	0	0	0	0	0	-31	0	0	0	0	-31	31
1794	0	0	0	0	0	0	0	-131	-10	0	0	0	0	-141	141
1795	1	8	8	0	0	0	-1	-36	-3	0	0	0	17	-40	57
1796	0	0	0	0	0	0	0	-1	-1	0	0	0	0	-2	2
1797	3	0	0	2	0	0	0	-4	-1	0	0	0	5	-5	10
1798	0	0	0	0	0	0	0	0	0	0	0	0	0	0	0
1799	0	0	0	0	0	0	0	0	0	0	0	0	0	0	0
1800	0	0	0	0	0	0	0	0	0	0	0	0	0	0	0
1801	0	0	0	0	0	0	0	0	0	0	0	0	0	0	0
1802	0	0	0	0	0	0	0	0	0	0	0	0	0	0	0
1803	0	0	0	0	0	0	0	0	0	0	0	0	0	0	0
1804	0	0	0	0	0	0	0	0	0	0	0	0	0	0	0
1805	0	0	0	0	0	0	0	-2	0	0	0	0	0	-2	2
1806	0	0	0	0	0	0	-1	0	0	0	0	0	0	-1	1
1807	0	0	0	0	0	0	0	0	0	0	0	0	0	0	0
1808	0	0	0	0	0	0	0	0	0	0	0	0	0	0	0
1809	0	0	0	0	0	0	0	0	0	0	0	0	0	0	0
1810	0	0	0	0	0	0	0	0	0	0	0	0	0	0	0
1811	0	0	0	0	0	0	0	0	0	0	0	0	0	0	0
1812	0	0	0	0	0	0	0	0	0	0	0	0	0	0	0
1813	0	0	0	0	0	0	0	0	0	0	0	0	0	0	0
1814	0	0	0	0	0	0	0	0	0	0	0	0	0	0	0
1815	0	0	0	0	0	0	0	0	0	0	0	0	0	0	0
1816	0	0	0	0	0	0	0	0	0	0	0	0	0	0	0
1817	0	0	0	0	0	0	0	0	0	0	0	0	0	0	0
1818	0	0	0	0	0	0	0	0	0	0	0	0	0	0	0
1819	0	0	0	0	0	0	0	0	0	0	0	0	0	0	0
1820	0	0	0	0	0	0	0	0	0	0	0	0	0	0	0
1821	0	0	0	0	0	0	0	0	0	0	0	0	0	0	0
1822	0	0	0	0	0	0	0	0	0	0	0	0	0	0	0
1823	0	0	0	0	0	0	0	0	0	0	0	0	0	0	0
1824	0	0	0	0	0	0	0	0	0	0	0	0	0	0	0
1825	0	0	0	0	0	0	0	0	0	0	0	0	0	0	0
1826	0	0	0	0	0	0	0	0	0	0	0	0	0	0	0
1827	0	0	0	0	0	0	0	0	0	0	0	0	0	0	0
1828	0	0	0	0	0	0	0	0	0	0	0	0	0	0	0
1829	0	0	0	0	0	0	0	0	0	0	0	0	0	0	0
1830	0	0	0	0	0	0	0	0	0	0	0	0	0	0	0
1831	0	0	0	0	0	0	0	0	0	0	0	0	0	0	0
1832	0	0	0	0	0	0	0	0	0	0	0	0	0	0	0

## Sheet: GLPV RNA1 ALYU-302
position	20	21	22	23	24	25	20_rev	21_rev	22_rev	23_rev	24_rev	25_rev	fwd_total	rev_total	total
1	12	39	18	12	0	0	0	0	0	0	0	0	81	0	81
2	1	1	2	0	0	0	0	0	0	0	0	0	4	0	4
3	5	7	0	0	0	0	0	0	0	0	0	0	12	0	12
4	0	0	0	0	0	0	0	0	0	0	0	0	0	0	0
5	0	0	0	0	0	0	0	0	0	0	0	0	0	0	0
6	0	0	0	0	0	0	0	0	0	0	0	0	0	0	0
7	0	0	0	0	0	0	0	0	0	0	0	0	0	0	0
8	0	0	0	0	0	0	0	0	0	0	0	0	0	0	0
9	0	0	0	0	0	0	0	0	0	0	0	0	0	0	0
10	0	0	0	0	0	0	0	0	0	0	0	0	0	0	0
11	0	0	0	0	0	0	0	0	0	0	0	0	0	0	0
12	0	0	0	0	0	0	0	0	0	0	0	0	0	0	0
13	0	0	0	0	0	0	0	0	0	0	0	0	0	0	0
14	0	0	0	0	0	0	0	0	0	0	0	0	0	0	0
15	0	0	0	0	0	0	0	0	0	0	0	0	0	0	0
16	0	0	0	0	0	0	0	0	0	0	0	0	0	0	0
17	0	0	0	0	0	0	0	0	0	0	0	0	0	0	0
18	0	0	0	0	0	0	0	0	0	0	0	0	0	0	0
19	0	0	0	0	0	0	0	0	0	0	0	0	0	0	0
20	0	0	0	0	0	0	0	0	0	0	0	0	0	0	0
21	0	0	0	0	0	0	0	0	0	0	0	0	0	0	0
22	0	0	0	0	0	0	0	0	0	0	0	0	0	0	0
23	0	0	0	0	0	0	0	0	0	0	0	0	0	0	0
24	1	15	4	0	0	2	-2	-1	-1	0	0	0	22	-4	26
25	2	0	1	1	0	0	0	0	0	0	0	0	4	0	4
26	0	4	4	1	0	0	0	0	0	0	0	0	9	0	9
27	6	9	29	0	0	0	0	0	0	0	0	0	44	0	44
28	6	13	5	0	0	3	0	0	0	0	0	0	27	0	27
29	2	4	1	0	0	1	0	0	0	-1	0	0	8	-1	9
30	3	5	3	0	0	0	0	-3	0	0	0	0	11	-3	14
31	0	0	0	0	0	0	0	0	0	0	0	0	0	0	0
32	1	1	0	0	1	0	0	0	0	0	0	0	3	0	3
33	2	2	1	0	0	0	0	0	0	0	0	0	5	0	5
34	0	1	0	0	0	0	0	0	0	0	0	0	1	0	1
35	0	0	0	0	0	0	0	0	0	0	0	0	0	0	0
36	0	0	0	0	0	0	0	0	0	0	0	0	0	0	0
37	0	2	2	0	0	0	0	0	0	0	0	0	4	0	4
38	1	0	1	0	0	0	0	0	0	0	0	0	2	0	2
39	0	0	0	0	0	0	0	0	0	0	0	0	0	0	0
40	0	0	0	1	0	0	0	0	0	0	0	0	1	0	1
41	0	0	0	0	0	0	0	0	0	0	0	0	0	0	0
42	0	1	0	1	0	0	0	0	0	0	0	0	2	0	2
43	1	2	1	0	0	0	0	0	-1	0	0	0	4	-1	5
44	0	0	0	0	0	0	0	-18	-6	0	0	0	0	-24	24
45	1	4	4	0	0	0	-2	0	0	0	0	0	9	-2	11
46	0	6	2	0	0	0	0	0	0	0	0	0	8	0	8
47	3	15	0	1	0	0	0	0	-2	0	0	0	19	-2	21
48	2	1	3	0	0	0	0	0	0	0	0	0	6	0	6
49	2	3	0	0	0	0	0	0	0	0	0	0	5	0	5
50	0	0	0	0	0	0	0	0	0	0	0	0	0	0	0
51	0	0	0	0	0	0	0	-3	-3	0	0	0	0	-6	6
52	0	0	0	0	0	0	0	-1	0	0	0	0	0	-1	1
53	0	0	0	0	0	0	0	0	0	0	0	0	0	0	0
54	0	0	0	0	0	0	0	0	0	0	0	0	0	0	0
55	0	0	0	0	0	0	0	0	0	0	0	0	0	0	0
56	0	0	0	0	0	0	0	0	0	0	0	0	0	0	0
57	0	0	0	0	0	0	0	0	0	0	0	0	0	0	0
58	0	1	0	0	0	0	0	0	0	0	0	0	1	0	1
59	0	0	0	0	0	0	0	0	0	0	0	0	0	0	0
60	0	1	0	0	0	0	0	0	0	0	0	0	1	0	1
61	0	0	0	0	0	0	0	0	0	0	0	0	0	0	0
62	0	0	0	0	0	0	0	0	0	0	0	0	0	0	0
63	0	1	0	0	0	0	0	-6	0	0	0	0	1	-6	7
64	0	0	0	0	0	0	-1	0	0	0	0	0	0	-1	1
65	0	0	0	0	0	0	0	0	0	0	0	0	0	0	0
66	0	0	0	0	0	0	0	0	0	0	0	0	0	0	0
67	0	0	0	0	0	0	0	0	-10	0	0	0	0	-10	10
68	0	0	0	0	0	0	0	0	-7	0	-1	0	0	-8	8
69	0	0	0	0	0	0	-1	-2	0	-1	0	0	0	-4	4
70	0	0	0	0	0	0	0	0	-1	0	0	0	0	-1	1
71	0	0	0	0	0	0	0	0	0	0	0	0	0	0	0
72	0	0	0	0	0	0	0	0	0	0	0	0	0	0	0
73	0	0	0	0	0	0	0	0	0	0	0	0	0	0	0
74	1	0	0	0	0	0	0	0	0	0	0	0	1	0	1
75	0	0	0	0	0	0	0	0	0	0	0	0	0	0	0
76	0	3	1	0	0	0	0	0	-1	0	0	0	4	-1	5
77	0	0	0	0	0	0	0	-1	-1	0	0	0	0	-2	2
78	0	1	1	0	0	0	0	0	0	0	0	0	2	0	2
79	3	2	0	0	0	0	0	0	0	0	0	0	5	0	5
80	1	1	5	0	0	0	0	0	0	0	0	0	7	0	7
81	0	2	3	0	0	0	0	0	0	0	0	0	5	0	5
82	0	0	0	0	0	0	0	0	0	0	0	0	0	0	0
83	0	1	0	0	0	0	0	-1	0	0	0	0	1	-1	2
84	0	1	0	0	0	0	0	0	0	0	0	0	1	0	1
85	1	3	0	0	0	0	0	0	0	0	0	0	4	0	4
86	3	57	3	0	0	0	-1	0	-1	0	0	0	63	-2	65
87	2	13	0	0	0	0	0	0	0	0	0	0	15	0	15
88	0	0	0	0	0	0	-2	0	-6	0	0	0	0	-8	8
89	0	0	0	0	0	0	0	-2	0	0	0	0	0	-2	2
90	0	4	14	0	0	0	-2	0	0	0	0	0	18	-2	20
91	0	0	0	0	0	0	0	0	0	0	0	0	0	0	0
92	10	3	2	0	0	0	0	0	0	0	0	0	15	0	15
93	2	6	0	0	0	0	0	-2	0	0	0	0	8	-2	10
94	0	3	2	0	0	0	-1	0	-1	0	0	0	5	-2	7
95	0	0	0	0	0	0	0	0	0	0	0	0	0	0	0
96	0	0	1	0	0	0	0	0	0	0	0	0	1	0	1
97	0	0	0	0	0	0	0	0	0	0	0	0	0	0	0
98	0	0	0	0	0	0	0	0	0	0	0	0	0	0	0
99	0	0	0	0	0	0	0	0	0	0	0	0	0	0	0
100	0	0	0	0	0	0	0	0	0	0	0	0	0	0	0
101	0	0	0	0	0	0	0	0	0	0	0	0	0	0	0
102	0	0	0	0	0	0	0	0	0	0	0	0	0	0	0
103	0	0	0	0	0	0	0	0	0	0	0	0	0	0	0
104	0	0	0	0	0	0	0	0	0	0	0	0	0	0	0
105	0	0	0	0	0	0	0	0	0	0	0	0	0	0	0
106	0	0	0	0	0	0	0	0	0	0	0	0	0	0	0
107	0	0	0	0	0	0	0	0	0	0	0	0	0	0	0
108	0	0	0	0	0	0	0	0	0	0	0	0	0	0	0
109	0	0	0	0	0	0	0	0	0	0	0	0	0	0	0
110	0	1	0	0	0	0	0	0	0	0	0	0	1	0	1
111	0	9	2	0	0	0	0	0	0	0	0	0	11	0	11
112	0	0	0	0	0	0	0	0	0	0	0	0	0	0	0
113	0	0	0	0	0	0	0	0	0	0	0	0	0	0	0
114	0	0	0	0	0	0	0	0	0	0	0	0	0	0	0
115	0	0	1	0	0	0	0	0	0	0	0	0	1	0	1
116	0	0	0	0	0	0	0	0	0	0	0	0	0	0	0
117	0	0	0	0	0	0	-1	0	0	0	0	0	0	-1	1
118	0	0	0	0	0	0	0	-2	-1	0	0	0	0	-3	3
119	1	0	0	0	0	0	0	0	0	0	0	0	1	0	1
120	1	0	0	0	1	0	0	0	0	0	0	0	2	0	2
121	0	0	0	0	0	0	0	0	0	0	0	0	0	0	0
122	0	0	0	0	0	0	0	0	0	0	0	0	0	0	0
123	0	1	0	2	0	0	0	0	0	0	0	0	3	0	3
124	1	1	0	2	0	0	0	-1	0	0	0	0	4	-1	5
125	2	9	1	1	0	0	0	-2	0	-1	0	0	13	-3	16
126	2	4	0	0	0	0	0	0	-11	0	0	0	6	-11	17
127	0	0	0	0	0	0	0	-14	-2	0	0	0	0	-16	16
128	0	11	13	0	0	0	0	-1	0	0	0	0	24	-1	25
129	0	0	0	0	0	0	-1	-3	0	0	0	0	0	-4	4
130	0	0	0	0	0	0	-3	0	-2	0	0	0	0	-5	5
131	0	0	0	0	0	0	0	-2	-3	0	0	0	0	-5	5
132	2	1	1	0	0	0	0	0	-1	0	0	0	4	-1	5
133	0	0	0	0	0	0	-2	0	0	0	0	0	0	-2	2
134	1	3	0	0	0	0	0	0	0	0	0	0	4	0	4
135	4	0	0	1	0	0	0	0	0	0	0	0	5	0	5
136	0	0	0	0	0	0	0	0	-1	0	0	0	0	-1	1
137	0	0	0	0	0	0	0	0	0	0	0	0	0	0	0
138	0	0	0	0	0	0	-1	0	0	0	0	0	0	-1	1
139	1	0	0	0	0	0	0	0	0	0	0	0	1	0	1
140	1	0	0	0	0	0	-1	0	0	-1	0	0	1	-2	3
141	0	0	0	0	0	0	0	0	0	0	0	0	0	0	0
142	0	0	0	1	0	0	0	-1	0	0	0	0	1	-1	2
143	0	4	3	0	0	0	0	0	0	0	0	0	7	0	7
144	0	0	4	0	0	0	0	-1	0	0	0	0	4	-1	5
145	0	0	0	0	0	0	0	0	0	0	0	0	0	0	0
146	1	1	1	0	1	0	0	-3	0	0	0	0	4	-3	7
147	0	0	0	0	0	0	-1	0	0	0	0	0	0	-1	1
148	0	0	0	0	0	0	0	0	-1	0	0	0	0	-1	1
149	0	0	0	0	0	0	-1	0	0	0	0	0	0	-1	1
150	0	0	0	0	0	0	0	0	0	0	0	0	0	0	0
151	0	0	0	0	0	0	0	0	0	0	0	0	0	0	0
152	0	0	0	0	0	0	0	0	0	0	0	0	0	0	0
153	0	0	0	0	0	0	0	0	0	0	0	0	0	0	0
154	0	0	0	0	0	0	0	0	0	0	0	0	0	0	0
155	0	1	0	0	0	0	0	0	0	0	0	0	1	0	1
156	0	0	0	0	0	0	-1	-4	0	0	0	0	0	-5	5
157	0	0	0	0	0	0	0	0	0	0	0	0	0	0	0
158	0	0	1	1	0	0	0	0	0	0	0	0	2	0	2
159	0	0	0	0	0	0	0	-1	-3	0	0	0	0	-4	4
160	0	0	0	0	2	2	0	0	0	0	0	0	4	0	4
161	0	0	0	0	0	0	0	-3	0	0	0	0	0	-3	3
162	0	0	0	0	0	0	0	0	-1	0	0	0	0	-1	1
163	0	0	1	0	0	0	0	-2	0	0	0	0	1	-2	3
164	0	0	0	0	0	0	0	0	0	0	0	0	0	0	0
165	0	0	0	0	0	0	-1	-1	-3	0	0	0	0	-5	5
166	0	0	0	0	0	0	0	0	0	0	0	0	0	0	0
167	0	3	0	0	0	0	-1	0	0	0	0	0	3	-1	4
168	0	0	0	0	0	0	0	0	0	0	0	0	0	0	0
169	0	0	0	0	0	0	-1	0	-1	0	0	0	0	-2	2
170	1	1	0	0	0	0	0	-3	-1	0	0	0	2	-4	6
171	3	22	4	0	0	0	0	-2	0	0	0	0	29	-2	31
172	1	0	0	0	0	0	-2	0	-3	0	0	0	1	-5	6
173	0	0	0	0	0	0	0	0	-2	0	0	0	0	-2	2
174	0	0	1	0	0	0	0	-3	0	0	0	0	1	-3	4
175	0	0	0	0	0	0	0	0	0	0	0	0	0	0	0
176	0	0	0	0	1	0	0	0	0	0	0	0	1	0	1
177	0	3	1	1	0	0	0	0	0	0	0	0	5	0	5
178	14	5	21	0	0	0	0	0	-2	0	0	0	40	-2	42
179	1	0	1	0	0	0	0	0	0	0	0	0	2	0	2
180	2	0	1	0	0	0	0	0	0	0	0	0	3	0	3
181	3	2	1	0	0	0	0	0	0	0	0	0	6	0	6
182	6	5	4	0	0	0	0	-1	0	0	0	0	15	-1	16
183	1	0	0	0	0	0	0	-1	0	0	0	0	1	-1	2
184	1	0	0	0	0	0	0	0	0	0	0	0	1	0	1
185	0	0	0	0	0	0	0	0	0	0	0	0	0	0	0
186	0	0	0	0	0	0	0	0	0	0	0	0	0	0	0
187	0	0	7	0	0	0	0	0	0	0	0	0	7	0	7
188	0	1	0	0	0	0	0	0	0	0	0	0	1	0	1
189	0	0	1	0	0	0	0	0	0	0	0	0	1	0	1
190	0	0	0	0	0	0	0	0	0	0	0	0	0	0	0
191	0	0	1	0	0	0	0	0	0	0	0	0	1	0	1
192	0	4	1	0	0	0	0	0	0	0	0	0	5	0	5
193	0	0	0	0	0	0	0	0	0	0	0	0	0	0	0
194	0	0	0	0	0	0	0	0	0	0	0	0	0	0	0
195	0	0	0	0	0	0	0	-1	-2	0	0	0	0	-3	3
196	0	0	0	0	0	0	0	-3	0	0	0	0	0	-3	3
197	0	0	0	0	0	0	0	0	0	0	0	0	0	0	0
198	0	2	0	0	0	0	0	-3	0	0	0	0	2	-3	5
199	0	0	0	0	0	0	0	0	0	0	0	0	0	0	0
200	5	10	3	1	0	0	0	0	-5	0	0	0	19	-5	24
201	0	1	0	0	0	0	0	-3	-2	0	0	0	1	-5	6
202	0	3	1	0	0	0	0	-2	0	0	0	0	4	-2	6
203	0	0	0	0	0	0	-2	0	-1	0	0	0	0	-3	3
204	0	0	0	0	0	0	0	-15	0	0	0	0	0	-15	15
205	1	0	2	0	0	0	-2	-6	0	0	0	0	3	-8	11
206	0	0	0	0	0	0	0	-2	0	0	0	0	0	-2	2
207	0	0	0	0	0	0	0	0	-4	0	0	0	0	-4	4
208	0	0	0	0	0	0	0	-2	0	0	0	0	0	-2	2
209	0	2	1	0	0	0	0	-3	-1	0	0	0	3	-4	7
210	0	0	0	0	0	0	-2	-1	0	0	0	0	0	-3	3
211	0	0	0	0	0	0	0	0	0	0	0	0	0	0	0
212	0	11	0	0	0	0	0	0	0	0	0	0	11	0	11
213	0	3	2	0	0	0	-1	0	0	0	0	0	5	-1	6
214	0	1	0	0	0	0	0	-1	0	0	0	0	1	-1	2
215	1	2	1	0	0	0	0	0	0	0	0	0	4	0	4
216	0	0	0	0	0	0	0	0	0	0	0	0	0	0	0
217	1	0	2	0	0	0	0	0	-3	0	0	0	3	-3	6
218	0	0	0	0	0	0	0	0	-2	0	0	0	0	-2	2
219	0	0	0	0	0	0	0	0	0	0	0	0	0	0	0
220	0	0	0	0	0	0	0	-4	0	0	0	0	0	-4	4
221	0	0	0	0	0	0	0	0	0	0	0	0	0	0	0
222	0	0	1	1	0	0	0	0	0	0	0	0	2	0	2
223	3	1	0	0	0	0	-1	0	0	0	0	0	4	-1	5
224	0	0	0	0	0	0	0	0	0	0	0	0	0	0	0
225	0	0	1	1	0	0	0	0	0	0	0	0	2	0	2
226	0	1	0	0	0	0	0	0	0	0	0	0	1	0	1
227	1	0	0	0	0	0	0	-1	0	0	0	0	1	-1	2
228	0	0	0	0	0	0	0	0	0	0	0	0	0	0	0
229	0	0	0	0	0	0	0	-1	0	0	0	0	0	-1	1
230	0	0	0	0	0	0	0	-1	0	0	0	0	0	-1	1
231	0	0	0	0	0	0	0	0	0	0	0	0	0	0	0
232	0	0	0	0	0	0	0	0	0	0	0	0	0	0	0
233	3	5	0	0	0	0	0	0	0	0	0	0	8	0	8
234	0	0	0	0	0	0	0	0	0	0	0	0	0	0	0
235	1	13	0	0	0	0	0	0	-1	0	0	0	14	-1	15
236	0	0	0	0	0	0	0	-2	0	0	0	0	0	-2	2
237	0	0	0	0	0	0	-1	0	0	0	0	0	0	-1	1
238	0	0	1	0	0	0	0	-3	0	0	0	0	1	-3	4
239	0	0	0	0	0	0	0	0	0	0	0	0	0	0	0
240	0	0	0	0	0	0	0	-5	-1	0	0	0	0	-6	6
241	0	0	0	0	0	0	0	0	0	0	0	0	0	0	0
242	0	0	0	0	0	0	0	0	0	0	0	0	0	0	0
243	2	0	0	0	0	0	0	0	0	0	0	0	2	0	2
244	0	0	0	0	0	0	0	0	0	0	0	0	0	0	0
245	0	0	0	0	0	0	0	0	0	0	0	0	0	0	0
246	0	0	0	0	0	0	0	0	-1	0	0	0	0	-1	1
247	0	0	0	0	0	0	0	-2	0	0	0	0	0	-2	2
248	0	0	0	0	0	0	0	0	0	0	0	0	0	0	0
249	0	0	0	0	0	0	0	0	0	0	0	0	0	0	0
250	0	0	1	0	0	0	0	0	0	0	0	0	1	0	1
251	5	7	9	2	1	1	0	-1	0	0	0	0	25	-1	26
252	1	3	4	0	0	0	0	0	0	0	0	0	8	0	8
253	0	4	3	2	0	0	0	0	0	0	0	0	9	0	9
254	0	0	0	0	0	0	0	0	-4	0	0	0	0	-4	4
255	1	0	0	0	0	0	0	0	0	0	0	0	1	0	1
256	0	0	0	0	0	0	-1	0	0	0	0	0	0	-1	1
257	0	0	0	0	0	0	0	0	-1	0	0	0	0	-1	1
258	0	0	0	0	0	0	0	0	0	0	0	0	0	0	0
259	1	1	2	0	1	0	0	0	0	0	0	0	5	0	5
260	0	0	0	0	0	0	0	0	0	0	0	0	0	0	0
261	0	1	0	0	1	0	0	0	0	0	0	0	2	0	2
262	0	0	0	0	0	0	0	0	-3	0	0	0	0	-3	3
263	3	12	4	0	0	0	0	0	0	0	0	0	19	0	19
264	1	5	1	0	0	0	-1	-2	-1	0	0	0	7	-4	11
265	0	0	1	0	0	0	-4	-4	0	0	0	0	1	-8	9
266	0	0	0	0	0	0	-1	0	0	0	0	0	0	-1	1
267	0	0	0	0	0	0	0	0	0	0	0	0	0	0	0
268	0	0	0	0	0	0	0	-1	0	0	0	0	0	-1	1
269	0	0	0	0	0	0	0	0	0	0	0	0	0	0	0
270	0	0	0	0	0	0	0	0	0	0	0	0	0	0	0
271	0	0	0	0	0	0	0	0	0	0	0	0	0	0	0
272	0	0	0	0	0	0	0	0	-1	0	0	0	0	-1	1
273	0	1	0	0	0	0	0	-1	0	0	0	0	1	-1	2
274	0	2	2	0	0	0	0	0	-2	0	0	0	4	-2	6
275	0	0	0	0	0	0	0	0	0	0	0	0	0	0	0
276	2	0	1	0	0	0	0	-4	-1	0	0	0	3	-5	8
277	0	0	0	0	0	0	-2	-2	0	0	0	0	0	-4	4
278	0	0	0	0	0	0	0	0	0	0	0	0	0	0	0
279	0	0	0	0	0	0	0	0	0	-2	0	0	0	-2	2
280	0	1	0	0	0	0	0	0	-4	0	0	0	1	-4	5
281	0	0	0	0	0	0	0	-3	0	0	0	0	0	-3	3
282	0	0	0	0	0	0	-1	0	-4	0	0	0	0	-5	5
283	0	0	0	0	0	0	0	-1	0	0	0	0	0	-1	1
284	0	0	0	0	0	0	0	-4	0	0	0	0	0	-4	4
285	0	0	0	0	0	0	0	0	-7	0	0	0	0	-7	7
286	6	3	1	0	0	0	0	0	0	0	0	0	10	0	10
287	1	5	5	0	0	0	0	0	0	0	0	0	11	0	11
288	0	0	0	0	0	0	0	0	0	0	0	0	0	0	0
289	0	0	0	0	0	0	0	0	0	-1	0	0	0	-1	1
290	0	1	0	0	0	0	0	0	-1	0	0	0	1	-1	2
291	0	0	0	0	0	0	0	-2	0	0	0	0	0	-2	2
292	1	0	1	0	0	0	-1	0	0	0	0	0	2	-1	3
293	0	0	0	0	0	0	0	-1	0	0	0	0	0	-1	1
294	0	0	0	0	0	0	0	0	0	0	0	0	0	0	0
295	0	0	0	0	0	0	0	0	0	0	0	0	0	0	0
296	0	0	0	0	0	0	0	0	0	0	0	0	0	0	0
297	0	0	0	0	0	0	0	0	0	0	0	0	0	0	0
298	0	2	0	0	0	0	0	0	0	0	0	0	2	0	2
299	0	14	4	0	0	0	0	0	0	0	0	0	18	0	18
300	0	4	0	0	0	0	0	0	0	0	0	0	4	0	4
301	0	0	0	0	0	0	0	0	0	0	0	0	0	0	0
302	0	0	0	0	0	0	0	0	0	0	0	0	0	0	0
303	0	0	0	0	0	0	0	0	0	0	0	0	0	0	0
304	0	0	0	0	0	0	0	0	-1	0	0	0	0	-1	1
305	0	4	0	0	0	0	0	-2	0	0	0	0	4	-2	6
306	0	0	0	0	0	0	0	0	0	0	0	0	0	0	0
307	0	0	0	0	0	0	0	-1	0	0	0	0	0	-1	1
308	0	0	1	0	0	0	0	0	0	0	0	0	1	0	1
309	0	1	0	0	0	0	0	0	0	0	0	0	1	0	1
310	2	6	1	0	0	0	0	0	-1	0	0	0	9	-1	10
311	0	0	0	0	0	0	0	-1	0	0	0	0	0	-1	1
312	0	1	1	0	0	0	0	0	0	0	0	0	2	0	2
313	1	1	1	0	0	0	0	0	0	0	0	0	3	0	3
314	0	1	0	0	0	0	0	0	0	0	0	0	1	0	1
315	0	0	0	0	0	0	0	0	0	0	0	0	0	0	0
316	0	1	0	0	0	0	-1	-1	0	0	0	0	1	-2	3
317	0	1	2	0	0	0	0	0	0	0	0	0	3	0	3
318	0	4	0	0	0	0	0	0	0	0	0	0	4	0	4
319	0	0	0	0	0	0	0	0	0	0	0	0	0	0	0
320	0	4	1	0	0	0	0	0	-1	0	0	0	5	-1	6
321	4	0	0	0	0	0	0	0	0	0	0	0	4	0	4
322	0	0	0	0	0	0	0	-1	0	0	0	0	0	-1	1
323	0	0	0	0	0	0	0	-5	0	0	0	0	0	-5	5
324	0	0	0	0	0	0	-2	0	-2	0	0	0	0	-4	4
325	0	0	0	0	0	0	0	0	0	0	0	0	0	0	0
326	1	0	0	0	0	0	-2	0	0	0	0	0	1	-2	3
327	0	0	0	0	0	0	0	0	0	0	0	0	0	0	0
328	0	0	0	0	0	0	0	0	0	0	0	0	0	0	0
329	0	0	0	0	0	0	0	0	0	0	0	0	0	0	0
330	0	0	0	0	0	0	0	0	0	0	0	0	0	0	0
331	0	0	0	0	0	0	0	0	0	0	0	0	0	0	0
332	0	0	0	0	0	0	0	0	0	0	0	0	0	0	0
333	0	0	0	0	0	0	0	0	0	0	0	0	0	0	0
334	0	0	0	0	0	0	0	0	0	0	0	0	0	0	0
335	0	0	0	0	0	0	0	0	0	0	0	0	0	0	0
336	0	0	0	0	0	0	0	0	0	0	0	0	0	0	0
337	0	0	0	0	0	0	0	0	0	0	0	0	0	0	0
338	0	0	0	0	0	0	0	0	0	0	0	0	0	0	0
339	0	0	0	0	0	0	0	0	0	0	0	0	0	0	0
340	0	0	0	0	0	0	0	0	0	0	0	0	0	0	0
341	0	0	0	0	0	0	0	0	0	0	0	0	0	0	0
342	0	0	0	0	0	0	0	0	0	0	0	0	0	0	0
343	0	0	0	0	0	0	0	0	0	0	0	0	0	0	0
344	2	2	0	0	0	0	0	0	0	0	0	0	4	0	4
345	0	0	0	0	0	0	0	0	0	0	0	0	0	0	0
346	0	2	0	0	0	0	0	0	0	0	0	0	2	0	2
347	0	1	2	0	0	0	0	0	0	0	0	0	3	0	3
348	0	0	0	0	0	0	0	0	0	0	0	0	0	0	0
349	0	0	0	0	0	0	0	0	0	0	0	0	0	0	0
350	0	0	0	0	0	0	0	-1	-2	-2	0	0	0	-5	5
351	0	0	0	0	0	0	0	-1	0	0	0	0	0	-1	1
352	1	0	0	0	0	0	-1	0	0	0	0	0	1	-1	2
353	0	0	0	0	0	0	0	0	0	0	0	0	0	0	0
354	0	0	1	0	0	0	0	0	0	0	0	0	1	0	1
355	2	1	1	0	0	0	0	0	0	0	0	0	4	0	4
356	0	1	0	0	0	0	0	0	0	0	0	0	1	0	1
357	0	0	0	0	0	0	0	0	0	0	0	0	0	0	0
358	0	0	0	0	0	0	0	0	0	0	0	0	0	0	0
359	0	0	0	0	0	0	0	0	0	0	0	0	0	0	0
360	0	0	0	0	0	0	0	0	0	0	0	0	0	0	0
361	0	0	0	0	0	0	0	0	0	0	0	0	0	0	0
362	0	0	0	0	0	0	0	0	0	0	0	0	0	0	0
363	0	0	0	0	0	0	0	0	0	0	0	0	0	0	0
364	3	1	3	0	1	0	0	0	0	0	0	0	8	0	8
365	0	6	0	0	0	0	0	0	0	0	0	0	6	0	6
366	0	1	3	0	0	0	0	-1	0	0	0	0	4	-1	5
367	0	0	0	2	0	0	0	0	0	0	0	0	2	0	2
368	0	1	0	0	0	0	0	0	0	0	0	0	1	0	1
369	0	0	0	0	0	0	0	0	0	0	0	0	0	0	0
370	0	0	0	0	0	0	0	0	0	0	0	0	0	0	0
371	0	0	0	0	0	0	0	-7	-4	0	0	0	0	-11	11
372	0	0	0	0	1	0	-2	-8	0	0	0	0	1	-10	11
373	0	0	0	0	0	0	-4	-1	-9	0	0	0	0	-14	14
374	0	0	0	0	0	0	0	-3	0	0	0	0	0	-3	3
375	0	0	0	0	0	0	-6	-1	-1	0	0	0	0	-8	8
376	2	0	0	0	0	0	0	0	0	0	0	0	2	0	2
377	0	0	0	0	0	0	0	0	0	0	0	0	0	0	0
378	0	0	0	0	0	0	0	0	0	0	0	0	0	0	0
379	0	0	0	0	1	0	0	0	0	0	0	0	1	0	1
380	0	0	0	0	0	0	0	0	0	0	0	0	0	0	0
381	2	5	0	0	0	0	0	-1	-1	0	0	0	7	-2	9
382	0	2	0	0	0	0	0	0	0	0	0	0	2	0	2
383	0	5	0	0	0	0	0	0	0	0	0	0	5	0	5
384	0	1	1	0	0	0	0	0	0	0	0	0	2	0	2
385	0	0	0	0	0	0	0	0	0	0	0	0	0	0	0
386	0	0	0	0	0	0	0	0	0	0	0	0	0	0	0
387	0	1	0	0	0	0	0	0	0	0	0	0	1	0	1
388	0	0	0	0	0	0	0	0	0	0	0	0	0	0	0
389	0	0	0	0	0	0	0	0	-1	0	0	0	0	-1	1
390	0	0	0	0	0	0	0	-5	0	0	0	0	0	-5	5
391	0	0	0	0	0	0	0	0	0	0	0	0	0	0	0
392	0	0	0	0	0	0	0	0	0	0	0	0	0	0	0
393	0	1	0	0	0	0	0	0	0	0	0	0	1	0	1
394	0	0	0	0	0	0	-1	0	0	0	0	0	0	-1	1
395	0	0	0	0	0	0	0	-1	-1	0	0	0	0	-2	2
396	0	0	0	0	0	0	0	0	0	0	0	0	0	0	0
397	1	2	0	0	0	0	0	0	-1	0	0	0	3	-1	4
398	0	0	3	1	0	0	-1	-14	-5	0	0	0	4	-20	24
399	0	14	9	1	0	0	-3	-6	-1	0	0	0	24	-10	34
400	5	6	0	0	0	0	0	0	0	0	0	0	11	0	11
401	0	0	0	0	0	0	0	0	0	0	0	0	0	0	0
402	0	1	0	0	0	0	0	0	0	0	0	0	1	0	1
403	0	0	0	0	0	0	0	0	0	0	0	0	0	0	0
404	0	0	0	0	0	0	0	0	0	0	0	0	0	0	0
405	0	0	0	0	0	0	0	0	0	0	0	0	0	0	0
406	1	1	2	0	0	0	0	0	0	0	0	0	4	0	4
407	0	2	0	0	0	0	0	0	0	0	0	0	2	0	2
408	0	3	0	0	0	0	0	0	0	0	0	0	3	0	3
409	0	0	1	0	0	0	0	0	0	0	0	0	1	0	1
410	0	0	0	0	0	0	0	0	0	0	0	0	0	0	0
411	0	1	2	0	0	0	0	0	0	0	0	0	3	0	3
412	0	0	0	0	0	0	0	0	0	0	0	0	0	0	0
413	0	0	0	0	0	0	0	0	0	0	0	0	0	0	0
414	0	0	0	0	0	0	0	0	0	-2	0	0	0	-2	2
415	0	0	0	0	0	0	0	0	-2	0	0	0	0	-2	2
416	0	0	0	0	0	0	0	0	-1	0	0	0	0	-1	1
417	0	0	0	0	0	0	0	0	0	0	0	0	0	0	0
418	0	0	0	0	0	0	0	0	0	0	0	0	0	0	0
419	0	0	0	0	0	0	0	0	-2	0	0	0	0	-2	2
420	0	0	0	0	0	0	0	0	0	0	0	0	0	0	0
421	0	1	0	0	1	0	-1	-5	0	0	0	0	2	-6	8
422	0	0	0	0	0	0	0	0	0	0	0	0	0	0	0
423	0	8	0	0	0	0	0	-1	0	0	0	0	8	-1	9
424	4	13	3	0	0	0	0	0	0	0	0	0	20	0	20
425	0	3	0	0	0	0	0	0	0	0	0	0	3	0	3
426	0	3	0	0	0	0	0	0	0	0	0	0	3	0	3
427	0	0	0	0	0	0	0	0	0	0	0	0	0	0	0
428	0	0	0	0	0	0	0	0	0	0	0	0	0	0	0
429	0	0	0	0	0	0	0	0	0	0	0	0	0	0	0
430	0	0	0	0	0	0	0	0	0	0	0	0	0	0	0
431	0	0	0	0	0	0	0	0	0	0	0	0	0	0	0
432	0	0	0	0	0	0	0	0	0	0	0	0	0	0	0
433	0	0	0	0	0	0	0	-1	0	0	0	0	0	-1	1
434	0	0	0	0	0	0	0	0	0	0	0	0	0	0	0
435	0	0	0	0	0	0	0	0	0	0	0	0	0	0	0
436	0	0	0	0	0	0	0	0	0	0	0	0	0	0	0
437	0	0	0	0	0	0	0	0	0	0	0	0	0	0	0
438	0	0	0	0	1	0	0	0	0	0	0	0	1	0	1
439	0	1	1	0	0	0	0	0	0	0	0	0	2	0	2
440	0	0	0	0	0	0	0	0	0	0	0	0	0	0	0
441	0	8	4	0	0	0	0	0	0	0	0	0	12	0	12
442	0	4	0	0	0	0	0	0	0	0	0	0	4	0	4
443	0	0	0	0	0	0	0	0	0	0	0	0	0	0	0
444	0	0	0	0	0	0	0	0	0	0	0	0	0	0	0
445	0	0	0	0	0	0	0	0	0	0	0	0	0	0	0
446	0	7	0	0	0	0	0	-2	0	0	0	0	7	-2	9
447	1	2	1	0	0	0	0	0	-1	0	0	0	4	-1	5
448	0	0	0	0	0	0	0	0	0	0	0	0	0	0	0
449	0	0	1	0	0	0	0	0	0	0	0	0	1	0	1
450	0	1	1	0	0	0	0	0	0	0	0	0	2	0	2
451	3	1	0	0	0	0	0	0	0	0	0	0	4	0	4
452	0	0	1	0	0	0	0	-1	0	0	0	0	1	-1	2
453	0	0	0	0	0	0	0	-1	0	0	0	0	0	-1	1
454	0	0	0	0	0	0	0	0	0	0	0	0	0	0	0
455	0	0	0	0	0	0	0	0	0	0	0	0	0	0	0
456	0	0	0	0	0	0	0	0	0	0	0	0	0	0	0
457	0	0	0	0	0	0	0	0	0	0	0	0	0	0	0
458	0	0	0	0	0	0	0	0	-2	0	0	0	0	-2	2
459	0	1	1	0	0	0	0	-2	0	0	0	0	2	-2	4
460	0	0	0	0	0	0	-2	-1	-1	0	0	0	0	-4	4
461	0	0	0	0	0	0	0	0	0	0	0	0	0	0	0
462	0	0	1	0	0	0	0	-6	-1	0	0	0	1	-7	8
463	0	0	0	0	0	0	-3	-30	-3	0	0	0	0	-36	36
464	0	0	0	0	0	0	0	0	-1	0	0	0	0	-1	1
465	0	6	2	0	0	0	0	-10	0	0	0	0	8	-10	18
466	0	0	0	0	0	0	0	0	0	0	0	0	0	0	0
467	0	6	0	0	0	0	0	0	0	0	0	0	6	0	6
468	0	0	0	0	0	0	0	0	0	0	0	0	0	0	0
469	0	0	0	0	0	0	0	0	0	0	0	0	0	0	0
470	0	0	0	0	0	0	0	0	0	0	0	0	0	0	0
471	0	0	0	0	0	0	0	0	0	0	0	0	0	0	0
472	0	0	0	0	0	0	0	0	0	0	0	0	0	0	0
473	0	1	1	0	0	0	0	0	0	0	0	0	2	0	2
474	0	0	0	0	0	0	0	0	0	0	0	0	0	0	0
475	1	0	0	0	0	0	0	0	0	0	0	0	1	0	1
476	0	0	0	0	0	0	0	0	0	0	0	0	0	0	0
477	0	0	3	0	0	0	0	0	0	0	0	0	3	0	3
478	0	0	0	0	0	0	0	0	0	0	0	0	0	0	0
479	0	0	0	0	0	0	0	0	0	0	0	0	0	0	0
480	0	0	0	0	0	0	0	-2	0	0	0	0	0	-2	2
481	0	0	0	0	0	0	0	0	0	0	0	0	0	0	0
482	0	0	0	0	0	0	0	-2	-1	0	0	0	0	-3	3
483	0	0	0	0	0	0	0	0	0	0	0	0	0	0	0
484	1	1	3	0	0	0	0	-3	-2	0	0	0	5	-5	10
485	0	0	0	0	0	0	0	0	0	0	0	0	0	0	0
486	1	3	2	0	0	0	-1	0	0	0	0	0	6	-1	7
487	2	6	1	0	0	0	0	0	0	0	0	0	9	0	9
488	0	0	0	0	0	0	0	0	0	0	0	0	0	0	0
489	0	0	0	0	0	0	0	0	0	0	0	0	0	0	0
490	0	0	0	0	0	0	0	0	0	0	0	0	0	0	0
491	0	1	2	1	0	0	0	0	0	0	0	0	4	0	4
492	0	12	5	0	0	0	0	0	0	0	0	0	17	0	17
493	1	4	1	0	0	0	0	0	-4	0	0	0	6	-4	10
494	0	0	0	0	0	0	0	0	0	0	0	0	0	0	0
495	0	4	3	0	0	0	-1	0	0	0	0	0	7	-1	8
496	0	0	0	0	0	0	-1	0	0	0	0	0	0	-1	1
497	0	0	1	1	4	0	0	0	0	0	0	0	6	0	6
498	0	0	2	4	0	0	0	0	0	0	0	0	6	0	6
499	0	3	1	0	0	0	0	-2	-2	0	0	0	4	-4	8
500	0	2	1	0	0	0	0	0	0	0	0	0	3	0	3
501	2	0	0	0	0	0	-1	0	0	0	0	0	2	-1	3
502	0	0	0	0	0	2	0	0	0	0	0	0	2	0	2
503	0	0	0	0	0	0	0	0	0	0	0	0	0	0	0
504	0	0	0	1	0	0	0	0	-3	0	0	0	1	-3	4
505	0	1	1	3	0	0	0	-1	-1	0	0	0	5	-2	7
506	6	3	0	1	0	0	-4	-8	0	0	0	0	10	-12	22
507	0	0	1	0	0	0	-3	-4	0	0	0	0	1	-7	8
508	1	0	0	0	0	0	-1	0	0	0	0	0	1	-1	2
509	0	0	0	0	0	0	0	0	0	0	0	0	0	0	0
510	0	2	0	0	0	0	0	-3	0	0	0	0	2	-3	5
511	0	0	0	0	0	0	0	0	0	0	0	0	0	0	0
512	0	0	0	0	0	0	0	0	-3	0	0	0	0	-3	3
513	5	2	0	0	0	0	0	-3	0	0	0	0	7	-3	10
514	0	0	0	0	0	0	-3	0	-1	0	0	0	0	-4	4
515	0	0	0	0	0	0	0	0	-6	0	0	0	0	-6	6
516	0	0	0	0	0	0	0	-1	-1	0	0	0	0	-2	2
517	0	1	0	0	0	0	-2	0	0	0	0	0	1	-2	3
518	0	0	0	0	0	0	0	0	0	0	0	0	0	0	0
519	0	0	0	0	0	0	0	0	0	0	0	0	0	0	0
520	0	0	0	0	0	0	0	0	0	0	0	0	0	0	0
521	0	0	0	0	0	0	0	0	0	0	0	0	0	0	0
522	0	2	1	1	0	0	0	0	0	0	0	0	4	0	4
523	1	3	1	0	0	0	0	0	0	0	0	0	5	0	5
524	0	1	14	0	0	0	0	-4	0	0	0	0	15	-4	19
525	0	0	0	0	0	0	0	0	0	0	0	0	0	0	0
526	0	0	0	0	0	0	0	-6	0	0	0	0	0	-6	6
527	0	0	0	0	0	0	0	0	0	0	0	0	0	0	0
528	0	1	0	0	0	0	0	0	0	0	0	0	1	0	1
529	0	1	1	0	0	0	0	-1	-1	0	0	0	2	-2	4
530	0	0	0	0	0	0	0	-5	-2	0	0	0	0	-7	7
531	1	1	1	0	0	0	0	-4	0	0	0	0	3	-4	7
532	0	1	0	0	0	0	-3	0	0	0	0	0	1	-3	4
533	0	0	0	0	0	0	0	0	0	0	0	0	0	0	0
534	1	0	0	0	0	0	0	0	0	0	0	0	1	0	1
535	0	0	0	0	0	1	0	0	0	0	0	0	1	0	1
536	0	0	0	0	0	0	0	0	0	0	0	0	0	0	0
537	0	0	0	0	0	0	0	0	-1	0	0	0	0	-1	1
538	0	0	0	0	0	0	0	0	0	0	0	0	0	0	0
539	0	3	1	0	0	1	0	0	0	0	0	0	5	0	5
540	0	0	0	0	0	0	0	0	0	0	0	0	0	0	0
541	0	4	6	1	3	2	0	-1	0	0	0	0	16	-1	17
542	0	1	0	0	0	0	0	0	-1	0	0	0	1	-1	2
543	0	2	1	0	0	0	0	0	0	0	0	0	3	0	3
544	0	3	0	0	0	0	0	-2	-5	0	0	0	3	-7	10
545	0	1	3	0	0	0	0	0	0	0	0	0	4	0	4
546	0	0	0	0	0	0	-1	-7	-14	0	0	0	0	-22	22
547	1	4	4	0	0	0	-4	-18	-2	0	0	0	9	-24	33
548	3	9	0	0	0	0	-6	-1	0	0	0	0	12	-7	19
549	0	0	0	0	0	1	0	0	0	0	0	0	1	0	1
550	0	0	0	0	0	0	0	0	0	0	0	0	0	0	0
551	0	0	0	0	0	0	0	0	0	0	0	0	0	0	0
552	2	8	1	0	0	0	0	0	0	0	0	0	11	0	11
553	2	0	0	0	0	0	0	0	0	0	0	0	2	0	2
554	0	1	0	0	0	0	0	0	0	0	0	0	1	0	1
555	1	4	0	0	0	0	0	-6	0	0	0	0	5	-6	11
556	0	2	0	0	0	0	0	0	0	0	0	0	2	0	2
557	0	0	0	0	0	0	0	0	0	0	0	0	0	0	0
558	0	1	0	0	0	0	0	0	0	0	0	0	1	0	1
559	0	1	0	0	0	0	0	0	0	0	0	0	1	0	1
560	0	0	0	0	0	0	0	0	0	0	0	0	0	0	0
561	0	0	0	0	0	0	0	0	0	0	0	0	0	0	0
562	0	0	0	0	0	0	0	-8	0	0	0	0	0	-8	8
563	0	3	7	0	0	0	0	-1	0	0	0	0	10	-1	11
564	1	1	0	0	0	0	-1	0	-2	0	0	0	2	-3	5
565	0	0	0	0	0	0	0	-1	0	0	0	0	0	-1	1
566	0	0	0	0	0	0	-1	0	0	0	0	0	0	-1	1
567	0	0	0	0	0	0	0	-1	0	0	0	0	0	-1	1
568	0	0	0	0	0	0	-1	-23	0	0	0	0	0	-24	24
569	0	0	0	0	0	0	-2	0	0	0	0	0	0	-2	2
570	0	0	0	0	0	0	0	0	0	0	0	0	0	0	0
571	0	0	0	0	0	0	0	0	0	0	0	0	0	0	0
572	0	0	0	0	0	0	0	0	0	0	0	0	0	0	0
573	0	0	0	0	0	0	0	0	0	0	0	0	0	0	0
574	0	0	0	0	0	0	0	0	0	0	0	0	0	0	0
575	0	0	0	0	0	0	0	0	0	0	0	0	0	0	0
576	2	2	0	0	0	0	0	0	0	0	0	0	4	0	4
577	1	0	0	0	0	0	-4	0	-1	0	0	0	1	-5	6
578	0	0	0	0	0	0	0	-3	0	0	0	0	0	-3	3
579	0	0	0	0	0	0	-1	0	0	0	0	0	0	-1	1
580	0	0	0	0	0	0	0	0	-1	0	0	0	0	-1	1
581	0	0	0	0	0	0	0	0	0	0	0	0	0	0	0
582	0	1	0	0	0	0	0	0	0	0	0	0	1	0	1
583	0	0	0	0	4	2	0	0	0	0	0	0	6	0	6
584	2	0	0	1	0	3	0	0	0	0	0	0	6	0	6
585	0	0	0	0	0	0	0	0	0	0	-1	0	0	-1	1
586	0	3	0	0	0	0	-1	-1	-3	0	0	0	3	-5	8
587	0	0	0	0	0	0	-1	-16	-1	0	0	0	0	-18	18
588	0	0	0	0	0	0	-1	-1	0	0	0	0	0	-2	2
589	1	0	1	0	0	0	-2	0	0	0	-1	0	2	-3	5
590	0	0	0	0	0	0	0	0	-8	0	0	0	0	-8	8
591	0	1	0	0	0	0	0	-5	0	0	0	0	1	-5	6
592	0	0	4	1	0	0	-5	-1	-1	0	0	0	5	-7	12
593	0	3	7	0	0	0	0	-1	-2	0	0	0	10	-3	13
594	0	15	2	1	0	0	0	0	0	0	0	0	18	0	18
595	0	3	0	0	0	0	-1	0	-4	0	0	0	3	-5	8
596	0	0	0	0	0	0	-1	-2	0	0	0	0	0	-3	3
597	0	3	0	0	0	0	0	0	-1	0	0	0	3	-1	4
598	0	0	0	0	0	0	0	0	0	0	0	0	0	0	0
599	0	0	0	0	0	0	0	0	-2	0	0	0	0	-2	2
600	0	0	0	0	0	0	0	-2	0	0	0	0	0	-2	2
601	0	0	0	0	0	0	-1	0	-1	0	0	0	0	-2	2
602	0	2	0	0	0	0	0	0	-1	0	0	0	2	-1	3
603	0	1	0	0	0	0	0	-3	0	0	0	0	1	-3	4
604	0	0	0	0	0	0	-3	0	0	0	0	0	0	-3	3
605	0	0	0	0	0	0	0	-1	0	0	0	0	0	-1	1
606	0	0	0	0	0	0	-1	0	0	0	0	0	0	-1	1
607	0	0	1	0	0	0	0	0	0	0	0	0	1	0	1
608	0	2	2	0	0	0	0	0	0	0	0	0	4	0	4
609	0	2	0	0	0	0	0	0	0	0	0	0	2	0	2
610	0	0	0	0	0	0	0	0	0	0	0	0	0	0	0
611	0	0	0	0	0	0	0	0	0	0	0	0	0	0	0
612	0	0	1	0	0	0	0	0	0	0	0	0	1	0	1
613	0	0	0	0	0	0	0	0	0	0	0	0	0	0	0
614	0	0	0	0	0	0	0	0	0	0	0	0	0	0	0
615	1	1	0	0	0	0	0	0	0	0	0	0	2	0	2
616	0	0	0	0	0	0	-1	0	0	0	0	0	0	-1	1
617	0	0	0	0	0	0	0	-1	0	0	0	0	0	-1	1
618	0	0	0	0	0	0	0	0	0	0	0	0	0	0	0
619	0	0	0	0	0	0	0	-1	-1	0	0	0	0	-2	2
620	0	0	0	0	0	0	0	-1	0	0	0	0	0	-1	1
621	0	0	0	0	0	0	0	0	0	0	0	0	0	0	0
622	0	0	0	0	0	0	0	-1	0	0	0	0	0	-1	1
623	0	0	0	0	0	0	0	0	-1	0	0	0	0	-1	1
624	0	0	0	0	0	0	0	0	0	0	0	0	0	0	0
625	0	0	0	0	0	0	0	0	0	0	0	0	0	0	0
626	0	0	0	0	0	0	0	0	0	0	0	0	0	0	0
627	0	0	0	0	0	0	0	0	0	0	0	0	0	0	0
628	0	0	0	1	0	0	0	0	0	0	0	0	1	0	1
629	1	0	0	0	0	0	0	0	0	0	0	0	1	0	1
630	1	2	0	0	0	0	0	0	0	0	0	0	3	0	3
631	0	0	0	0	0	0	0	0	0	0	0	0	0	0	0
632	3	1	1	0	0	0	0	0	0	0	0	0	5	0	5
633	1	4	14	0	0	0	0	-1	0	0	-1	0	19	-2	21
634	0	0	0	0	0	0	0	-3	0	0	0	0	0	-3	3
635	0	0	0	0	0	0	0	0	-2	0	0	0	0	-2	2
636	0	0	0	0	0	0	0	-5	0	0	0	0	0	-5	5
637	0	0	0	0	0	0	0	0	0	0	0	0	0	0	0
638	0	0	0	0	0	0	0	0	0	0	0	0	0	0	0
639	0	0	0	0	0	0	0	0	0	0	0	0	0	0	0
640	0	0	0	0	0	0	0	0	0	0	0	0	0	0	0
641	1	0	0	0	0	0	0	0	0	0	0	0	1	0	1
642	0	0	0	0	0	0	0	0	0	0	0	0	0	0	0
643	1	0	6	0	0	0	0	0	0	0	0	0	7	0	7
644	0	0	0	0	0	0	0	0	0	0	0	0	0	0	0
645	1	7	0	0	0	0	0	-1	0	0	0	0	8	-1	9
646	0	0	0	0	0	0	0	0	0	0	0	0	0	0	0
647	0	0	0	0	0	0	0	0	0	0	0	0	0	0	0
648	0	0	0	0	0	0	0	0	0	0	0	0	0	0	0
649	0	0	0	0	0	0	0	0	0	0	0	0	0	0	0
650	0	1	0	0	0	0	0	0	0	0	0	0	1	0	1
651	2	0	0	0	0	0	0	0	0	0	0	0	2	0	2
652	2	0	0	0	0	0	0	0	0	0	0	0	2	0	2
653	1	0	0	0	0	0	0	0	0	0	0	0	1	0	1
654	0	0	0	0	0	0	0	0	0	0	0	0	0	0	0
655	0	0	0	0	0	0	0	0	0	0	0	0	0	0	0
656	0	0	0	0	0	0	0	0	0	0	0	0	0	0	0
657	0	0	0	0	0	0	0	0	0	0	0	0	0	0	0
658	0	0	0	0	0	0	0	0	0	0	0	0	0	0	0
659	0	0	1	0	0	0	0	0	0	0	0	0	1	0	1
660	0	0	0	0	0	0	0	0	0	0	0	0	0	0	0
661	5	0	8	3	0	0	0	0	-5	0	0	0	16	-5	21
662	0	0	2	0	0	0	0	0	0	0	0	0	2	0	2
663	2	20	18	0	0	0	0	0	0	0	0	0	40	0	40
664	0	0	0	0	0	0	0	0	0	0	0	0	0	0	0
665	0	0	0	0	0	0	0	0	0	0	0	0	0	0	0
666	3	5	0	0	0	0	0	0	0	0	0	0	8	0	8
667	0	0	0	0	0	0	0	0	0	0	0	0	0	0	0
668	0	0	0	0	0	0	0	0	0	0	0	0	0	0	0
669	0	2	0	0	0	0	0	0	0	0	0	0	2	0	2
670	0	0	0	0	0	0	0	0	0	0	0	0	0	0	0
671	5	7	0	0	0	0	0	0	0	0	0	0	12	0	12
672	0	1	1	0	0	0	0	0	0	0	0	0	2	0	2
673	0	0	0	0	0	0	0	0	0	0	0	0	0	0	0
674	0	3	6	0	0	0	0	0	0	0	0	0	9	0	9
675	0	0	0	0	1	0	0	0	0	0	0	0	1	0	1
676	2	8	1	0	0	0	0	0	0	0	0	0	11	0	11
677	0	17	0	2	0	0	0	0	0	0	0	0	19	0	19
678	1	0	0	0	0	0	0	0	0	0	0	0	1	0	1
679	8	3	2	0	0	0	-1	0	0	0	0	0	13	-1	14
680	1	1	0	0	0	0	0	0	0	0	0	0	2	0	2
681	1	2	16	0	0	0	0	0	0	0	0	0	19	0	19
682	0	0	1	0	0	0	0	0	0	0	0	0	1	0	1
683	0	0	0	0	0	0	0	0	-1	0	0	0	0	-1	1
684	3	5	0	1	0	0	0	-1	0	0	0	0	9	-1	10
685	0	0	0	0	0	0	0	0	-2	0	0	0	0	-2	2
686	0	1	1	0	0	0	0	-10	0	0	0	0	2	-10	12
687	0	4	7	0	0	0	-4	0	-3	0	0	0	11	-7	18
688	0	0	0	0	0	0	0	-1	0	0	0	0	0	-1	1
689	5	4	2	0	0	0	0	0	0	0	0	0	11	0	11
690	0	0	0	0	0	0	0	0	0	0	0	0	0	0	0
691	0	0	0	0	0	0	0	0	0	0	0	0	0	0	0
692	1	11	1	0	0	0	0	0	0	0	0	0	13	0	13
693	0	1	0	0	0	0	0	0	0	0	0	0	1	0	1
694	5	6	2	1	0	0	0	0	0	0	0	0	14	0	14
695	3	1	0	0	0	0	0	0	0	0	0	0	4	0	4
696	9	5	0	0	0	0	0	-2	0	0	0	0	14	-2	16
697	0	0	0	0	0	0	0	0	0	0	0	0	0	0	0
698	0	0	0	0	0	0	0	0	0	0	0	0	0	0	0
699	3	2	4	0	0	0	0	0	0	0	0	0	9	0	9
700	1	0	0	0	0	0	0	-1	0	0	0	0	1	-1	2
701	0	3	4	0	0	0	0	0	0	0	0	0	7	0	7
702	0	0	0	0	0	0	0	0	0	0	0	0	0	0	0
703	0	0	0	0	1	0	0	0	0	0	0	0	1	0	1
704	0	0	0	0	0	0	0	0	0	0	0	0	0	0	0
705	0	0	0	0	0	0	0	0	-4	0	0	0	0	-4	4
706	0	0	0	0	0	0	0	0	0	0	0	0	0	0	0
707	0	0	0	0	0	0	0	0	0	0	0	0	0	0	0
708	0	0	0	1	0	0	0	0	0	0	0	0	1	0	1
709	2	3	2	0	0	0	0	0	-1	0	0	0	7	-1	8
710	0	0	0	0	0	0	0	-1	0	0	0	0	0	-1	1
711	0	0	3	0	0	0	0	0	0	0	0	0	3	0	3
712	1	0	3	0	0	0	0	0	0	0	0	0	4	0	4
713	0	2	0	0	0	0	0	0	0	0	0	0	2	0	2
714	1	2	0	0	0	0	0	0	0	0	0	0	3	0	3
715	1	1	0	0	0	0	0	0	0	0	0	0	2	0	2
716	0	0	0	0	0	0	0	0	0	0	0	0	0	0	0
717	0	0	0	0	0	0	0	0	0	0	0	0	0	0	0
718	0	0	0	0	0	0	0	0	0	0	0	0	0	0	0
719	0	0	0	0	0	0	0	0	0	0	0	0	0	0	0
720	0	0	0	0	0	0	0	0	0	0	0	0	0	0	0
721	0	0	0	0	0	0	0	0	0	0	0	0	0	0	0
722	0	0	0	0	0	0	0	-1	-1	0	0	0	0	-2	2
723	0	0	0	0	0	0	0	-1	0	0	0	0	0	-1	1
724	0	0	0	0	0	0	-3	-2	0	0	0	0	0	-5	5
725	0	0	0	0	0	0	0	0	0	0	0	0	0	0	0
726	0	0	0	0	0	0	0	0	0	0	0	0	0	0	0
727	0	0	0	0	0	0	0	0	-1	0	0	0	0	-1	1
728	0	7	4	0	0	0	0	0	0	0	0	0	11	0	11
729	5	3	7	0	0	0	-1	0	0	0	0	0	15	-1	16
730	2	2	0	0	0	0	0	0	0	0	0	0	4	0	4
731	5	2	0	0	0	0	-1	0	0	0	0	0	7	-1	8
732	1	1	0	0	0	0	0	0	0	0	0	0	2	0	2
733	0	0	0	0	0	0	0	0	0	0	0	0	0	0	0
734	0	0	0	0	0	0	-1	0	-1	0	0	0	0	-2	2
735	0	0	0	0	0	0	0	0	0	0	0	0	0	0	0
736	0	3	0	0	0	0	0	0	0	0	0	0	3	0	3
737	0	0	0	0	0	0	0	0	0	0	0	0	0	0	0
738	0	5	15	1	0	0	-1	-1	0	0	0	0	21	-2	23
739	0	29	3	0	0	0	0	-1	0	0	0	0	32	-1	33
740	1	1	2	0	0	0	0	0	0	0	0	0	4	0	4
741	0	0	0	0	0	0	0	0	0	0	0	0	0	0	0
742	0	0	0	0	0	0	-1	0	0	0	0	0	0	-1	1
743	0	0	0	0	0	0	0	0	0	0	0	0	0	0	0
744	8	3	10	0	0	0	0	0	0	0	0	0	21	0	21
745	2	3	0	0	0	0	0	0	0	0	0	0	5	0	5
746	0	0	0	0	0	0	0	0	0	0	0	0	0	0	0
747	0	5	0	0	0	0	0	-1	0	0	0	0	5	-1	6
748	0	0	0	0	0	0	-1	0	0	0	0	0	0	-1	1
749	0	0	0	0	0	0	0	-3	-1	0	0	0	0	-4	4
750	0	1	1	0	0	0	-3	0	0	0	0	0	2	-3	5
751	1	2	2	0	0	0	0	-1	0	0	0	0	5	-1	6
752	0	0	0	0	0	0	0	0	0	0	0	0	0	0	0
753	0	0	0	0	0	0	0	0	0	0	0	0	0	0	0
754	0	1	0	0	0	0	0	0	0	0	0	0	1	0	1
755	0	0	0	0	0	0	0	0	0	0	0	0	0	0	0
756	3	3	0	0	0	0	0	0	0	0	0	0	6	0	6
757	0	0	0	0	0	0	0	0	0	0	0	0	0	0	0
758	0	0	0	0	0	0	0	0	0	0	0	0	0	0	0
759	0	0	0	0	0	0	0	0	0	0	0	0	0	0	0
760	1	2	0	0	0	0	0	0	-8	-1	0	0	3	-9	12
761	0	0	0	0	0	0	0	-2	0	0	0	0	0	-2	2
762	3	2	3	0	0	0	0	-4	0	0	0	0	8	-4	12
763	0	0	0	0	0	0	0	0	0	0	0	0	0	0	0
764	0	0	0	0	0	0	0	0	0	0	0	0	0	0	0
765	1	0	3	0	1	2	0	0	0	0	0	0	7	0	7
766	0	0	0	0	1	0	0	0	0	0	0	0	1	0	1
767	1	0	0	2	1	0	0	0	0	0	0	0	4	0	4
768	0	2	1	0	1	0	0	-1	-1	0	0	0	4	-2	6
769	0	1	0	0	0	0	0	0	0	0	0	0	1	0	1
770	2	1	0	0	0	0	0	0	0	0	0	0	3	0	3
771	0	0	0	0	0	0	0	0	0	0	0	0	0	0	0
772	0	0	0	0	1	0	0	0	0	0	0	0	1	0	1
773	2	4	1	0	0	0	0	0	0	0	0	0	7	0	7
774	0	0	0	0	0	0	-1	0	0	0	0	0	0	-1	1
775	0	1	0	0	0	0	0	-4	0	0	0	0	1	-4	5
776	0	0	0	0	0	0	-1	0	0	0	0	0	0	-1	1
777	0	0	0	0	0	0	0	0	0	0	0	0	0	0	0
778	0	0	0	0	0	0	0	0	0	0	0	0	0	0	0
779	0	0	0	0	0	0	0	0	0	0	0	0	0	0	0
780	0	0	0	0	0	0	0	0	0	0	0	0	0	0	0
781	0	0	0	0	0	0	0	0	0	0	0	0	0	0	0
782	0	0	0	0	0	0	0	0	0	0	0	0	0	0	0
783	0	1	0	0	0	0	0	0	0	0	0	0	1	0	1
784	0	2	0	0	0	0	0	0	0	0	0	0	2	0	2
785	4	3	0	0	0	0	0	0	0	0	0	0	7	0	7
786	0	2	1	0	0	0	0	0	0	0	0	0	3	0	3
787	0	0	0	0	0	0	0	-1	0	-1	0	0	0	-2	2
788	0	0	0	0	0	0	0	0	-9	0	0	0	0	-9	9
789	0	0	0	0	0	0	-1	-16	0	0	0	0	0	-17	17
790	0	0	0	0	0	0	-6	0	-2	0	0	0	0	-8	8
791	0	0	0	0	0	0	0	-1	0	0	0	0	0	-1	1
792	0	0	0	0	0	0	-2	0	0	0	0	0	0	-2	2
793	0	0	0	0	0	0	-2	0	0	0	0	0	0	-2	2
794	0	0	0	0	0	0	0	0	-1	0	0	0	0	-1	1
795	0	1	0	0	0	0	0	0	0	0	0	0	1	0	1
796	0	0	0	0	1	0	0	0	0	0	0	0	1	0	1
797	0	0	0	0	0	0	0	0	0	0	0	0	0	0	0
798	2	0	5	0	0	0	0	0	0	0	0	0	7	0	7
799	0	0	0	0	0	0	0	0	0	0	0	0	0	0	0
800	2	5	3	0	0	0	0	0	0	0	0	0	10	0	10
801	0	0	0	0	0	0	0	0	0	0	0	0	0	0	0
802	0	5	0	0	0	0	0	0	0	0	0	0	5	0	5
803	0	0	0	0	0	0	0	0	-1	0	0	0	0	-1	1
804	0	0	0	0	0	0	0	-1	0	0	0	0	0	-1	1
805	0	0	0	0	0	0	0	0	0	0	0	0	0	0	0
806	0	0	0	0	0	0	0	-3	0	0	0	0	0	-3	3
807	0	0	0	0	0	0	0	0	0	0	0	0	0	0	0
808	0	0	0	0	0	0	0	0	-1	0	0	0	0	-1	1
809	0	0	0	0	0	0	0	0	0	0	0	0	0	0	0
810	0	5	2	0	0	0	0	0	0	0	0	0	7	0	7
811	0	0	0	0	0	0	0	0	0	0	0	0	0	0	0
812	1	2	0	0	0	1	0	0	-1	0	0	0	4	-1	5
813	0	0	0	0	0	0	0	0	0	0	0	0	0	0	0
814	0	1	0	0	0	0	-1	-1	0	0	0	0	1	-2	3
815	0	0	0	0	0	0	0	0	0	0	0	0	0	0	0
816	0	0	0	0	0	0	0	0	0	0	0	0	0	0	0
817	0	0	0	0	0	0	0	0	0	0	0	0	0	0	0
818	1	0	0	0	0	0	0	0	0	0	0	0	1	0	1
819	0	0	0	0	0	0	0	0	0	0	0	0	0	0	0
820	1	3	0	0	0	0	0	0	0	0	0	0	4	0	4
821	0	1	0	0	0	0	0	0	0	0	0	0	1	0	1
822	0	0	0	0	0	0	0	0	0	0	0	0	0	0	0
823	0	0	0	0	0	0	0	0	0	0	0	0	0	0	0
824	0	0	0	0	0	0	0	-3	0	0	0	0	0	-3	3
825	1	0	0	0	0	0	-1	0	0	0	0	0	1	-1	2
826	0	0	0	0	0	0	-3	0	-2	0	0	0	0	-5	5
827	0	1	0	0	0	0	-1	-2	-1	0	0	0	1	-4	5
828	0	3	0	0	0	1	-1	-5	0	0	0	0	4	-6	10
829	0	0	0	0	1	0	-1	0	0	0	0	0	1	-1	2
830	0	1	0	0	0	0	0	0	0	0	0	0	1	0	1
831	0	0	0	0	0	0	0	0	0	0	0	0	0	0	0
832	0	0	0	0	0	0	0	-6	0	0	0	0	0	-6	6
833	0	0	0	0	0	0	0	-5	-3	0	0	0	0	-8	8
834	0	0	0	0	0	0	-4	0	0	0	0	0	0	-4	4
835	0	1	4	0	0	0	0	0	0	0	0	0	5	0	5
836	0	0	0	0	0	0	0	0	0	0	0	0	0	0	0
837	0	0	0	0	0	0	0	0	0	0	0	0	0	0	0
838	0	2	2	0	0	0	0	0	0	0	0	0	4	0	4
839	0	0	0	0	0	0	0	-1	0	0	0	0	0	-1	1
840	0	0	0	0	0	0	0	0	0	0	0	0	0	0	0
841	0	0	0	0	0	0	0	0	0	0	0	0	0	0	0
842	0	0	0	0	0	0	0	0	0	0	0	0	0	0	0
843	0	0	0	0	0	0	0	0	0	0	0	0	0	0	0
844	0	0	0	0	0	0	0	0	0	0	0	0	0	0	0
845	0	0	1	0	0	0	0	0	0	0	0	0	1	0	1
846	0	5	0	0	0	0	0	0	0	0	0	0	5	0	5
847	0	0	0	0	0	0	0	0	0	0	0	0	0	0	0
848	0	0	0	0	0	0	0	0	0	0	0	0	0	0	0
849	0	0	0	0	0	0	0	0	0	0	0	0	0	0	0
850	0	0	0	0	0	0	0	0	0	0	0	0	0	0	0
851	0	0	0	0	0	0	0	-1	0	0	0	0	0	-1	1
852	0	0	0	0	0	0	0	0	0	0	0	0	0	0	0
853	0	0	0	0	2	2	0	0	-1	0	0	0	4	-1	5
854	0	1	1	0	6	0	0	0	0	0	0	0	8	0	8
855	1	0	1	0	0	0	0	0	0	0	0	0	2	0	2
856	1	2	0	0	0	0	0	-2	0	0	0	0	3	-2	5
857	0	0	0	0	0	0	-1	0	0	0	0	0	0	-1	1
858	0	0	0	0	0	0	0	0	0	0	0	0	0	0	0
859	0	0	0	0	0	0	0	0	0	0	0	0	0	0	0
860	0	0	0	0	0	0	0	0	0	0	0	0	0	0	0
861	0	0	0	0	0	0	0	0	0	0	0	0	0	0	0
862	0	0	0	0	0	0	0	0	0	0	0	0	0	0	0
863	0	0	0	0	0	0	0	0	0	0	0	0	0	0	0
864	0	0	0	0	0	0	0	0	0	0	0	0	0	0	0
865	0	0	0	0	0	0	0	0	0	0	0	0	0	0	0
866	0	0	0	0	0	0	0	0	-2	0	0	0	0	-2	2
867	4	6	0	0	0	0	0	-2	0	0	0	0	10	-2	12
868	0	0	0	0	0	0	-2	-1	0	0	0	0	0	-3	3
869	1	2	0	0	0	0	0	0	0	0	0	0	3	0	3
870	0	0	0	0	0	0	0	0	0	0	0	0	0	0	0
871	0	0	0	0	0	0	0	-2	0	0	0	0	0	-2	2
872	0	0	0	0	0	0	0	-1	0	0	0	0	0	-1	1
873	0	0	0	0	0	0	0	0	0	0	0	0	0	0	0
874	0	0	0	0	0	0	0	0	0	0	0	0	0	0	0
875	0	0	0	0	0	0	0	0	0	0	0	0	0	0	0
876	0	0	0	0	0	0	0	0	0	0	0	0	0	0	0
877	0	1	0	0	0	0	0	0	0	0	0	0	1	0	1
878	0	0	0	0	0	0	0	0	0	0	0	0	0	0	0
879	0	1	0	0	0	0	0	0	0	0	0	0	1	0	1
880	0	0	0	0	0	0	0	0	-1	0	0	0	0	-1	1
881	0	0	0	0	0	0	0	0	0	0	0	0	0	0	0
882	1	1	0	0	0	0	0	0	-1	0	0	0	2	-1	3
883	0	0	0	0	0	0	0	0	0	0	0	0	0	0	0
884	0	1	1	0	0	0	0	0	0	0	0	0	2	0	2
885	0	0	0	0	0	0	0	-2	-1	0	0	0	0	-3	3
886	0	0	1	0	0	0	0	-1	-1	0	0	0	1	-2	3
887	0	0	0	1	0	0	0	-2	0	0	0	0	1	-2	3
888	1	1	0	0	0	0	-2	0	-1	0	0	0	2	-3	5
889	1	1	0	0	0	0	-3	-2	0	0	0	0	2	-5	7
890	0	0	0	0	0	0	0	0	0	0	0	0	0	0	0
891	0	0	0	0	0	0	0	0	0	0	0	0	0	0	0
892	0	0	0	0	0	0	0	0	0	0	0	0	0	0	0
893	0	0	0	0	0	0	0	0	0	0	0	0	0	0	0
894	0	0	0	0	0	0	0	0	0	0	0	0	0	0	0
895	0	0	0	0	0	0	0	0	0	0	0	0	0	0	0
896	0	0	0	0	0	0	-1	0	0	0	0	0	0	-1	1
897	0	0	0	0	0	0	0	0	0	0	0	0	0	0	0
898	0	1	0	0	0	0	0	0	0	0	0	0	1	0	1
899	6	4	1	0	0	0	0	0	0	0	0	0	11	0	11
900	4	6	0	0	0	0	0	-1	0	0	0	0	10	-1	11
901	0	0	0	0	0	0	-1	0	0	0	0	0	0	-1	1
902	0	0	0	0	0	0	0	0	0	0	0	0	0	0	0
903	0	0	0	0	0	0	0	-1	0	0	0	0	0	-1	1
904	0	0	0	0	0	0	-2	0	-2	0	0	0	0	-4	4
905	0	0	0	0	0	0	0	0	0	0	0	0	0	0	0
906	0	1	0	0	0	0	0	0	0	0	0	0	1	0	1
907	0	0	0	0	0	0	0	0	0	0	0	0	0	0	0
908	0	0	0	0	0	0	0	0	0	0	0	0	0	0	0
909	3	0	0	0	0	0	0	0	0	0	0	0	3	0	3
910	0	0	0	0	0	0	0	0	0	0	0	0	0	0	0
911	0	2	4	1	0	0	0	0	0	0	0	0	7	0	7
912	1	0	0	0	0	0	-1	0	0	0	0	0	1	-1	2
913	1	1	2	0	0	0	0	0	-2	0	0	0	4	-2	6
914	1	5	2	0	0	0	-1	-1	0	0	0	0	8	-2	10
915	0	0	0	0	0	0	0	0	0	0	0	0	0	0	0
916	0	7	1	0	0	0	-1	0	0	0	0	0	8	-1	9
917	0	2	0	0	0	0	-1	-1	0	0	0	0	2	-2	4
918	0	0	0	0	0	0	0	0	0	0	0	0	0	0	0
919	0	0	2	0	0	0	0	0	0	0	0	0	2	0	2
920	0	0	0	0	0	0	0	-1	0	0	0	0	0	-1	1
921	0	4	0	0	0	0	0	-1	0	0	0	0	4	-1	5
922	0	0	0	0	0	0	-1	0	0	0	0	0	0	-1	1
923	0	0	0	0	0	0	0	0	0	0	0	0	0	0	0
924	1	0	0	0	0	0	0	0	0	0	0	0	1	0	1
925	0	0	0	0	0	0	0	0	0	0	0	0	0	0	0
926	2	0	0	0	0	0	0	0	0	0	0	0	2	0	2
927	0	0	0	0	0	0	-1	0	0	0	0	0	0	-1	1
928	0	0	0	0	0	0	0	-2	0	0	0	0	0	-2	2
929	0	0	0	0	0	0	-1	-4	0	0	0	0	0	-5	5
930	0	0	0	0	0	0	0	0	0	0	0	0	0	0	0
931	0	0	0	0	0	0	0	0	0	0	0	0	0	0	0
932	0	0	0	0	0	0	0	-1	0	0	0	0	0	-1	1
933	0	0	0	0	0	0	0	0	0	0	0	0	0	0	0
934	0	0	0	0	0	0	0	0	0	0	0	0	0	0	0
935	0	0	0	0	0	0	0	0	0	0	0	0	0	0	0
936	0	0	0	0	0	0	0	0	0	0	0	0	0	0	0
937	0	0	0	0	0	0	0	0	-3	0	0	0	0	-3	3
938	0	0	0	0	0	0	0	-5	-2	0	0	0	0	-7	7
939	0	0	0	0	0	0	0	0	0	0	0	0	0	0	0
940	0	0	0	0	0	0	0	0	0	0	0	0	0	0	0
941	0	0	1	0	0	0	0	0	0	0	0	0	1	0	1
942	2	2	0	0	0	0	0	0	0	0	0	0	4	0	4
943	0	0	0	0	0	0	0	0	-1	0	0	0	0	-1	1
944	0	0	0	0	0	0	0	-2	0	0	0	0	0	-2	2
945	0	2	1	0	0	0	-1	0	0	0	0	0	3	-1	4
946	0	0	1	0	0	0	0	-1	0	0	0	0	1	-1	2
947	0	5	0	0	0	0	0	0	0	0	0	0	5	0	5
948	0	0	0	0	0	0	0	-2	0	0	0	0	0	-2	2
949	1	1	2	0	0	0	-1	0	0	0	0	0	4	-1	5
950	0	2	3	0	0	0	0	0	-1	0	0	0	5	-1	6
951	0	0	0	0	0	0	0	0	0	0	0	0	0	0	0
952	0	0	1	0	0	0	-2	0	-2	0	0	0	1	-4	5
953	0	0	0	0	0	0	0	-11	0	0	0	0	0	-11	11
954	1	1	0	0	0	0	0	0	0	0	0	0	2	0	2
955	0	0	0	0	0	0	0	0	0	0	0	0	0	0	0
956	1	0	0	0	0	0	0	0	0	0	0	0	1	0	1
957	0	0	0	0	0	0	0	0	0	0	0	0	0	0	0
958	0	0	0	0	0	1	0	0	0	0	0	0	1	0	1
959	0	0	1	0	0	0	0	0	0	0	0	0	1	0	1
960	0	0	0	0	0	1	0	0	0	0	0	0	1	0	1
961	1	0	0	0	1	0	0	0	0	0	0	0	2	0	2
962	2	13	11	1	0	0	0	0	0	0	0	0	27	0	27
963	0	0	0	0	0	0	0	0	-1	0	0	0	0	-1	1
964	3	4	0	0	0	0	0	-1	0	0	0	0	7	-1	8
965	1	1	0	0	0	0	0	0	-1	0	0	0	2	-1	3
966	0	0	0	0	0	0	0	-2	-1	0	0	0	0	-3	3
967	1	1	2	0	0	0	0	-1	0	0	0	0	4	-1	5
968	0	0	0	0	0	0	0	-11	0	0	0	0	0	-11	11
969	0	1	0	0	0	0	0	0	0	-3	0	0	1	-3	4
970	0	1	0	0	0	0	-1	0	-1	0	0	0	1	-2	3
971	0	0	0	0	0	0	0	-1	0	0	0	0	0	-1	1
972	0	0	0	0	0	0	0	0	0	0	0	0	0	0	0
973	0	0	0	0	0	0	0	0	0	0	0	0	0	0	0
974	0	0	0	0	0	0	0	0	0	0	0	0	0	0	0
975	0	0	0	0	0	0	0	-2	0	0	0	0	0	-2	2
976	0	0	0	0	0	0	0	0	0	0	0	0	0	0	0
977	0	0	0	0	0	0	0	0	0	0	0	0	0	0	0
978	0	0	0	0	0	0	0	0	0	0	0	0	0	0	0
979	1	2	8	0	0	0	0	0	0	0	0	0	11	0	11
980	1	4	0	0	0	0	0	0	0	0	0	0	5	0	5
981	0	0	0	0	0	0	0	0	-1	0	0	0	0	-1	1
982	1	0	2	1	0	0	0	0	0	0	0	0	4	0	4
983	0	2	0	2	0	0	0	0	0	0	0	0	4	0	4
984	0	2	0	0	0	0	0	0	0	0	0	0	2	0	2
985	19	11	9	11	15	4	0	0	0	0	0	0	69	0	69
986	0	0	0	0	0	0	0	0	0	0	0	0	0	0	0
987	0	0	0	0	0	0	0	0	0	0	0	0	0	0	0
988	0	0	0	0	0	0	0	0	-1	0	0	0	0	-1	1
989	0	0	0	0	0	0	0	0	0	0	0	0	0	0	0
990	0	0	0	0	0	0	0	0	0	0	0	0	0	0	0
991	0	0	0	0	0	0	-1	-1	0	0	0	0	0	-2	2
992	0	0	0	0	0	0	0	0	0	0	0	0	0	0	0
993	0	0	0	0	0	0	-1	0	0	0	0	0	0	-1	1
994	3	2	0	0	0	0	0	0	0	0	0	0	5	0	5
995	0	0	0	0	0	0	0	0	0	0	0	0	0	0	0
996	0	0	0	0	0	0	0	0	0	0	0	0	0	0	0
997	0	0	0	0	0	0	0	0	0	0	0	0	0	0	0
998	0	0	0	0	0	0	0	0	0	0	0	0	0	0	0
999	0	1	0	0	0	0	0	0	0	0	0	0	1	0	1
1000	0	1	0	0	0	0	0	0	0	0	0	0	1	0	1
1001	0	1	1	0	0	0	0	0	0	0	0	0	2	0	2
1002	0	0	0	0	0	0	-1	-1	0	0	0	0	0	-2	2
1003	0	1	0	0	0	0	0	0	0	0	0	0	1	0	1
1004	0	0	0	0	0	0	0	0	0	0	0	0	0	0	0
1005	0	4	1	1	0	0	0	0	0	0	0	0	6	0	6
1006	0	0	0	0	0	0	0	0	0	0	0	0	0	0	0
1007	2	1	1	0	0	0	0	-5	0	0	0	0	4	-5	9
1008	1	3	2	0	0	0	-2	0	0	0	0	0	6	-2	8
1009	0	0	1	0	0	0	0	-2	-4	0	-1	0	1	-7	8
1010	0	0	1	0	0	0	-1	-1	0	0	0	0	1	-2	3
1011	0	0	3	0	0	0	0	0	-1	0	0	0	3	-1	4
1012	0	0	0	0	0	0	0	0	0	0	0	0	0	0	0
1013	0	6	22	2	3	1	0	-1	0	0	0	0	34	-1	35
1014	2	1	4	0	0	0	-1	0	-2	0	0	0	7	-3	10
1015	0	0	0	0	0	0	0	0	0	0	0	0	0	0	0
1016	0	0	0	0	0	0	0	0	-2	0	0	0	0	-2	2
1017	0	0	0	0	0	0	-1	-9	0	0	0	0	0	-10	10
1018	0	0	0	0	0	0	-4	0	0	0	0	0	0	-4	4
1019	0	0	0	0	0	0	-1	0	0	0	0	0	0	-1	1
1020	0	0	0	0	0	0	0	-2	0	0	0	0	0	-2	2
1021	0	0	0	0	0	0	0	0	0	0	0	0	0	0	0
1022	0	1	0	0	0	0	0	0	0	0	0	0	1	0	1
1023	1	2	0	0	0	0	0	0	-1	0	0	0	3	-1	4
1024	0	0	0	0	0	0	0	0	0	0	0	0	0	0	0
1025	0	1	0	0	0	0	0	0	0	0	0	0	1	0	1
1026	0	0	0	0	0	0	0	0	0	0	0	0	0	0	0
1027	0	0	0	0	0	0	0	0	0	0	0	0	0	0	0
1028	0	0	0	0	0	0	0	0	0	0	0	0	0	0	0
1029	0	0	0	0	0	0	0	0	0	0	0	0	0	0	0
1030	0	0	0	0	0	0	0	0	0	0	0	0	0	0	0
1031	0	0	0	0	0	0	0	0	0	0	0	0	0	0	0
1032	0	0	0	0	0	0	0	0	0	0	0	0	0	0	0
1033	0	0	0	0	0	0	0	0	0	0	0	0	0	0	0
1034	0	0	0	0	0	0	0	0	0	0	0	0	0	0	0
1035	0	0	0	0	0	0	0	0	0	0	0	0	0	0	0
1036	0	0	0	0	0	0	0	0	0	0	0	0	0	0	0
1037	0	0	0	0	0	0	0	0	0	0	0	0	0	0	0
1038	0	0	0	0	0	0	0	0	0	0	0	0	0	0	0
1039	0	0	0	0	0	0	0	0	0	0	0	0	0	0	0
1040	0	0	0	0	0	0	0	0	0	0	0	0	0	0	0
1041	0	0	0	0	0	0	0	-6	0	0	0	0	0	-6	6
1042	0	0	0	0	0	0	0	0	0	0	0	0	0	0	0
1043	0	0	0	0	0	0	0	0	0	0	0	0	0	0	0
1044	0	0	0	0	0	0	0	0	0	0	0	0	0	0	0
1045	0	0	0	0	0	0	0	0	0	0	0	0	0	0	0
1046	0	0	0	0	0	0	0	0	0	0	0	0	0	0	0
1047	0	0	1	0	0	0	0	0	-1	0	0	0	1	-1	2
1048	0	2	0	0	0	0	0	0	0	0	0	0	2	0	2
1049	0	0	0	0	0	0	0	0	0	0	0	0	0	0	0
1050	0	0	0	0	0	0	0	0	-1	0	0	0	0	-1	1
1051	3	0	2	0	0	0	0	-6	-1	0	0	0	5	-7	12
1052	0	0	0	0	0	0	0	0	0	0	0	0	0	0	0
1053	0	0	0	0	0	0	0	0	0	0	0	0	0	0	0
1054	0	0	0	0	0	0	-2	0	0	0	0	0	0	-2	2
1055	0	0	0	0	0	0	0	0	0	0	0	0	0	0	0
1056	0	0	0	0	0	0	0	0	0	0	0	0	0	0	0
1057	0	0	0	0	0	0	0	0	0	0	0	0	0	0	0
1058	3	16	5	0	0	0	0	0	0	0	0	0	24	0	24
1059	0	7	0	0	0	0	-1	0	-4	0	0	0	7	-5	12
1060	0	0	0	0	0	0	0	0	-1	0	0	0	0	-1	1
1061	0	0	0	0	0	0	0	-2	0	0	0	0	0	-2	2
1062	0	0	0	0	1	0	0	0	0	0	0	0	1	0	1
1063	0	0	0	0	0	0	0	0	0	0	0	0	0	0	0
1064	1	2	2	0	0	0	0	0	0	0	0	0	5	0	5
1065	1	0	2	0	0	0	0	0	0	0	0	0	3	0	3
1066	0	0	0	0	0	0	0	-3	0	0	0	0	0	-3	3
1067	0	0	0	0	0	0	0	-1	0	0	0	0	0	-1	1
1068	0	0	0	0	0	0	0	0	0	0	0	0	0	0	0
1069	0	5	5	0	0	1	0	0	-2	0	0	0	11	-2	13
1070	4	5	0	0	0	0	0	-3	-1	0	0	0	9	-4	13
1071	0	0	0	0	0	0	-3	-3	-1	0	0	0	0	-7	7
1072	0	0	2	3	1	2	-4	-2	-1	0	0	0	8	-7	15
1073	0	2	5	4	9	5	0	0	0	0	0	0	25	0	25
1074	1	1	6	2	0	0	0	-1	-2	0	0	0	10	-3	13
1075	0	0	1	0	0	1	0	-3	0	0	0	0	2	-3	5
1076	3	4	2	0	1	0	0	-1	0	0	0	0	10	-1	11
1077	0	0	1	1	0	0	-1	0	0	0	0	0	2	-1	3
1078	0	0	0	0	0	0	0	0	-2	0	0	0	0	-2	2
1079	1	9	0	0	0	0	0	-1	0	0	0	0	10	-1	11
1080	2	0	0	0	0	0	-2	0	0	0	0	0	2	-2	4
1081	0	0	0	0	0	0	0	0	0	0	0	0	0	0	0
1082	0	0	0	0	0	0	0	0	0	0	0	0	0	0	0
1083	0	0	0	0	0	0	0	0	0	0	0	0	0	0	0
1084	0	0	0	0	0	0	0	0	0	0	0	0	0	0	0
1085	0	0	0	0	0	0	0	0	0	0	0	0	0	0	0
1086	0	0	0	0	0	0	0	0	0	0	0	0	0	0	0
1087	0	0	0	0	0	0	0	0	0	0	0	0	0	0	0
1088	0	0	0	0	0	0	0	0	0	0	0	0	0	0	0
1089	0	0	0	0	0	0	0	0	0	0	0	0	0	0	0
1090	0	0	0	0	0	0	0	0	0	0	0	0	0	0	0
1091	0	0	0	0	0	0	0	0	0	0	0	0	0	0	0
1092	0	0	0	0	0	0	0	0	0	0	0	0	0	0	0
1093	0	0	0	0	0	0	0	-1	-3	0	0	0	0	-4	4
1094	0	0	0	0	0	0	0	-4	0	0	0	0	0	-4	4
1095	0	0	0	0	0	0	-1	-8	-1	-1	0	0	0	-11	11
1096	0	0	0	0	0	0	0	-8	-1	0	0	0	0	-9	9
1097	2	5	0	0	0	0	-2	-2	0	0	0	0	7	-4	11
1098	0	0	0	0	0	0	-1	-3	0	0	0	0	0	-4	4
1099	0	0	0	0	0	0	0	0	0	0	0	0	0	0	0
1100	0	3	5	4	3	1	0	0	0	0	0	0	16	0	16
1101	0	0	0	0	0	0	0	0	-1	0	0	0	0	-1	1
1102	2	0	0	0	0	0	0	-5	-1	0	0	0	2	-6	8
1103	0	1	0	0	0	0	-4	-3	0	-2	0	0	1	-9	10
1104	0	0	0	0	0	0	0	-4	0	0	0	0	0	-4	4
1105	0	1	0	0	0	0	0	-2	0	0	0	0	1	-2	3
1106	0	0	0	0	0	0	0	0	0	0	0	0	0	0	0
1107	0	0	0	0	0	0	0	0	0	0	0	0	0	0	0
1108	0	0	0	0	0	0	0	0	0	0	0	0	0	0	0
1109	0	0	0	0	0	0	0	0	0	0	0	0	0	0	0
1110	0	3	0	0	0	0	0	0	0	0	0	0	3	0	3
1111	4	9	2	0	0	0	0	0	0	0	0	0	15	0	15
1112	1	9	1	0	0	0	0	0	0	0	0	0	11	0	11
1113	0	1	0	0	0	0	0	0	0	0	0	0	1	0	1
1114	0	0	0	0	0	0	0	-2	0	-1	0	0	0	-3	3
1115	0	0	0	0	0	0	0	0	-1	0	0	0	0	-1	1
1116	0	0	0	0	0	0	-1	-4	0	0	0	0	0	-5	5
1117	0	0	0	0	0	0	0	0	0	0	0	0	0	0	0
1118	0	0	0	0	0	0	0	-2	0	0	0	0	0	-2	2
1119	1	0	0	0	0	0	0	0	0	0	0	0	1	0	1
1120	0	0	0	0	0	0	0	0	0	0	0	0	0	0	0
1121	0	0	0	0	0	0	0	0	0	0	0	0	0	0	0
1122	0	0	0	0	0	0	0	0	0	0	0	0	0	0	0
1123	0	0	0	0	0	0	0	0	0	0	0	0	0	0	0
1124	0	0	0	0	0	0	0	0	0	0	0	0	0	0	0
1125	0	0	0	0	0	0	0	0	0	0	0	0	0	0	0
1126	2	0	1	2	1	0	0	0	0	0	0	0	6	0	6
1127	0	0	2	0	0	0	0	0	0	0	0	0	2	0	2
1128	4	1	2	0	0	0	0	0	-2	0	0	0	7	-2	9
1129	11	7	1	0	0	0	0	-2	0	0	0	0	19	-2	21
1130	0	0	0	0	0	0	0	-3	0	0	0	0	0	-3	3
1131	0	0	0	0	0	0	-4	0	-1	0	0	0	0	-5	5
1132	0	0	0	0	0	0	0	0	-3	0	0	0	0	-3	3
1133	0	1	0	0	0	0	-1	-4	0	0	0	0	1	-5	6
1134	1	0	0	0	0	0	-1	0	0	0	0	0	1	-1	2
1135	0	0	0	0	0	0	0	0	0	0	0	0	0	0	0
1136	0	0	0	0	0	0	0	0	0	0	0	0	0	0	0
1137	0	0	0	0	0	0	0	0	0	0	0	0	0	0	0
1138	0	0	0	0	0	0	0	0	0	0	0	0	0	0	0
1139	0	0	0	0	0	0	0	0	0	0	0	0	0	0	0
1140	1	3	5	0	0	0	0	0	0	0	0	0	9	0	9
1141	0	12	1	0	0	0	0	0	0	0	0	0	13	0	13
1142	1	0	0	0	0	0	0	0	0	0	0	0	1	0	1
1143	0	0	0	0	0	0	0	0	0	0	0	0	0	0	0
1144	0	0	0	0	0	0	0	0	0	0	0	0	0	0	0
1145	0	0	0	0	0	0	0	0	0	0	0	0	0	0	0
1146	0	0	0	0	0	0	0	0	0	0	0	0	0	0	0
1147	0	0	1	0	0	0	0	0	0	0	0	0	1	0	1
1148	0	1	0	0	0	0	0	0	0	0	0	0	1	0	1
1149	0	0	0	0	0	0	0	0	0	0	0	0	0	0	0
1150	0	0	0	0	0	0	0	0	0	0	0	0	0	0	0
1151	0	1	1	0	0	0	0	0	0	0	0	0	2	0	2
1152	0	0	1	0	0	0	0	0	0	0	0	0	1	0	1
1153	0	0	0	0	0	0	0	0	0	0	0	0	0	0	0
1154	0	0	0	0	0	0	0	0	0	0	0	0	0	0	0
1155	1	4	1	0	0	1	0	0	0	0	0	0	7	0	7
1156	0	0	1	0	2	0	0	-2	0	0	0	0	3	-2	5
1157	0	0	0	0	0	0	-1	0	-1	0	0	0	0	-2	2
1158	0	0	0	0	1	0	0	0	0	0	0	0	1	0	1
1159	0	0	0	0	0	0	0	0	0	0	0	0	0	0	0
1160	2	1	1	0	0	0	0	-3	0	0	0	0	4	-3	7
1161	1	0	1	0	0	0	0	0	-1	0	0	0	2	-1	3
1162	0	8	3	0	0	0	0	0	0	0	0	0	11	0	11
1163	1	2	0	0	0	0	0	0	0	0	0	0	3	0	3
1164	0	0	0	0	0	0	-1	0	0	0	0	0	0	-1	1
1165	0	0	0	0	0	4	0	0	-2	0	0	0	4	-2	6
1166	0	0	0	0	2	4	0	-5	0	0	0	0	6	-5	11
1167	0	2	0	0	1	0	-1	-2	0	0	0	0	3	-3	6
1168	0	0	0	0	1	0	-1	0	-3	0	0	0	1	-4	5
1169	0	0	0	0	1	0	0	0	0	0	0	0	1	0	1
1170	0	1	0	0	0	0	0	0	0	0	0	0	1	0	1
1171	0	0	0	0	0	0	0	0	0	0	0	0	0	0	0
1172	0	0	0	0	0	0	0	0	0	0	0	0	0	0	0
1173	0	0	0	0	0	0	0	0	0	0	0	0	0	0	0
1174	0	0	0	0	0	0	0	0	0	0	0	0	0	0	0
1175	0	0	0	0	0	0	0	0	0	0	0	0	0	0	0
1176	0	0	0	0	0	0	0	0	0	0	0	0	0	0	0
1177	1	0	0	0	0	0	0	0	0	0	0	0	1	0	1
1178	1	0	0	0	0	0	0	0	0	0	0	0	1	0	1
1179	0	0	0	0	0	0	0	0	0	0	0	0	0	0	0
1180	0	0	0	0	0	0	-1	-4	-4	0	0	0	0	-9	9
1181	0	0	0	0	0	0	-3	-2	0	0	0	0	0	-5	5
1182	0	0	0	0	0	0	0	0	0	0	0	0	0	0	0
1183	0	0	0	0	0	0	0	0	0	0	0	0	0	0	0
1184	2	0	0	0	0	0	0	0	0	0	0	0	2	0	2
1185	2	3	6	0	0	0	0	0	0	0	0	0	11	0	11
1186	0	0	0	0	0	0	-1	-1	0	0	0	0	0	-2	2
1187	2	4	1	0	0	0	-1	0	0	0	0	0	7	-1	8
1188	0	1	2	0	0	0	-1	0	-1	0	0	0	3	-2	5
1189	0	0	0	0	0	0	0	0	0	0	0	0	0	0	0
1190	2	3	0	0	0	0	0	0	0	0	0	0	5	0	5
1191	1	0	0	0	0	0	0	0	0	0	0	0	1	0	1
1192	0	0	0	0	0	0	0	0	0	0	0	0	0	0	0
1193	0	2	1	0	0	0	0	0	0	0	0	0	3	0	3
1194	0	24	6	0	0	0	0	0	0	0	0	0	30	0	30
1195	0	0	0	0	0	0	0	0	0	0	0	0	0	0	0
1196	0	0	0	0	0	0	0	0	0	0	0	0	0	0	0
1197	1	1	0	0	0	0	0	0	0	0	0	0	2	0	2
1198	0	0	0	0	0	0	-1	0	0	0	0	0	0	-1	1
1199	0	0	0	0	0	0	0	0	0	0	0	0	0	0	0
1200	0	0	0	0	0	0	0	0	-1	0	0	0	0	-1	1
1201	0	0	0	0	0	2	0	-3	0	0	0	0	2	-3	5
1202	0	0	0	2	1	0	0	0	0	0	0	0	3	0	3
1203	0	0	0	0	0	0	0	0	0	-1	0	0	0	-1	1
1204	0	3	0	0	0	0	0	0	0	0	0	0	3	0	3
1205	0	13	4	0	0	0	0	-2	-2	0	0	0	17	-4	21
1206	0	0	0	0	0	1	0	-2	0	0	0	0	1	-2	3
1207	0	0	0	0	0	0	0	0	0	0	0	0	0	0	0
1208	6	0	7	0	1	0	0	0	0	0	0	0	14	0	14
1209	0	0	0	0	0	0	0	0	0	0	0	0	0	0	0
1210	0	2	0	0	0	0	0	0	-3	0	0	0	2	-3	5
1211	1	0	2	0	0	0	0	-6	0	0	0	0	3	-6	9
1212	0	0	0	0	0	0	0	0	0	0	0	0	0	0	0
1213	0	0	0	0	0	0	0	0	0	0	0	0	0	0	0
1214	0	0	0	0	0	0	0	-1	0	0	0	0	0	-1	1
1215	0	0	0	0	0	0	0	-1	0	0	0	0	0	-1	1
1216	0	0	0	0	0	0	0	0	0	0	0	0	0	0	0
1217	0	0	0	0	0	0	0	0	-6	0	0	0	0	-6	6
1218	0	0	0	0	0	0	0	-3	0	0	0	0	0	-3	3
1219	0	0	0	0	0	0	0	0	0	0	0	0	0	0	0
1220	0	0	0	0	0	0	0	0	0	0	0	0	0	0	0
1221	0	0	0	0	0	0	0	0	0	0	0	0	0	0	0
1222	0	0	0	0	0	0	0	0	0	0	0	0	0	0	0
1223	0	0	0	0	0	0	0	0	-6	0	0	0	0	-6	6
1224	0	0	0	0	0	0	0	-11	0	0	0	0	0	-11	11
1225	0	0	0	0	0	0	-1	-3	-11	0	0	0	0	-15	15
1226	0	0	0	0	0	0	0	-2	0	0	0	0	0	-2	2
1227	0	0	0	0	0	0	0	0	0	0	0	0	0	0	0
1228	0	0	0	0	0	0	0	0	0	0	0	0	0	0	0
1229	0	0	0	0	0	0	0	0	0	0	0	0	0	0	0
1230	0	0	1	0	0	0	0	0	0	0	0	0	1	0	1
1231	1	0	0	0	0	0	0	0	0	0	0	0	1	0	1
1232	1	2	1	1	0	0	0	0	0	0	0	0	5	0	5
1233	0	0	0	0	0	0	0	0	0	0	0	0	0	0	0
1234	0	2	0	0	0	0	0	0	0	0	0	0	2	0	2
1235	0	0	1	0	0	0	0	0	0	0	0	0	1	0	1
1236	0	6	3	1	0	0	0	0	0	0	0	0	10	0	10
1237	1	1	1	0	0	0	0	0	0	0	0	0	3	0	3
1238	0	0	0	0	0	0	0	0	0	0	0	0	0	0	0
1239	1	1	9	2	0	2	0	0	0	0	0	0	15	0	15
1240	0	5	0	0	1	0	0	0	0	0	0	0	6	0	6
1241	0	0	0	0	0	0	0	0	0	0	0	0	0	0	0
1242	0	1	0	0	0	0	0	0	0	0	0	0	1	0	1
1243	0	0	0	0	0	0	0	0	0	0	0	0	0	0	0
1244	0	0	0	0	0	0	0	0	0	0	0	0	0	0	0
1245	0	0	0	0	0	0	0	0	0	0	0	0	0	0	0
1246	0	0	0	0	0	0	0	0	0	0	0	0	0	0	0
1247	0	0	0	0	0	0	0	0	0	0	0	0	0	0	0
1248	0	0	0	0	0	0	0	0	0	0	0	0	0	0	0
1249	0	0	0	0	0	0	-1	0	0	0	0	0	0	-1	1
1250	0	0	0	0	0	0	0	0	-4	0	0	0	0	-4	4
1251	1	0	0	0	0	0	0	0	0	0	0	0	1	0	1
1252	0	0	0	0	0	0	0	0	0	0	0	0	0	0	0
1253	0	1	0	0	0	0	0	0	0	0	0	0	1	0	1
1254	0	0	0	0	0	0	0	0	0	0	0	0	0	0	0
1255	0	1	0	0	0	0	0	0	0	0	0	0	1	0	1
1256	0	0	0	0	0	0	0	0	0	0	0	0	0	0	0
1257	0	0	0	0	0	0	0	0	0	0	0	0	0	0	0
1258	0	0	0	0	0	0	0	0	0	0	0	0	0	0	0
1259	0	0	0	0	0	0	0	0	0	0	0	0	0	0	0
1260	0	0	0	0	0	0	0	0	0	0	0	0	0	0	0
1261	0	0	0	0	0	0	0	0	0	0	0	0	0	0	0
1262	0	0	0	0	0	0	0	0	0	0	0	0	0	0	0
1263	0	0	0	0	0	0	0	0	0	0	0	0	0	0	0
1264	0	0	0	0	0	0	0	0	0	0	0	0	0	0	0
1265	0	1	0	0	0	0	0	0	0	0	0	0	1	0	1
1266	0	0	0	0	0	0	0	0	0	0	0	0	0	0	0
1267	0	0	0	0	0	0	0	0	0	0	0	0	0	0	0
1268	0	1	0	0	0	0	0	0	-1	0	0	0	1	-1	2
1269	0	0	0	0	0	0	0	0	0	0	0	0	0	0	0
1270	1	1	0	0	0	0	0	0	0	0	0	0	2	0	2
1271	0	0	0	0	0	0	0	0	0	0	0	0	0	0	0
1272	4	6	1	0	0	0	0	0	0	0	0	0	11	0	11
1273	0	1	1	0	0	0	0	-2	0	0	0	0	2	-2	4
1274	0	0	0	1	0	0	-2	0	-1	0	0	0	1	-3	4
1275	0	0	0	0	0	0	0	-4	-15	0	0	0	0	-19	19
1276	0	0	0	0	0	0	0	-13	0	0	0	0	0	-13	13
1277	0	0	0	0	0	0	-2	0	-1	0	0	0	0	-3	3
1278	0	1	0	0	0	0	0	-4	-1	0	0	0	1	-5	6
1279	0	0	0	0	0	0	-3	0	-1	0	0	0	0	-4	4
1280	0	0	0	0	0	0	0	-2	0	0	0	0	0	-2	2
1281	0	0	0	0	0	0	0	0	-1	0	0	0	0	-1	1
1282	1	2	0	0	1	0	0	-4	0	0	0	0	4	-4	8
1283	0	5	2	0	0	0	0	0	-1	0	0	0	7	-1	8
1284	0	2	0	0	0	0	0	-9	0	0	0	0	2	-9	11
1285	0	0	0	0	0	0	-2	-5	-2	0	0	0	0	-9	9
1286	0	0	0	0	0	0	0	-1	-3	0	0	0	0	-4	4
1287	0	0	0	0	0	0	-1	0	0	0	0	0	0	-1	1
1288	0	0	0	0	0	0	0	0	0	0	0	0	0	0	0
1289	0	0	0	0	0	0	-1	0	0	0	0	0	0	-1	1
1290	0	0	0	0	0	0	0	0	0	0	0	0	0	0	0
1291	0	0	0	0	0	0	0	0	0	0	0	0	0	0	0
1292	0	0	0	0	0	0	0	0	0	0	0	0	0	0	0
1293	0	0	0	0	1	0	0	0	0	0	0	0	1	0	1
1294	0	0	0	2	0	0	0	-2	-2	0	0	0	2	-4	6
1295	0	1	0	0	0	0	0	0	0	0	0	0	1	0	1
1296	1	0	0	0	0	0	0	0	0	0	0	0	1	0	1
1297	0	4	0	0	0	0	0	0	0	0	0	0	4	0	4
1298	1	0	1	0	0	0	0	0	0	0	0	0	2	0	2
1299	0	2	2	0	0	0	0	0	0	0	0	0	4	0	4
1300	0	2	1	0	0	0	-2	-1	0	0	0	0	3	-3	6
1301	1	0	0	0	0	0	0	0	0	0	0	0	1	0	1
1302	0	0	0	0	0	0	0	0	0	0	0	0	0	0	0
1303	0	0	3	0	0	0	0	0	0	0	0	0	3	0	3
1304	1	0	0	0	0	0	0	0	0	0	0	0	1	0	1
1305	0	7	3	0	0	0	0	0	0	0	0	0	10	0	10
1306	0	0	0	0	0	0	0	-2	0	0	0	0	0	-2	2
1307	0	0	0	0	0	0	0	0	0	0	0	0	0	0	0
1308	0	0	0	0	0	0	0	0	0	0	0	0	0	0	0
1309	0	0	0	0	0	0	0	0	0	0	0	0	0	0	0
1310	0	0	0	0	0	0	0	0	0	0	0	0	0	0	0
1311	0	0	0	0	0	0	0	0	0	0	0	0	0	0	0
1312	0	0	0	1	0	0	0	0	0	0	0	0	1	0	1
1313	0	0	0	0	0	0	0	0	0	0	0	0	0	0	0
1314	0	0	0	0	0	0	0	0	0	0	0	0	0	0	0
1315	0	0	0	0	0	0	0	0	0	0	0	0	0	0	0
1316	0	0	0	0	0	0	0	0	0	0	0	0	0	0	0
1317	0	0	0	0	0	0	0	-1	0	0	0	0	0	-1	1
1318	0	1	0	0	0	0	0	0	0	0	0	0	1	0	1
1319	0	0	0	0	0	0	0	0	-2	0	0	0	0	-2	2
1320	1	0	0	0	0	0	0	0	0	0	0	0	1	0	1
1321	0	1	0	0	0	0	-1	0	-4	0	0	0	1	-5	6
1322	0	0	0	0	0	0	0	-1	0	0	0	0	0	-1	1
1323	0	0	0	0	0	0	0	-1	0	0	0	0	0	-1	1
1324	0	0	0	0	0	0	0	-1	-1	0	0	0	0	-2	2
1325	0	0	0	0	0	0	0	-2	-2	0	0	0	0	-4	4
1326	0	0	0	0	0	0	-1	0	0	0	0	0	0	-1	1
1327	0	0	0	0	0	0	0	0	0	0	0	0	0	0	0
1328	0	0	0	0	0	0	0	0	-1	0	0	0	0	-1	1
1329	0	0	0	0	0	0	0	0	0	0	0	0	0	0	0
1330	1	2	0	0	0	0	0	0	0	0	0	0	3	0	3
1331	1	0	0	0	0	0	0	0	0	0	0	0	1	0	1
1332	0	0	0	0	0	0	0	0	0	0	0	0	0	0	0
1333	0	0	0	0	0	0	0	0	0	0	0	0	0	0	0
1334	0	0	0	0	0	0	0	0	0	0	0	0	0	0	0
1335	0	0	0	0	0	0	0	0	0	0	0	0	0	0	0
1336	0	0	0	0	0	0	0	0	0	0	0	0	0	0	0
1337	0	0	0	0	0	0	0	0	0	0	0	0	0	0	0
1338	1	0	0	0	0	0	0	0	0	0	0	0	1	0	1
1339	0	0	0	0	0	0	-1	0	0	0	0	0	0	-1	1
1340	0	0	0	0	0	0	0	0	0	0	0	0	0	0	0
1341	1	0	2	0	0	0	0	0	0	0	0	0	3	0	3
1342	0	0	0	0	0	0	0	0	0	0	0	0	0	0	0
1343	6	3	0	0	0	0	0	-3	0	0	0	0	9	-3	12
1344	0	0	0	0	0	0	0	0	0	0	0	0	0	0	0
1345	0	0	0	0	0	0	0	0	0	0	0	0	0	0	0
1346	0	0	0	0	0	0	0	-1	-3	0	0	0	0	-4	4
1347	0	0	0	0	0	0	0	0	-2	0	0	0	0	-2	2
1348	1	0	0	0	0	0	0	0	0	0	0	0	1	0	1
1349	0	0	0	0	0	0	0	0	0	0	0	0	0	0	0
1350	0	0	0	0	0	0	0	0	0	0	0	0	0	0	0
1351	0	0	0	0	0	0	0	0	0	0	0	0	0	0	0
1352	0	0	0	0	0	0	0	0	0	0	0	0	0	0	0
1353	0	0	0	0	0	0	0	0	0	0	0	0	0	0	0
1354	0	0	1	0	0	0	0	-6	-1	0	0	0	1	-7	8
1355	0	1	0	0	0	0	0	-1	-3	0	0	0	1	-4	5
1356	0	0	0	0	0	0	-1	-3	0	0	0	0	0	-4	4
1357	0	0	0	0	0	0	-3	0	0	0	0	0	0	-3	3
1358	0	0	0	0	0	0	0	0	0	0	0	0	0	0	0
1359	4	11	2	0	0	0	0	0	0	0	0	0	17	0	17
1360	3	4	0	0	0	0	0	0	0	0	0	0	7	0	7
1361	0	1	0	0	0	0	0	0	0	0	0	0	1	0	1
1362	0	0	0	0	0	0	0	0	-1	0	0	0	0	-1	1
1363	0	0	0	0	0	0	0	-4	-1	0	0	0	0	-5	5
1364	0	0	0	0	0	0	-1	-1	0	0	0	0	0	-2	2
1365	0	0	0	0	0	0	0	0	0	0	0	0	0	0	0
1366	0	0	0	0	0	0	0	-2	-2	0	0	0	0	-4	4
1367	0	4	0	0	0	0	0	0	0	0	0	0	4	0	4
1368	0	1	0	0	0	0	0	0	0	0	0	0	1	0	1
1369	0	3	0	0	0	0	0	0	0	0	0	0	3	0	3
1370	1	0	0	0	0	0	0	0	-1	0	0	0	1	-1	2
1371	0	2	0	0	0	0	0	0	0	0	0	0	2	0	2
1372	0	0	0	0	0	0	-2	0	0	0	0	0	0	-2	2
1373	0	0	0	0	0	0	0	0	0	0	0	0	0	0	0
1374	0	0	0	0	0	0	0	0	0	0	0	0	0	0	0
1375	0	0	0	0	0	0	0	0	0	0	0	0	0	0	0
1376	0	0	0	0	0	0	0	0	0	0	0	0	0	0	0
1377	0	0	0	0	0	0	0	0	0	0	0	0	0	0	0
1378	0	0	0	0	0	0	0	0	0	0	0	0	0	0	0
1379	0	0	0	0	0	0	0	0	0	0	0	0	0	0	0
1380	0	0	0	1	0	0	0	0	0	0	0	0	1	0	1
1381	0	0	0	0	0	1	0	0	0	0	0	0	1	0	1
1382	0	1	0	0	0	0	0	0	0	0	0	0	1	0	1
1383	0	0	0	0	0	0	0	0	0	0	0	0	0	0	0
1384	0	0	0	0	0	0	0	-3	0	0	0	0	0	-3	3
1385	0	0	0	1	0	0	0	-4	0	0	0	0	1	-4	5
1386	0	0	0	0	0	0	0	0	0	0	0	0	0	0	0
1387	0	0	0	0	0	0	0	-1	0	0	0	0	0	-1	1
1388	0	0	2	0	0	0	0	-1	-1	0	0	0	2	-2	4
1389	0	0	0	0	0	0	0	0	0	0	0	0	0	0	0
1390	0	1	0	0	0	0	-3	0	0	0	0	0	1	-3	4
1391	0	0	0	0	0	0	0	0	0	0	0	0	0	0	0
1392	2	1	1	0	0	0	0	-1	0	0	0	0	4	-1	5
1393	0	3	0	0	0	0	0	0	0	0	0	0	3	0	3
1394	0	0	0	0	0	0	0	0	0	0	0	0	0	0	0
1395	1	0	0	0	0	0	0	-2	0	0	0	0	1	-2	3
1396	0	0	0	0	0	0	0	0	0	0	0	0	0	0	0
1397	0	0	0	0	0	0	0	0	0	0	0	0	0	0	0
1398	0	0	0	0	0	0	0	0	0	0	0	0	0	0	0
1399	0	0	0	0	0	0	0	0	0	0	0	0	0	0	0
1400	0	0	0	0	0	0	0	0	0	0	0	0	0	0	0
1401	0	0	0	0	0	0	0	0	0	0	0	0	0	0	0
1402	0	0	0	0	0	0	0	0	0	0	0	0	0	0	0
1403	0	0	0	0	0	0	0	0	0	0	0	0	0	0	0
1404	0	0	0	0	0	0	0	0	0	0	0	0	0	0	0
1405	0	0	0	0	0	0	0	0	0	0	0	0	0	0	0
1406	0	0	0	0	0	0	0	0	0	0	0	0	0	0	0
1407	0	0	0	0	0	0	0	0	0	0	0	0	0	0	0
1408	0	0	0	0	0	0	0	0	0	0	0	0	0	0	0
1409	0	0	0	0	0	0	0	0	0	0	0	0	0	0	0
1410	0	2	0	0	0	0	0	0	0	0	0	0	2	0	2
1411	0	0	1	0	1	0	0	0	0	0	0	0	2	0	2
1412	0	1	0	0	0	0	0	0	0	0	0	0	1	0	1
1413	0	1	0	0	0	0	0	0	-1	0	0	0	1	-1	2
1414	1	0	0	0	0	0	-2	-7	0	0	0	0	1	-9	10
1415	0	1	0	0	0	0	-1	-2	0	0	0	0	1	-3	4
1416	2	5	0	0	0	0	-1	0	0	0	0	0	7	-1	8
1417	1	0	0	0	0	0	0	0	0	0	0	0	1	0	1
1418	0	0	0	0	0	0	0	0	0	0	0	0	0	0	0
1419	0	0	0	0	0	0	0	0	0	0	0	0	0	0	0
1420	0	0	0	0	0	0	0	0	0	0	0	0	0	0	0
1421	0	0	0	0	0	0	0	0	0	0	0	0	0	0	0
1422	0	0	0	0	0	0	0	0	0	0	0	0	0	0	0
1423	0	0	0	0	0	0	0	0	0	0	0	0	0	0	0
1424	0	0	0	0	0	0	0	0	0	0	0	0	0	0	0
1425	0	0	0	0	0	0	0	0	0	0	0	0	0	0	0
1426	0	0	0	0	0	0	0	0	0	0	0	0	0	0	0
1427	0	0	0	0	0	0	0	0	0	0	0	0	0	0	0
1428	0	0	0	0	0	0	0	0	0	0	0	0	0	0	0
1429	0	0	1	0	0	0	0	0	0	0	0	0	1	0	1
1430	1	2	0	0	0	0	0	0	0	0	0	0	3	0	3
1431	0	4	0	0	0	0	0	0	0	0	0	0	4	0	4
1432	0	0	0	0	0	0	0	0	0	0	0	0	0	0	0
1433	0	2	0	1	0	0	0	0	-1	0	0	0	3	-1	4
1434	0	0	0	0	0	0	0	0	0	0	0	0	0	0	0
1435	0	2	2	0	1	0	0	0	0	0	0	0	5	0	5
1436	0	0	0	0	0	0	0	0	0	0	0	0	0	0	0
1437	0	0	0	0	0	0	0	0	0	0	0	0	0	0	0
1438	0	0	0	0	0	0	0	-1	0	0	0	0	0	-1	1
1439	0	0	0	0	0	0	0	0	0	0	0	0	0	0	0
1440	0	0	0	0	0	0	0	0	0	0	0	0	0	0	0
1441	0	0	0	0	0	0	0	0	-1	0	0	0	0	-1	1
1442	0	2	0	0	0	0	0	0	-4	0	0	0	2	-4	6
1443	2	1	6	0	0	0	0	0	0	0	0	0	9	0	9
1444	0	7	0	0	0	0	-1	0	0	0	0	0	7	-1	8
1445	0	0	0	0	0	0	-1	0	0	0	0	0	0	-1	1
1446	1	18	3	0	0	0	0	0	0	0	0	0	22	0	22
1447	0	0	0	0	0	0	-2	0	0	0	0	0	0	-2	2
1448	0	0	0	0	0	0	0	0	0	0	0	0	0	0	0
1449	0	0	0	0	0	0	0	0	0	0	0	0	0	0	0
1450	0	0	0	0	0	0	0	0	0	0	0	0	0	0	0
1451	0	0	0	0	0	0	0	0	0	0	0	0	0	0	0
1452	0	0	0	0	0	0	-1	0	0	0	0	0	0	-1	1
1453	1	1	1	0	0	0	0	0	0	0	0	0	3	0	3
1454	0	0	0	0	0	0	0	0	-2	0	0	0	0	-2	2
1455	0	0	0	0	0	0	0	-15	0	0	0	0	0	-15	15
1456	0	0	0	0	0	0	-2	-1	0	0	0	0	0	-3	3
1457	0	1	0	0	0	0	0	0	0	0	0	0	1	0	1
1458	0	0	0	0	0	0	0	0	0	0	0	0	0	0	0
1459	0	0	0	0	0	0	0	-1	0	0	0	0	0	-1	1
1460	0	3	0	0	0	0	0	0	0	0	0	0	3	0	3
1461	0	2	0	1	0	0	0	0	0	0	0	0	3	0	3
1462	0	0	0	0	0	0	0	0	0	0	0	0	0	0	0
1463	0	0	0	0	1	0	0	0	0	0	0	0	1	0	1
1464	0	0	0	0	0	0	0	0	0	0	0	0	0	0	0
1465	0	1	0	0	0	0	0	0	-1	0	0	0	1	-1	2
1466	0	0	0	0	0	0	0	-3	0	0	0	0	0	-3	3
1467	0	5	0	0	0	0	0	0	0	0	0	0	5	0	5
1468	0	0	0	0	0	0	-2	0	0	0	0	0	0	-2	2
1469	0	0	0	0	0	0	0	0	0	0	0	0	0	0	0
1470	0	0	0	0	0	0	0	0	0	0	-1	0	0	-1	1
1471	0	0	0	0	0	0	0	0	0	-1	0	0	0	-1	1
1472	0	1	0	0	0	0	0	-2	-1	0	0	0	1	-3	4
1473	0	0	0	0	0	0	-4	-14	0	0	0	0	0	-18	18
1474	0	0	0	0	0	0	-1	-4	0	0	0	0	0	-5	5
1475	0	0	0	0	0	0	-2	0	0	0	0	0	0	-2	2
1476	0	0	0	0	0	0	0	0	0	0	0	0	0	0	0
1477	0	0	0	0	0	0	0	0	0	0	0	0	0	0	0
1478	0	4	6	0	0	0	0	0	0	0	0	0	10	0	10
1479	0	0	0	0	0	0	0	-2	0	0	0	0	0	-2	2
1480	1	0	0	0	0	0	-1	-1	0	0	0	0	1	-2	3
1481	0	0	0	0	0	0	0	0	0	0	0	0	0	0	0
1482	0	0	0	0	0	0	0	-1	0	0	0	0	0	-1	1
1483	0	5	1	0	0	0	0	0	0	0	0	0	6	0	6
1484	0	0	0	0	0	0	0	-1	0	0	0	0	0	-1	1
1485	1	1	0	0	0	0	0	-2	0	0	0	0	2	-2	4
1486	0	0	0	0	0	0	-1	0	0	0	0	0	0	-1	1
1487	0	0	0	0	0	0	0	-1	0	0	0	0	0	-1	1
1488	0	0	0	0	0	0	0	-1	0	0	0	0	0	-1	1
1489	0	0	0	0	0	0	0	0	0	0	0	0	0	0	0
1490	0	0	0	0	0	0	0	-1	0	0	0	0	0	-1	1
1491	0	0	0	0	0	0	0	0	0	0	0	0	0	0	0
1492	0	0	0	0	0	0	0	0	0	0	0	0	0	0	0
1493	0	0	0	0	0	0	0	0	0	0	0	0	0	0	0
1494	0	0	0	0	0	0	0	0	0	0	0	0	0	0	0
1495	0	0	0	0	0	0	0	0	0	0	0	0	0	0	0
1496	0	0	0	0	0	0	0	0	0	0	0	0	0	0	0
1497	0	0	0	0	0	0	0	0	0	0	0	0	0	0	0
1498	0	0	5	0	0	0	0	0	0	0	0	0	5	0	5
1499	0	0	0	0	0	0	0	0	0	0	0	0	0	0	0
1500	1	0	0	0	0	0	0	0	0	0	0	0	1	0	1
1501	0	0	0	0	0	0	0	0	0	0	0	0	0	0	0
1502	0	0	0	0	0	0	0	0	0	0	0	0	0	0	0
1503	0	0	0	0	0	0	0	0	-1	0	0	0	0	-1	1
1504	0	0	0	0	0	0	0	-1	-5	0	0	0	0	-6	6
1505	0	0	0	0	0	0	0	0	-1	0	0	0	0	-1	1
1506	0	0	0	0	0	0	0	0	0	0	0	0	0	0	0
1507	0	0	0	0	0	0	0	0	0	0	0	0	0	0	0
1508	0	0	0	0	0	0	0	-1	0	0	0	0	0	-1	1
1509	0	0	0	0	0	0	0	0	0	0	0	0	0	0	0
1510	0	0	0	0	0	0	0	0	0	0	0	0	0	0	0
1511	0	0	0	0	0	0	0	0	-1	0	0	0	0	-1	1
1512	0	0	0	0	0	0	0	0	0	0	0	0	0	0	0
1513	0	0	0	0	0	0	0	0	0	0	0	0	0	0	0
1514	0	0	0	0	0	0	0	0	0	0	0	0	0	0	0
1515	0	0	0	0	0	0	0	0	0	0	0	0	0	0	0
1516	0	0	0	0	0	0	0	0	0	0	0	0	0	0	0
1517	0	0	0	0	0	0	-1	0	0	0	0	0	0	-1	1
1518	0	0	0	0	0	0	0	0	0	0	0	0	0	0	0
1519	0	0	0	0	0	0	0	0	0	0	0	0	0	0	0
1520	0	0	0	0	0	0	0	0	0	0	0	0	0	0	0
1521	0	0	0	0	0	0	0	0	0	0	0	0	0	0	0
1522	0	0	0	0	0	0	0	0	0	0	0	0	0	0	0
1523	0	0	0	0	0	0	0	0	0	0	0	0	0	0	0
1524	0	0	0	0	0	0	0	0	0	0	0	0	0	0	0
1525	0	0	0	0	0	0	0	0	0	0	0	0	0	0	0
1526	0	0	0	0	0	0	0	0	0	0	0	0	0	0	0
1527	1	0	0	0	0	0	0	0	0	0	0	0	1	0	1
1528	0	0	0	0	0	0	0	0	0	0	0	0	0	0	0
1529	0	0	0	0	1	0	0	0	0	0	0	0	1	0	1
1530	0	0	0	0	0	0	0	0	0	0	0	0	0	0	0
1531	0	0	0	0	0	0	0	0	0	0	0	0	0	0	0
1532	0	0	0	0	0	0	0	0	0	0	0	0	0	0	0
1533	1	0	0	2	0	0	0	0	0	0	0	0	3	0	3
1534	0	0	0	0	0	0	0	0	0	0	0	0	0	0	0
1535	0	0	0	0	0	0	0	0	0	0	0	0	0	0	0
1536	0	0	0	0	0	0	0	0	0	0	0	0	0	0	0
1537	0	0	0	0	0	0	0	0	0	0	0	0	0	0	0
1538	0	0	0	0	0	0	0	0	0	0	0	0	0	0	0
1539	0	2	0	0	0	1	0	0	0	0	0	0	3	0	3
1540	0	0	0	0	0	0	-1	0	0	0	0	0	0	-1	1
1541	0	0	0	0	0	0	0	0	-1	0	0	0	0	-1	1
1542	0	0	0	0	0	0	0	0	0	0	0	0	0	0	0
1543	0	0	0	0	0	0	0	0	0	0	0	0	0	0	0
1544	0	0	0	0	0	0	0	0	0	0	0	0	0	0	0
1545	0	0	0	0	0	0	0	0	0	0	0	0	0	0	0
1546	0	0	0	0	0	0	0	0	0	0	0	0	0	0	0
1547	0	0	0	0	0	0	0	0	-1	0	0	0	0	-1	1
1548	0	0	0	0	0	0	0	0	0	0	0	0	0	0	0
1549	0	0	0	0	0	0	0	0	-1	0	0	0	0	-1	1
1550	0	0	0	0	0	0	0	-1	0	0	0	0	0	-1	1
1551	0	0	0	0	0	0	0	-5	0	0	0	0	0	-5	5
1552	0	0	0	0	0	0	0	-5	0	0	0	0	0	-5	5
1553	0	0	0	0	0	0	-1	-1	0	0	0	0	0	-2	2
1554	0	0	0	0	0	0	0	0	-2	0	0	0	0	-2	2
1555	0	0	0	0	0	0	0	-1	0	0	0	0	0	-1	1
1556	1	1	0	0	0	0	0	0	0	0	0	0	2	0	2
1557	1	0	0	0	0	0	0	0	0	0	0	0	1	0	1
1558	0	0	0	0	0	0	0	-4	-3	0	0	0	0	-7	7
1559	0	0	0	0	1	0	0	0	-1	0	0	0	1	-1	2
1560	2	0	0	0	0	0	0	-1	0	0	0	0	2	-1	3
1561	0	0	0	0	0	0	0	0	-2	0	0	0	0	-2	2
1562	0	0	0	0	0	0	0	-3	0	0	0	0	0	-3	3
1563	0	0	0	0	0	0	0	-3	-1	0	0	0	0	-4	4
1564	0	0	0	0	0	0	0	0	0	0	0	0	0	0	0
1565	0	0	0	0	0	0	0	-1	0	0	0	0	0	-1	1
1566	0	0	0	0	0	0	0	0	0	0	0	0	0	0	0
1567	0	0	0	0	0	0	0	0	0	0	0	0	0	0	0
1568	0	0	0	0	0	0	0	-3	0	0	0	0	0	-3	3
1569	0	0	0	0	0	0	-1	0	0	0	0	0	0	-1	1
1570	0	0	0	0	0	0	0	0	0	0	0	0	0	0	0
1571	0	0	0	0	0	0	0	0	0	0	0	0	0	0	0
1572	0	0	0	0	0	0	0	0	0	0	0	0	0	0	0
1573	0	0	0	0	0	0	0	0	0	0	0	0	0	0	0
1574	0	0	0	0	0	0	0	0	0	0	0	0	0	0	0
1575	0	0	0	0	0	0	0	0	0	0	0	0	0	0	0
1576	0	0	0	0	0	0	0	0	0	0	0	0	0	0	0
1577	0	0	0	0	0	0	0	0	0	0	0	0	0	0	0
1578	0	0	0	0	0	0	0	-1	0	0	0	0	0	-1	1
1579	0	0	0	0	0	0	0	-1	-1	0	0	0	0	-2	2
1580	0	1	0	0	0	0	0	-3	-1	0	0	0	1	-4	5
1581	0	0	0	0	0	0	0	-4	-1	0	0	0	0	-5	5
1582	0	0	0	0	0	0	-1	-15	-4	0	0	0	0	-20	20
1583	0	0	0	0	0	0	-3	-1	0	0	0	0	0	-4	4
1584	0	0	0	0	0	0	-1	-2	0	0	0	0	0	-3	3
1585	0	0	0	0	0	0	-1	-2	0	0	0	0	0	-3	3
1586	0	0	0	0	0	0	-1	-1	0	0	0	0	0	-2	2
1587	0	0	0	0	0	0	0	0	0	0	0	0	0	0	0
1588	0	0	0	0	0	0	0	0	0	0	0	0	0	0	0
1589	0	0	0	0	0	0	0	0	0	0	0	0	0	0	0
1590	0	0	0	0	0	0	0	0	0	0	0	0	0	0	0
1591	0	0	0	0	0	0	0	0	0	0	0	0	0	0	0
1592	0	0	0	0	0	0	0	0	0	0	0	0	0	0	0
1593	0	0	0	0	0	0	0	0	0	0	0	0	0	0	0
1594	0	0	0	0	0	0	0	0	0	0	0	0	0	0	0
1595	0	0	0	0	0	0	0	0	0	0	0	0	0	0	0
1596	0	0	0	0	0	0	0	0	0	0	0	0	0	0	0
1597	0	0	0	0	0	0	-1	0	-1	0	0	0	0	-2	2
1598	0	0	0	0	0	0	0	0	0	0	0	0	0	0	0
1599	0	3	0	0	0	0	0	0	0	0	0	0	3	0	3
1600	0	0	0	0	0	0	0	-2	0	0	0	0	0	-2	2
1601	0	0	1	0	0	0	0	0	-1	0	0	0	1	-1	2
1602	0	1	0	0	0	0	0	-1	0	0	0	0	1	-1	2
1603	0	0	0	0	0	0	0	-2	0	0	0	0	0	-2	2
1604	0	0	0	0	0	0	0	0	0	0	0	0	0	0	0
1605	0	0	0	0	0	0	0	0	0	0	0	0	0	0	0
1606	0	0	0	0	0	0	-1	-1	0	0	0	0	0	-2	2
1607	0	0	0	0	0	0	0	0	0	0	0	0	0	0	0
1608	0	0	0	0	0	0	0	0	0	0	0	0	0	0	0
1609	0	0	0	0	0	0	0	0	0	0	0	0	0	0	0
1610	0	0	0	0	0	0	0	0	0	0	0	0	0	0	0
1611	0	1	0	0	0	0	0	0	0	0	0	0	1	0	1
1612	0	0	0	0	0	0	0	0	0	0	0	0	0	0	0
1613	0	0	0	0	0	0	0	0	0	0	0	0	0	0	0
1614	0	0	0	0	0	0	0	-1	0	0	0	0	0	-1	1
1615	0	0	0	0	0	0	0	0	0	0	0	0	0	0	0
1616	0	0	0	0	0	0	0	0	0	0	0	0	0	0	0
1617	0	0	0	0	0	0	0	0	0	0	0	0	0	0	0
1618	0	0	0	0	0	0	0	-1	0	0	0	0	0	-1	1
1619	0	0	0	0	0	0	-1	0	0	0	0	0	0	-1	1
1620	0	0	0	0	0	0	0	-2	0	0	0	0	0	-2	2
1621	0	0	0	0	0	0	0	0	0	0	0	0	0	0	0
1622	0	0	0	0	0	0	0	0	0	0	0	0	0	0	0
1623	0	0	0	0	0	0	0	0	0	0	0	0	0	0	0
1624	0	0	0	0	0	0	0	0	-1	0	0	0	0	-1	1
1625	0	0	0	0	0	0	0	-1	-1	0	0	0	0	-2	2
1626	0	0	0	0	0	0	0	-5	0	0	0	0	0	-5	5
1627	0	0	0	0	0	0	-4	0	-1	0	0	0	0	-5	5
1628	0	0	0	0	0	0	0	-2	0	0	0	0	0	-2	2
1629	0	1	0	0	0	0	0	0	0	0	0	0	1	0	1
1630	0	0	0	0	0	0	0	0	0	0	0	0	0	0	0
1631	0	2	0	0	0	0	0	0	-2	0	0	0	2	-2	4
1632	0	0	0	0	0	0	0	-1	0	0	0	0	0	-1	1
1633	0	0	2	0	0	0	-1	0	-1	0	0	0	2	-2	4
1634	0	0	0	0	0	0	0	0	0	0	0	0	0	0	0
1635	2	5	0	0	0	0	0	0	0	0	0	0	7	0	7
1636	2	0	0	0	0	0	0	0	-1	0	0	0	2	-1	3
1637	0	1	0	0	0	0	-1	-1	0	0	0	0	1	-2	3
1638	0	0	0	0	0	0	0	0	0	0	0	0	0	0	0
1639	0	0	0	0	0	0	0	0	0	0	0	0	0	0	0
1640	0	0	0	0	0	0	0	0	0	0	0	0	0	0	0
1641	0	0	0	0	0	0	0	0	0	0	0	0	0	0	0
1642	0	0	0	0	0	0	0	0	0	0	0	0	0	0	0
1643	0	0	0	0	0	0	0	0	0	0	0	0	0	0	0
1644	0	0	0	0	0	0	0	0	0	0	0	0	0	0	0
1645	0	0	0	0	0	0	0	0	0	0	0	0	0	0	0
1646	0	0	0	0	0	0	0	0	0	0	0	0	0	0	0
1647	0	0	0	0	0	0	0	0	0	0	0	0	0	0	0
1648	0	0	0	0	0	0	0	0	0	0	0	0	0	0	0
1649	0	0	0	0	0	0	0	0	0	0	0	0	0	0	0
1650	0	0	0	0	0	0	0	0	0	0	0	0	0	0	0
1651	0	0	0	0	0	0	0	0	0	0	0	0	0	0	0
1652	0	0	2	0	0	0	0	0	0	0	0	0	2	0	2
1653	0	0	0	0	0	0	0	0	0	0	0	0	0	0	0
1654	0	0	0	0	0	0	0	0	0	0	0	0	0	0	0
1655	0	0	0	0	0	0	0	0	0	0	0	0	0	0	0
1656	0	0	0	0	0	0	0	0	0	-1	0	0	0	-1	1
1657	0	0	0	0	0	0	0	-1	0	0	0	0	0	-1	1
1658	0	0	0	0	0	0	0	0	0	0	0	0	0	0	0
1659	0	0	0	0	0	0	0	0	0	0	0	0	0	0	0
1660	0	0	0	0	0	0	0	0	-1	0	0	0	0	-1	1
1661	0	0	0	0	0	0	0	0	0	0	0	0	0	0	0
1662	0	1	0	0	0	0	0	0	0	0	0	0	1	0	1
1663	0	0	0	0	0	0	0	0	-1	0	0	0	0	-1	1
1664	0	2	1	0	0	0	0	-1	0	0	0	0	3	-1	4
1665	1	1	0	0	0	0	0	0	0	0	0	0	2	0	2
1666	1	0	0	0	0	0	0	0	0	0	0	0	1	0	1
1667	4	1	0	0	0	0	0	0	0	0	0	0	5	0	5
1668	0	0	0	0	0	0	0	0	0	0	0	0	0	0	0
1669	0	2	1	0	0	0	-1	-2	-4	0	0	0	3	-7	10
1670	0	0	0	0	0	0	0	0	0	0	0	0	0	0	0
1671	0	1	1	0	0	0	0	0	0	0	0	0	2	0	2
1672	1	0	0	0	0	0	0	0	0	0	0	0	1	0	1
1673	1	4	0	0	0	0	0	-2	0	0	0	0	5	-2	7
1674	0	1	2	0	0	0	0	0	0	0	0	0	3	0	3
1675	0	0	0	0	0	0	0	0	-2	0	0	0	0	-2	2
1676	0	0	0	0	0	0	0	0	-1	0	0	0	0	-1	1
1677	0	0	0	0	0	0	0	0	0	0	0	0	0	0	0
1678	0	0	0	0	0	0	0	0	0	0	0	0	0	0	0
1679	0	0	0	0	0	0	0	0	0	0	0	0	0	0	0
1680	0	0	0	0	0	0	0	0	0	0	0	0	0	0	0
1681	0	0	0	0	0	0	0	0	0	0	0	0	0	0	0
1682	1	0	0	0	0	0	0	0	0	0	0	0	1	0	1
1683	0	0	0	0	0	0	0	0	0	0	0	0	0	0	0
1684	0	0	0	0	0	0	0	0	0	0	0	0	0	0	0
1685	0	0	0	0	0	0	0	0	0	0	0	0	0	0	0
1686	0	1	0	0	0	0	0	0	0	0	0	0	1	0	1
1687	0	0	0	0	0	0	0	0	0	-1	0	0	0	-1	1
1688	0	0	0	0	0	0	0	-1	0	0	0	0	0	-1	1
1689	1	0	2	9	15	4	0	0	0	0	0	0	31	0	31
1690	0	0	0	1	2	0	0	0	-2	0	0	0	3	-2	5
1691	0	0	0	0	0	0	0	0	0	0	0	0	0	0	0
1692	0	1	0	0	0	0	0	0	0	0	0	0	1	0	1
1693	0	0	1	0	0	0	0	-1	-2	0	0	0	1	-3	4
1694	0	0	0	0	0	0	0	0	0	0	0	0	0	0	0
1695	0	0	0	0	1	0	-2	0	0	0	0	0	1	-2	3
1696	0	0	0	0	0	2	0	0	-1	0	0	0	2	-1	3
1697	0	0	0	0	0	0	0	-1	0	0	0	0	0	-1	1
1698	1	8	1	0	0	0	0	-2	0	0	0	0	10	-2	12
1699	1	7	7	0	0	0	0	-1	0	0	0	0	15	-1	16
1700	0	2	1	0	0	0	0	0	0	0	0	0	3	0	3
1701	0	16	1	0	0	0	0	0	-1	0	0	0	17	-1	18
1702	1	3	1	0	0	0	0	-1	0	0	0	0	5	-1	6
1703	0	0	1	0	0	0	0	0	0	0	0	0	1	0	1
1704	0	0	1	0	0	0	0	-1	0	0	0	0	1	-1	2
1705	0	4	4	0	0	0	0	-1	0	0	0	0	8	-1	9
1706	0	0	0	0	0	0	0	0	0	0	0	0	0	0	0
1707	0	0	0	0	1	0	0	0	0	0	0	0	1	0	1
1708	2	0	0	0	0	0	0	0	0	0	0	0	2	0	2
1709	0	0	0	0	0	0	0	0	0	0	0	0	0	0	0
1710	0	0	0	0	0	0	0	0	0	0	0	0	0	0	0
1711	0	0	0	0	0	0	0	-3	0	0	0	0	0	-3	3
1712	0	0	0	0	0	0	0	0	0	0	0	0	0	0	0
1713	0	0	0	0	0	0	0	0	0	0	0	0	0	0	0
1714	0	0	0	0	0	0	0	0	0	0	0	0	0	0	0
1715	0	0	1	0	0	0	0	-1	0	0	0	0	1	-1	2
1716	0	0	0	0	0	0	0	-2	0	0	0	0	0	-2	2
1717	0	0	0	0	0	0	0	0	0	0	0	0	0	0	0
1718	0	0	0	0	0	0	0	0	0	0	0	0	0	0	0
1719	0	0	0	0	0	0	0	0	0	0	0	0	0	0	0
1720	0	0	0	0	0	0	0	0	0	0	0	0	0	0	0
1721	0	1	0	0	0	0	0	0	0	0	0	0	1	0	1
1722	0	0	0	0	0	0	0	0	0	0	0	0	0	0	0
1723	0	0	0	0	0	0	0	0	0	0	0	0	0	0	0
1724	0	0	0	0	0	0	0	0	0	0	0	0	0	0	0
1725	0	0	0	0	0	0	0	0	0	0	0	0	0	0	0
1726	0	0	0	0	0	1	0	0	0	0	0	0	1	0	1
1727	0	1	0	0	2	0	0	0	0	0	0	0	3	0	3
1728	0	0	1	0	0	0	-1	0	0	0	0	0	1	-1	2
1729	1	12	6	0	0	0	0	0	0	0	0	0	19	0	19
1730	0	0	0	0	0	0	0	0	0	0	0	0	0	0	0
1731	1	0	0	0	0	0	-1	0	0	0	0	0	1	-1	2
1732	0	0	0	0	0	0	0	0	0	0	0	0	0	0	0
1733	0	0	0	0	0	0	0	0	0	0	0	0	0	0	0
1734	0	0	1	0	0	0	0	0	0	0	0	0	1	0	1
1735	0	0	0	0	0	0	0	0	0	0	0	0	0	0	0
1736	0	0	0	0	0	0	0	0	0	0	0	0	0	0	0
1737	0	0	0	0	0	0	0	0	0	0	0	0	0	0	0
1738	0	0	0	0	1	0	0	-2	0	0	0	0	1	-2	3
1739	0	0	0	0	0	0	0	0	0	0	0	0	0	0	0
1740	0	0	0	0	0	0	0	0	0	0	0	0	0	0	0
1741	0	0	0	0	0	0	0	0	0	0	0	0	0	0	0
1742	0	0	0	0	0	0	0	0	-1	0	0	0	0	-1	1
1743	0	0	0	0	0	0	0	0	0	0	0	0	0	0	0
1744	0	0	0	0	0	0	-1	0	0	0	0	0	0	-1	1
1745	0	0	0	0	0	0	0	0	0	0	0	0	0	0	0
1746	0	0	0	0	0	0	0	0	0	0	0	0	0	0	0
1747	0	0	0	0	0	0	0	0	0	0	0	0	0	0	0
1748	0	0	0	0	0	0	0	0	0	0	0	0	0	0	0
1749	0	0	0	0	0	0	0	-2	0	0	0	0	0	-2	2
1750	0	0	0	0	0	0	0	0	0	0	0	0	0	0	0
1751	0	0	0	0	0	0	0	0	0	0	0	0	0	0	0
1752	0	0	0	0	0	0	0	0	-1	0	0	0	0	-1	1
1753	0	3	0	0	0	0	0	-1	0	0	0	0	3	-1	4
1754	0	0	0	0	0	0	0	-2	-5	0	0	0	0	-7	7
1755	0	0	0	0	0	0	0	-16	-1	0	0	0	0	-17	17
1756	0	0	0	0	0	0	-1	0	-1	0	0	0	0	-2	2
1757	0	0	0	0	0	0	0	-5	0	0	0	0	0	-5	5
1758	0	0	0	0	0	0	0	0	0	0	0	0	0	0	0
1759	0	2	0	0	0	0	0	0	0	0	0	0	2	0	2
1760	0	0	0	0	0	0	0	0	0	0	0	0	0	0	0
1761	0	0	0	0	0	0	-1	0	-2	0	0	0	0	-3	3
1762	0	0	0	0	0	0	0	0	0	0	0	0	0	0	0
1763	0	0	0	0	0	0	0	0	0	0	0	0	0	0	0
1764	0	0	0	1	0	0	0	0	0	0	0	0	1	0	1
1765	0	0	1	0	0	0	0	0	0	0	0	0	1	0	1
1766	0	0	0	0	0	0	0	0	0	0	0	0	0	0	0
1767	0	0	0	0	0	0	0	0	0	0	0	0	0	0	0
1768	1	0	0	0	0	0	0	0	0	0	0	0	1	0	1
1769	1	0	0	0	0	0	0	0	0	0	0	0	1	0	1
1770	1	0	0	0	0	0	0	0	0	0	0	0	1	0	1
1771	0	0	0	0	0	0	0	0	0	0	0	0	0	0	0
1772	0	0	0	0	0	0	0	0	0	0	0	0	0	0	0
1773	0	0	0	0	0	0	0	0	0	0	0	0	0	0	0
1774	0	0	0	0	0	0	0	0	0	0	0	0	0	0	0
1775	1	0	0	0	0	0	0	0	0	0	0	0	1	0	1
1776	0	0	0	0	0	0	0	0	0	0	0	0	0	0	0
1777	0	0	0	0	0	0	0	0	0	0	0	0	0	0	0
1778	0	0	0	0	0	0	0	0	0	0	0	0	0	0	0
1779	0	0	0	0	0	0	0	0	0	0	0	0	0	0	0
1780	0	0	0	0	0	0	0	0	0	0	0	0	0	0	0
1781	0	0	0	0	0	0	0	0	0	0	0	0	0	0	0
1782	0	0	0	0	0	0	0	0	0	0	0	0	0	0	0
1783	0	0	0	0	0	0	0	0	0	0	0	0	0	0	0
1784	0	0	0	0	0	0	0	-1	-1	0	0	0	0	-2	2
1785	0	0	0	0	0	0	0	0	0	0	0	0	0	0	0
1786	0	0	0	0	0	0	0	0	0	0	0	0	0	0	0
1787	0	0	0	0	0	0	0	0	0	0	0	0	0	0	0
1788	0	1	0	1	0	0	0	0	0	0	0	0	2	0	2
1789	0	3	4	0	0	0	0	0	0	0	0	0	7	0	7
1790	0	2	0	0	0	0	0	0	0	0	0	0	2	0	2
1791	0	0	0	0	0	0	0	-1	0	0	0	0	0	-1	1
1792	0	0	0	0	0	0	0	0	0	0	0	0	0	0	0
1793	0	0	0	0	1	0	0	0	0	0	0	0	1	0	1
1794	0	0	0	0	0	0	0	0	0	0	0	0	0	0	0
1795	1	0	0	0	0	0	0	0	0	0	0	0	1	0	1
1796	0	0	0	0	0	0	0	0	0	0	0	0	0	0	0
1797	0	1	0	0	0	0	0	-1	0	0	0	0	1	-1	2
1798	0	2	0	0	0	0	0	0	0	0	0	0	2	0	2
1799	0	1	0	0	0	0	0	0	0	0	0	0	1	0	1
1800	0	0	0	0	0	0	0	0	0	0	0	0	0	0	0
1801	0	0	0	0	0	0	0	0	0	0	0	0	0	0	0
1802	0	0	0	0	0	0	0	0	0	0	0	0	0	0	0
1803	0	0	0	0	0	0	0	-1	-1	0	0	0	0	-2	2
1804	0	0	0	0	0	0	0	0	0	0	0	0	0	0	0
1805	0	0	0	0	0	0	0	0	0	0	0	0	0	0	0
1806	0	0	0	0	0	0	0	0	0	0	0	0	0	0	0
1807	0	0	1	3	0	0	0	0	0	0	0	0	4	0	4
1808	0	1	0	0	0	0	0	0	0	0	0	0	1	0	1
1809	0	0	0	0	0	0	0	-1	0	0	0	0	0	-1	1
1810	0	0	0	0	0	0	0	0	0	0	0	0	0	0	0
1811	0	0	0	0	0	0	0	0	0	0	0	0	0	0	0
1812	0	0	0	0	0	0	0	0	0	0	0	0	0	0	0
1813	0	0	0	0	0	0	0	0	0	0	0	0	0	0	0
1814	0	0	0	0	0	0	0	0	0	0	0	0	0	0	0
1815	0	6	1	0	0	0	0	0	0	0	0	0	7	0	7
1816	0	0	0	0	0	0	0	0	0	0	0	0	0	0	0
1817	0	0	0	0	0	0	0	-2	-1	0	0	0	0	-3	3
1818	0	0	0	0	0	0	-1	-3	0	0	0	0	0	-4	4
1819	0	0	0	0	0	0	0	0	0	0	0	0	0	0	0
1820	1	0	0	0	0	0	0	0	0	0	0	0	1	0	1
1821	0	2	0	0	0	0	0	0	0	0	0	0	2	0	2
1822	0	0	0	0	0	0	-3	0	-1	0	0	0	0	-4	4
1823	0	0	0	0	0	0	0	-2	0	0	0	0	0	-2	2
1824	0	0	0	0	0	0	0	0	-3	0	0	0	0	-3	3
1825	0	12	3	0	0	0	0	-4	-3	0	0	0	15	-7	22
1826	1	0	0	0	0	0	-1	-7	-2	0	0	0	1	-10	11
1827	0	0	0	0	0	0	-1	-3	0	0	0	0	0	-4	4
1828	0	0	0	0	0	0	-1	0	0	0	0	0	0	-1	1
1829	0	0	0	0	0	0	0	0	0	0	0	0	0	0	0
1830	0	2	1	0	0	0	0	-2	0	0	0	0	3	-2	5
1831	0	0	0	0	0	0	-1	0	0	0	0	0	0	-1	1
1832	0	0	0	0	0	0	0	0	0	0	0	0	0	0	0
1833	1	3	1	0	0	0	0	0	0	0	0	0	5	0	5
1834	2	5	0	0	0	0	0	0	0	0	0	0	7	0	7
1835	0	8	0	0	0	0	0	-1	0	0	0	0	8	-1	9
1836	4	3	3	0	0	0	0	-2	0	0	0	0	10	-2	12
1837	0	0	0	0	0	0	-3	0	-2	0	0	0	0	-5	5
1838	1	2	1	0	0	0	0	0	0	0	0	0	4	0	4
1839	0	6	1	0	0	0	0	0	0	0	0	0	7	0	7
1840	1	23	1	1	0	0	0	0	0	0	0	0	26	0	26
1841	1	0	0	0	0	0	0	0	0	0	0	0	1	0	1
1842	2	1	0	0	0	0	0	0	0	0	0	0	3	0	3
1843	0	0	0	0	0	0	0	0	0	0	0	0	0	0	0
1844	1	0	0	0	0	0	0	-2	-1	0	0	0	1	-3	4
1845	0	0	0	0	0	0	0	-1	0	0	0	0	0	-1	1
1846	0	0	0	0	0	0	-2	-1	0	0	0	0	0	-3	3
1847	0	0	0	0	1	0	0	-1	0	0	0	0	1	-1	2
1848	0	2	2	0	0	0	0	0	-1	0	0	0	4	-1	5
1849	1	2	1	0	0	0	0	0	0	0	0	0	4	0	4
1850	0	0	0	0	0	0	0	0	0	0	0	0	0	0	0
1851	0	0	0	0	0	0	0	-1	0	0	0	0	0	-1	1
1852	0	0	0	0	0	0	0	-1	0	0	0	0	0	-1	1
1853	0	0	0	0	0	0	0	0	0	0	0	0	0	0	0
1854	0	1	0	0	0	0	0	-1	0	0	0	0	1	-1	2
1855	0	0	0	0	0	0	-3	0	0	0	0	0	0	-3	3
1856	0	0	0	2	0	1	0	0	0	0	0	0	3	0	3
1857	0	3	1	0	1	0	0	0	0	0	0	0	5	0	5
1858	0	0	0	0	0	0	0	0	0	0	0	0	0	0	0
1859	1	0	0	0	0	0	0	0	0	0	0	0	1	0	1
1860	0	1	0	0	0	0	0	0	0	0	0	0	1	0	1
1861	1	0	0	0	0	0	0	0	0	0	0	0	1	0	1
1862	1	0	0	0	0	0	0	0	0	0	0	0	1	0	1
1863	0	0	0	0	0	0	0	0	0	0	0	0	0	0	0
1864	0	0	0	0	0	0	0	0	0	0	0	0	0	0	0
1865	0	0	0	0	0	0	0	0	0	0	0	0	0	0	0
1866	0	0	0	0	0	0	0	0	0	0	0	0	0	0	0
1867	0	2	0	0	0	0	0	0	0	0	0	0	2	0	2
1868	0	1	1	0	0	0	0	0	0	0	0	0	2	0	2
1869	0	0	0	0	0	0	0	0	0	0	0	0	0	0	0
1870	0	0	0	0	0	0	-1	0	0	0	0	0	0	-1	1
1871	0	0	0	0	0	1	0	0	-1	0	0	0	1	-1	2
1872	1	0	0	0	0	0	-1	0	0	-2	0	0	1	-3	4
1873	0	0	0	0	0	0	0	0	0	0	0	0	0	0	0
1874	0	0	0	0	0	0	0	0	0	0	0	0	0	0	0
1875	1	0	0	0	0	0	0	0	0	0	0	0	1	0	1
1876	0	0	0	0	0	0	0	0	0	0	0	0	0	0	0
1877	0	0	0	0	0	0	0	0	0	0	0	0	0	0	0
1878	0	0	0	0	0	0	0	0	0	0	0	0	0	0	0
1879	0	0	0	0	0	0	0	0	0	0	0	0	0	0	0
1880	0	0	0	0	0	0	0	0	0	0	0	0	0	0	0
1881	0	0	0	0	0	0	0	0	0	0	0	0	0	0	0
1882	0	0	0	0	0	0	0	0	0	0	0	0	0	0	0
1883	0	1	7	1	0	0	0	0	0	0	0	0	9	0	9
1884	1	1	0	0	0	0	-2	0	0	0	0	0	2	-2	4
1885	0	0	0	0	0	0	0	0	0	0	0	0	0	0	0
1886	0	1	0	0	0	0	0	0	-2	-1	0	0	1	-3	4
1887	1	3	1	1	0	0	0	-1	0	0	0	0	6	-1	7
1888	2	2	2	0	0	0	0	0	-2	0	0	0	6	-2	8
1889	1	12	1	0	0	0	0	-2	0	0	0	0	14	-2	16
1890	2	6	1	0	0	0	-3	0	0	0	0	0	9	-3	12
1891	0	1	0	0	0	0	0	0	0	0	0	0	1	0	1
1892	0	1	0	0	0	0	0	0	0	0	0	0	1	0	1
1893	0	4	0	0	0	0	0	0	0	0	0	0	4	0	4
1894	0	0	0	0	0	0	0	0	0	0	0	0	0	0	0
1895	0	0	0	0	0	0	0	-1	-6	0	0	0	0	-7	7
1896	0	0	0	0	0	0	0	-7	0	0	0	0	0	-7	7
1897	0	1	4	0	0	3	-4	-1	0	0	0	0	8	-5	13
1898	0	0	0	0	0	0	0	0	0	0	0	0	0	0	0
1899	2	27	4	1	0	0	0	0	0	0	0	0	34	0	34
1900	2	7	0	1	0	0	0	0	0	0	0	0	10	0	10
1901	0	0	1	0	0	0	0	0	0	0	0	0	1	0	1
1902	0	0	0	0	0	0	0	0	0	0	0	0	0	0	0
1903	0	0	0	0	0	0	0	0	0	0	0	0	0	0	0
1904	0	0	0	0	0	0	0	0	0	0	0	0	0	0	0
1905	0	0	0	0	0	0	0	0	0	0	0	0	0	0	0
1906	0	1	0	0	0	0	0	0	0	0	0	0	1	0	1
1907	0	0	0	0	0	0	-1	0	0	0	0	0	0	-1	1
1908	0	0	2	0	0	1	0	0	0	0	0	0	3	0	3
1909	0	0	0	0	0	0	0	0	0	0	0	0	0	0	0
1910	0	0	0	0	0	0	0	0	0	0	0	0	0	0	0
1911	0	1	0	0	1	0	0	-1	0	0	0	0	2	-1	3
1912	0	0	3	0	0	0	-1	-1	0	0	0	0	3	-2	5
1913	1	3	0	0	0	0	-1	0	-1	0	0	0	4	-2	6
1914	1	1	0	0	0	0	0	-11	0	0	0	0	2	-11	13
1915	2	0	1	0	0	0	-1	-5	-1	0	0	0	3	-7	10
1916	0	1	0	0	0	0	0	-7	0	0	0	0	1	-7	8
1917	1	0	0	0	0	0	-2	0	-4	0	0	0	1	-6	7
1918	0	0	0	0	0	0	0	-7	-2	0	0	0	0	-9	9
1919	0	2	1	0	0	0	0	-3	0	0	0	0	3	-3	6
1920	0	2	0	0	0	0	0	-1	-1	0	0	0	2	-2	4
1921	0	0	0	0	0	0	0	-1	0	0	0	0	0	-1	1
1922	0	0	0	0	0	0	0	0	0	0	0	0	0	0	0
1923	0	0	0	0	0	0	0	0	0	0	0	0	0	0	0
1924	0	0	0	0	0	0	0	0	-1	0	0	0	0	-1	1
1925	0	0	0	0	0	0	0	-3	0	0	0	0	0	-3	3
1926	0	0	0	0	0	0	0	-3	0	0	0	0	0	-3	3
1927	0	0	0	0	1	0	0	0	-1	0	0	0	1	-1	2
1928	0	0	0	1	0	0	0	-1	0	0	0	0	1	-1	2
1929	1	4	3	0	0	0	0	0	0	0	0	0	8	0	8
1930	1	1	3	0	0	0	0	-1	0	0	0	0	5	-1	6
1931	0	0	0	0	0	0	0	0	0	0	0	0	0	0	0
1932	3	7	1	0	0	0	-1	-3	0	0	0	0	11	-4	15
1933	2	2	5	0	0	0	0	-2	0	0	0	0	9	-2	11
1934	0	0	0	0	0	0	0	0	0	0	0	0	0	0	0
1935	0	0	0	0	0	0	0	0	0	0	0	0	0	0	0
1936	0	1	0	0	0	0	0	0	0	0	0	0	1	0	1
1937	1	9	0	0	0	0	0	0	0	0	0	0	10	0	10
1938	0	0	0	0	0	0	0	0	0	0	-1	0	0	-1	1
1939	0	0	0	0	0	0	0	0	-3	0	0	0	0	-3	3
1940	0	2	0	0	1	1	0	-1	-2	0	0	0	4	-3	7
1941	0	1	1	1	0	0	0	-2	0	0	0	0	3	-2	5
1942	2	22	11	0	0	0	0	0	-2	0	0	0	35	-2	37
1943	2	11	0	0	0	0	0	-1	0	0	0	0	13	-1	14
1944	0	2	0	0	0	0	-1	0	0	0	0	0	2	-1	3
1945	0	0	0	0	0	0	0	0	0	0	0	0	0	0	0
1946	0	0	0	0	0	0	0	0	0	0	0	0	0	0	0
1947	0	0	0	0	0	0	0	0	0	0	0	0	0	0	0
1948	0	0	0	0	0	0	0	-1	0	0	0	0	0	-1	1
1949	0	0	0	0	0	0	0	0	0	0	0	0	0	0	0
1950	0	0	0	0	0	0	0	0	0	0	0	0	0	0	0
1951	0	0	0	0	0	0	0	-8	0	0	0	0	0	-8	8
1952	0	0	0	0	0	0	0	0	0	0	0	0	0	0	0
1953	0	0	0	0	0	0	0	0	0	0	0	0	0	0	0
1954	0	0	0	0	0	0	0	0	0	0	0	0	0	0	0
1955	0	0	0	0	0	0	0	0	0	0	0	0	0	0	0
1956	0	0	0	0	0	0	0	0	0	0	0	0	0	0	0
1957	0	0	0	0	0	0	0	0	0	0	0	0	0	0	0
1958	0	0	0	0	0	0	0	0	0	0	0	0	0	0	0
1959	0	0	0	0	0	0	0	0	0	0	0	0	0	0	0
1960	0	0	0	0	0	0	0	0	0	0	0	0	0	0	0
1961	0	0	0	0	0	0	0	-2	-1	0	0	0	0	-3	3
1962	0	0	0	0	0	0	0	-1	0	0	0	0	0	-1	1
1963	0	0	0	0	0	0	-1	0	0	0	0	0	0	-1	1
1964	0	3	0	0	0	0	0	0	0	0	0	0	3	0	3
1965	0	0	0	0	0	0	0	-1	0	0	0	0	0	-1	1
1966	0	0	0	0	0	0	0	0	0	0	0	0	0	0	0
1967	0	0	0	0	0	0	0	0	0	0	0	0	0	0	0
1968	0	0	2	2	0	1	0	0	0	-1	0	0	5	-1	6
1969	3	13	4	2	4	8	0	0	-1	0	0	0	34	-1	35
1970	0	4	1	4	6	1	0	-1	0	0	0	0	16	-1	17
1971	0	0	1	1	1	0	0	0	0	0	0	0	3	0	3
1972	1	1	2	2	0	0	0	0	-1	0	0	0	6	-1	7
1973	0	0	1	0	0	0	0	0	-2	0	0	0	1	-2	3
1974	1	3	0	0	0	0	0	-10	0	0	0	0	4	-10	14
1975	1	1	0	0	0	0	-9	-11	-30	-1	-1	0	2	-52	54
1976	0	0	0	0	0	0	0	-7	-16	0	0	0	0	-23	23
1977	0	0	2	0	0	0	-2	-8	-1	0	0	0	2	-11	13
1978	0	1	0	0	0	0	-2	-1	0	0	0	0	1	-3	4
1979	1	0	0	0	0	0	0	-1	0	0	0	0	1	-1	2
1980	2	0	0	0	0	0	0	0	0	0	0	0	2	0	2
1981	0	0	0	0	0	0	0	0	0	0	0	0	0	0	0
1982	0	0	0	0	0	0	0	0	0	0	0	0	0	0	0
1983	0	0	0	0	0	0	0	0	0	0	0	0	0	0	0
1984	0	0	0	0	0	0	-1	0	0	0	0	0	0	-1	1
1985	0	0	0	0	0	0	0	0	0	0	0	0	0	0	0
1986	0	0	0	0	0	0	0	0	0	0	0	0	0	0	0
1987	0	0	0	0	0	0	0	0	0	0	0	0	0	0	0
1988	0	0	0	0	0	0	0	0	0	0	0	0	0	0	0
1989	0	0	1	0	0	0	0	0	0	0	0	0	1	0	1
1990	0	0	0	0	0	0	0	0	0	0	0	0	0	0	0
1991	0	7	0	0	0	0	0	0	0	0	0	0	7	0	7
1992	0	1	0	0	0	0	0	0	0	0	0	0	1	0	1
1993	1	0	0	0	0	0	0	0	0	0	0	0	1	0	1
1994	2	0	0	0	0	0	0	0	0	0	0	0	2	0	2
1995	2	1	0	0	0	0	0	-2	0	0	0	0	3	-2	5
1996	0	0	0	0	0	0	-2	0	0	0	0	0	0	-2	2
1997	0	0	0	0	0	0	0	0	0	0	0	0	0	0	0
1998	0	0	0	0	0	0	0	0	-2	0	0	0	0	-2	2
1999	0	0	0	0	0	2	0	-2	0	0	0	0	2	-2	4
[truncated: 1,164 more rows]

## Sheet: GLPV RNA2 ALYU-302
position	20	21	22	23	24	25	20_rev	21_rev	22_rev	23_rev	24_rev	25_rev	fwd_total	rev_total	total
1	12	39	18	7	0	0	0	0	0	0	0	0	76	0	76
2	0	3	1	0	0	0	0	0	0	0	0	0	4	0	4
3	0	4	0	0	0	0	0	0	0	0	0	0	4	0	4
4	0	0	0	0	0	0	0	0	0	0	0	0	0	0	0
5	0	0	0	0	0	0	0	0	0	0	0	0	0	0	0
6	0	0	0	0	0	0	0	0	0	0	0	0	0	0	0
7	0	0	0	0	0	0	0	0	0	0	0	0	0	0	0
8	0	0	0	0	0	0	0	0	0	0	0	0	0	0	0
9	0	0	0	0	0	0	0	0	0	0	0	0	0	0	0
10	0	0	0	0	0	0	0	0	0	0	0	0	0	0	0
11	0	0	0	0	0	0	0	0	0	0	0	0	0	0	0
12	0	0	0	0	0	0	0	0	0	0	0	0	0	0	0
13	0	0	0	0	0	0	0	0	0	0	0	0	0	0	0
14	0	0	0	0	0	0	0	0	0	0	0	0	0	0	0
15	0	0	0	0	0	0	0	0	0	0	0	0	0	0	0
16	0	0	0	0	0	0	0	0	0	0	0	0	0	0	0
17	0	0	0	0	0	0	0	0	0	0	0	0	0	0	0
18	0	0	0	0	0	0	0	0	0	0	0	0	0	0	0
19	0	0	0	0	0	0	0	0	0	0	0	0	0	0	0
20	0	0	0	0	0	0	0	0	0	0	0	0	0	0	0
21	0	0	0	0	0	0	0	0	0	0	0	0	0	0	0
22	0	0	0	0	0	0	0	0	0	0	0	0	0	0	0
23	0	0	0	0	0	0	0	0	0	0	0	0	0	0	0
24	0	13	5	0	1	1	-1	-1	-1	0	0	0	20	-3	23
25	0	0	1	0	1	0	0	0	0	0	0	0	2	0	2
26	0	2	3	1	0	0	0	0	0	0	0	0	6	0	6
27	11	10	33	0	0	2	0	0	0	0	0	0	56	0	56
28	4	19	6	0	0	2	0	0	0	0	0	0	31	0	31
29	4	1	3	0	1	1	0	0	0	0	0	0	10	0	10
30	4	6	6	1	0	0	0	0	0	0	0	0	17	0	17
31	0	0	0	0	0	0	0	0	0	0	0	0	0	0	0
32	0	0	0	0	0	0	0	-2	0	0	0	0	0	-2	2
33	1	8	2	0	1	0	0	0	0	0	0	0	12	0	12
34	0	0	0	1	0	0	0	-1	0	0	0	0	1	-1	2
35	0	0	0	0	0	0	0	0	0	0	0	0	0	0	0
36	0	0	0	0	0	0	0	0	0	0	0	0	0	0	0
37	0	2	9	1	1	0	0	-3	0	0	0	0	13	-3	16
38	0	0	4	0	0	0	0	0	0	0	0	0	4	0	4
39	0	1	0	0	0	0	0	0	0	0	0	0	1	0	1
40	0	1	0	0	0	0	0	0	0	0	0	0	1	0	1
41	0	2	0	0	0	0	0	0	0	0	0	0	2	0	2
42	0	3	2	0	0	0	0	0	0	0	0	0	5	0	5
43	2	2	0	0	0	0	0	0	0	0	0	0	4	0	4
44	0	0	0	0	0	0	0	-5	-40	0	0	0	0	-45	45
45	1	4	4	0	0	0	-9	-31	0	-2	0	0	9	-42	51
46	0	6	0	0	0	0	-3	0	0	0	0	0	6	-3	9
47	0	5	0	1	0	0	-1	0	0	0	0	0	6	-1	7
48	7	0	3	2	0	0	0	0	0	0	0	0	12	0	12
49	0	0	3	0	0	0	0	0	0	0	0	0	3	0	3
50	0	0	0	0	0	0	0	0	0	0	0	0	0	0	0
51	0	2	1	1	0	0	0	0	0	0	0	0	4	0	4
52	0	1	0	0	0	0	0	0	0	0	0	0	1	0	1
53	1	0	0	0	0	0	0	-2	0	0	0	0	1	-2	3
54	0	0	0	0	0	0	-1	0	0	0	0	0	0	-1	1
55	0	0	0	0	0	0	0	-3	0	0	0	0	0	-3	3
56	0	0	0	0	0	0	0	0	0	0	0	0	0	0	0
57	0	0	0	0	0	0	0	0	0	0	0	0	0	0	0
58	1	1	0	0	0	0	-1	0	0	0	0	0	2	-1	3
59	0	3	1	0	0	0	0	0	0	0	0	0	4	0	4
60	0	0	0	0	0	0	0	0	-1	0	-1	0	0	-2	2
61	0	1	0	0	0	0	0	0	0	0	0	0	1	0	1
62	0	0	0	0	0	0	0	0	0	0	0	0	0	0	0
63	0	0	0	0	0	0	0	0	0	0	0	0	0	0	0
64	0	0	0	0	0	0	0	-2	0	0	0	0	0	-2	2
65	1	2	0	0	0	0	-1	0	0	0	0	0	3	-1	4
66	1	4	0	0	0	1	0	0	0	0	0	0	6	0	6
67	0	0	0	0	0	0	0	0	-1	0	0	0	0	-1	1
68	0	0	0	0	0	0	-1	-1	0	0	0	0	0	-2	2
69	1	0	0	0	0	0	-2	0	0	0	0	0	1	-2	3
70	0	1	0	0	0	0	0	0	0	0	0	0	1	0	1
71	0	0	0	0	0	0	0	0	0	-1	0	0	0	-1	1
72	0	0	0	0	0	0	0	0	0	0	0	-1	0	-1	1
73	0	0	0	0	0	0	0	0	0	0	0	0	0	0	0
74	0	0	1	0	0	0	0	0	-1	0	0	0	1	-1	2
75	0	0	0	0	0	0	0	0	0	0	0	0	0	0	0
76	0	0	0	0	0	0	0	0	0	0	0	0	0	0	0
77	0	0	0	0	0	0	0	0	0	0	0	0	0	0	0
78	0	0	1	0	0	0	0	0	0	0	0	0	1	0	1
79	0	0	0	2	0	0	0	0	0	0	0	0	2	0	2
80	0	1	0	1	0	0	0	0	0	0	0	0	2	0	2
81	2	1	0	0	0	0	0	0	0	0	0	0	3	0	3
82	2	4	3	0	4	0	0	0	0	0	0	0	13	0	13
83	0	0	2	0	1	1	0	0	0	0	0	0	4	0	4
84	3	7	13	2	0	0	0	0	0	0	0	0	25	0	25
85	4	15	13	5	2	0	-2	-2	0	0	0	0	39	-4	43
86	32	85	6	8	0	1	-2	0	0	0	0	0	132	-2	134
87	1	2	0	0	0	0	0	0	0	-2	-1	0	3	-3	6
88	3	7	1	0	0	0	0	-1	-6	0	0	0	11	-7	18
89	24	53	2	2	1	0	0	-2	0	0	0	0	82	-2	84
90	1	0	2	0	0	1	-2	0	0	0	0	0	4	-2	6
91	3	8	0	0	0	1	0	0	0	0	0	0	12	0	12
92	23	1	0	0	1	1	0	0	0	0	0	0	26	0	26
93	0	0	2	0	0	0	0	0	0	0	0	0	2	0	2
94	0	0	0	0	0	0	0	0	0	0	0	0	0	0	0
95	0	0	0	0	0	0	0	0	-1	0	-3	0	0	-4	4
96	0	1	1	0	0	0	0	0	0	0	0	0	2	0	2
97	0	1	0	0	0	0	-2	0	0	-1	-1	0	1	-4	5
98	0	0	0	1	0	1	0	0	0	0	0	0	2	0	2
99	0	0	1	0	0	0	0	-1	0	-1	0	0	1	-2	3
100	0	0	0	0	1	0	-1	0	0	0	0	0	1	-1	2
101	0	0	0	0	0	0	0	0	-1	0	0	0	0	-1	1
102	1	3	2	0	0	0	0	-1	-2	0	0	0	6	-3	9
103	0	4	0	0	0	0	0	0	0	0	0	0	4	0	4
104	1	0	0	0	0	0	0	0	0	0	0	0	1	0	1
105	0	2	0	0	0	0	0	0	0	0	0	0	2	0	2
106	1	2	1	0	0	0	0	0	0	0	0	0	4	0	4
107	3	16	0	1	0	0	0	0	0	0	0	0	20	0	20
108	12	21	0	0	2	0	0	0	0	0	0	0	35	0	35
109	0	0	0	0	0	0	0	-4	-6	0	0	0	0	-10	10
110	0	0	0	0	0	0	-3	-27	-9	0	0	0	0	-39	39
111	0	2	1	0	0	0	-7	0	0	-1	-1	0	3	-9	12
112	0	0	0	0	0	0	0	0	-1	-1	0	0	0	-2	2
113	1	0	0	0	0	0	0	0	-1	0	0	0	1	-1	2
114	0	3	0	0	0	0	0	0	0	0	0	0	3	0	3
115	1	0	0	0	0	0	0	0	0	0	0	0	1	0	1
116	0	0	0	0	0	0	0	0	0	0	0	0	0	0	0
117	0	1	0	0	0	0	-1	-1	0	0	0	0	1	-2	3
118	0	0	0	0	0	0	0	0	-1	0	0	0	0	-1	1
119	0	0	0	0	0	0	0	0	0	0	0	0	0	0	0
120	0	0	0	0	0	0	0	0	0	0	0	0	0	0	0
121	0	0	0	0	0	0	0	0	0	-1	0	0	0	-1	1
122	0	0	0	0	0	0	0	0	0	0	0	0	0	0	0
123	0	0	0	0	0	0	0	0	0	0	0	0	0	0	0
124	0	0	0	0	0	0	0	0	0	0	0	0	0	0	0
125	0	0	0	0	0	0	0	0	0	0	0	0	0	0	0
126	0	0	0	0	0	0	0	0	0	0	0	0	0	0	0
127	0	0	0	0	0	0	0	0	0	0	0	0	0	0	0
128	0	0	2	0	0	0	0	0	0	0	0	0	2	0	2
129	0	0	0	0	0	0	0	0	0	0	0	0	0	0	0
130	0	0	0	0	0	0	0	0	0	0	0	0	0	0	0
131	0	2	0	0	0	0	0	0	0	0	0	0	2	0	2
132	0	1	4	0	0	0	0	0	0	0	0	0	5	0	5
133	0	0	1	0	0	0	0	0	0	0	0	0	1	0	1
134	0	0	0	0	0	0	0	0	-1	0	0	0	0	-1	1
135	0	0	0	0	0	0	0	0	0	0	0	0	0	0	0
136	1	10	0	0	0	0	0	0	0	0	0	0	11	0	11
137	0	0	0	0	0	0	0	0	0	0	0	0	0	0	0
138	0	0	0	0	0	0	0	0	0	0	0	0	0	0	0
139	0	0	0	0	0	0	0	0	0	0	0	0	0	0	0
140	1	2	0	0	0	0	0	0	-1	0	0	0	3	-1	4
141	0	0	0	0	0	0	0	0	0	0	0	0	0	0	0
142	0	0	0	0	0	0	0	0	0	0	0	0	0	0	0
143	0	0	0	0	0	0	0	0	0	0	0	0	0	0	0
144	0	0	0	0	0	0	0	0	0	0	0	0	0	0	0
145	0	0	0	0	0	0	0	0	0	0	0	0	0	0	0
146	0	0	1	0	0	0	0	0	0	0	0	0	1	0	1
147	0	0	0	0	0	0	0	0	0	0	0	0	0	0	0
148	0	0	0	0	0	0	0	0	0	0	0	0	0	0	0
149	0	0	0	0	0	0	0	0	0	0	0	0	0	0	0
150	1	5	0	0	0	0	0	-1	0	0	0	0	6	-1	7
151	0	0	0	0	0	0	-1	0	0	0	0	0	0	-1	1
152	0	1	0	0	0	0	0	0	-1	0	0	0	1	-1	2
153	0	0	1	0	0	0	0	-6	0	0	0	0	1	-6	7
154	0	0	1	0	0	0	0	0	0	0	0	0	1	0	1
155	0	1	0	0	0	0	0	0	0	0	0	0	1	0	1
156	0	0	0	0	0	0	0	0	0	0	0	0	0	0	0
157	0	0	0	0	0	0	0	-1	-1	0	0	0	0	-2	2
158	0	2	0	0	0	0	0	-2	0	0	0	0	2	-2	4
159	0	0	0	0	0	0	0	0	0	0	0	0	0	0	0
160	0	0	0	1	0	0	0	0	0	0	0	0	1	0	1
161	0	0	0	0	0	0	0	0	0	0	0	0	0	0	0
162	0	0	0	0	0	0	0	0	0	0	0	0	0	0	0
163	0	0	0	0	0	0	-1	0	0	0	0	0	0	-1	1
164	0	2	1	0	1	0	0	0	0	0	0	0	4	0	4
165	0	0	0	0	0	0	0	0	0	0	0	0	0	0	0
166	3	0	0	0	0	0	0	0	0	0	0	0	3	0	3
167	0	1	0	0	0	0	0	-2	0	0	0	0	1	-2	3
168	0	0	0	0	0	0	0	0	0	0	0	0	0	0	0
169	0	0	0	0	0	0	0	0	0	0	0	0	0	0	0
170	0	0	0	0	0	0	0	0	0	0	0	0	0	0	0
171	0	6	0	0	0	0	0	0	0	0	0	0	6	0	6
172	0	0	0	0	0	0	0	0	0	0	0	0	0	0	0
173	0	0	0	0	0	0	0	0	0	0	0	0	0	0	0
174	0	0	0	0	0	0	0	0	0	0	0	0	0	0	0
175	0	0	0	0	0	0	0	0	0	0	0	0	0	0	0
176	1	2	0	0	0	0	0	0	-1	0	0	0	3	-1	4
177	0	0	0	0	0	0	0	0	0	0	0	0	0	0	0
178	0	0	0	0	0	0	0	0	0	0	0	0	0	0	0
179	0	0	0	0	0	0	0	-1	0	0	0	0	0	-1	1
180	0	0	0	0	0	0	0	0	0	0	0	0	0	0	0
181	0	0	0	0	0	0	0	-1	-1	0	0	0	0	-2	2
182	0	0	0	0	0	0	0	-3	-1	0	0	0	0	-4	4
183	0	0	0	0	0	0	0	-1	0	0	0	0	0	-1	1
184	0	0	0	0	0	0	0	0	-2	0	0	0	0	-2	2
185	0	0	0	0	0	0	0	-1	0	0	0	0	0	-1	1
186	0	1	0	0	0	0	0	-2	0	0	0	0	1	-2	3
187	0	0	0	0	0	0	-5	0	0	0	0	0	0	-5	5
188	0	10	0	0	0	0	0	0	0	0	0	0	10	0	10
189	1	0	0	0	0	0	0	0	0	0	0	0	1	0	1
190	0	0	0	0	0	0	0	0	0	0	0	0	0	0	0
191	0	0	0	0	0	0	0	0	0	0	0	0	0	0	0
192	1	3	0	0	0	0	0	0	0	0	0	0	4	0	4
193	0	0	1	0	0	0	0	0	0	0	0	0	1	0	1
194	0	0	0	0	0	0	0	0	0	0	0	0	0	0	0
195	0	0	0	0	0	0	0	0	-2	0	0	0	0	-2	2
196	0	0	0	0	0	0	0	-2	0	0	0	0	0	-2	2
197	0	0	0	0	0	0	-1	0	0	0	0	0	0	-1	1
198	0	0	0	0	0	0	0	0	-2	0	0	0	0	-2	2
199	0	0	0	0	0	0	0	-1	0	0	0	0	0	-1	1
200	1	4	0	0	0	0	0	0	0	0	0	0	5	0	5
201	0	0	0	0	0	0	0	0	0	0	0	0	0	0	0
202	0	0	0	0	0	0	0	0	0	0	0	0	0	0	0
203	0	0	0	0	0	0	0	0	0	0	0	0	0	0	0
204	1	1	0	0	0	0	0	0	0	0	0	0	2	0	2
205	0	0	0	0	0	0	0	0	0	0	0	0	0	0	0
206	0	0	0	0	0	0	0	0	0	0	0	0	0	0	0
207	0	0	0	0	0	0	0	-1	0	0	0	0	0	-1	1
208	0	0	0	0	0	0	0	0	-1	0	0	0	0	-1	1
209	0	2	1	1	0	0	0	0	0	0	0	0	4	0	4
210	0	0	0	2	0	0	0	0	0	0	0	0	2	0	2
211	1	8	1	0	0	0	0	0	0	0	0	0	10	0	10
212	5	10	2	0	0	0	0	0	0	0	0	0	17	0	17
213	3	8	0	0	0	0	0	0	0	0	0	0	11	0	11
214	0	0	0	0	0	0	0	0	0	0	0	0	0	0	0
215	0	0	0	0	0	0	0	0	0	0	0	0	0	0	0
216	0	0	0	0	0	0	0	0	0	0	0	0	0	0	0
217	2	0	1	0	0	0	0	0	-8	0	0	0	3	-8	11
218	0	0	0	0	0	0	0	-11	-7	0	0	0	0	-18	18
219	2	0	0	0	0	0	-1	-12	-4	-2	0	0	2	-19	21
220	7	7	2	0	0	0	-4	0	-9	0	0	0	16	-13	29
221	0	0	0	0	0	0	0	-3	0	0	0	0	0	-3	3
222	0	0	0	0	1	0	-2	0	0	0	0	0	1	-2	3
223	1	12	0	1	0	0	0	-2	0	0	0	0	14	-2	16
224	0	0	1	0	0	0	0	0	0	0	0	0	1	0	1
225	0	0	0	0	0	0	0	0	0	0	0	0	0	0	0
226	0	0	0	0	0	0	0	0	0	0	0	0	0	0	0
227	0	1	1	0	0	0	0	0	0	0	0	0	2	0	2
228	3	1	0	0	0	0	0	0	0	0	0	0	4	0	4
229	0	1	0	0	0	0	0	0	0	0	0	0	1	0	1
230	0	0	0	0	0	0	0	-1	0	0	0	0	0	-1	1
231	0	0	0	0	0	0	0	0	0	0	0	0	0	0	0
232	0	0	0	0	0	0	0	0	0	0	0	0	0	0	0
233	0	6	0	0	0	0	0	-4	0	0	0	0	6	-4	10
234	0	0	0	0	0	0	0	0	0	0	0	0	0	0	0
235	0	0	0	0	0	0	0	0	0	0	0	0	0	0	0
236	4	15	3	0	0	1	0	-1	0	0	0	0	23	-1	24
237	0	1	0	1	0	1	0	0	0	0	0	0	3	0	3
238	0	0	0	0	0	0	0	-2	0	0	0	0	0	-2	2
239	0	1	0	0	0	0	0	-1	0	0	0	0	1	-1	2
240	2	1	1	1	0	0	0	0	0	-1	0	0	5	-1	6
241	1	1	0	0	0	0	0	0	-4	0	0	0	2	-4	6
242	1	0	2	0	0	0	0	-5	-15	0	0	0	3	-20	23
243	0	0	0	0	0	0	0	-2	0	0	0	0	0	-2	2
244	0	0	7	0	2	0	0	0	-3	0	0	0	9	-3	12
245	1	1	2	0	0	0	0	0	0	0	0	0	4	0	4
246	1	10	0	0	0	0	0	0	0	0	0	0	11	0	11
247	1	16	1	0	0	0	0	0	0	0	0	0	18	0	18
248	1	2	0	0	0	0	0	0	0	0	0	0	3	0	3
249	0	0	0	0	0	0	0	0	0	0	0	0	0	0	0
250	0	0	0	0	0	0	0	0	0	0	0	0	0	0	0
251	0	2	0	0	0	0	0	0	0	0	0	0	2	0	2
252	0	0	0	0	0	0	0	-3	0	0	0	0	0	-3	3
253	0	0	0	0	0	0	0	0	0	0	0	0	0	0	0
254	0	0	0	0	0	0	0	0	0	0	0	0	0	0	0
255	0	0	0	0	0	0	0	0	-2	0	0	0	0	-2	2
256	3	3	10	0	0	0	0	-11	0	0	0	0	16	-11	27
257	0	9	7	0	0	0	0	0	0	0	0	0	16	0	16
258	0	0	0	0	1	0	0	0	0	0	0	0	1	0	1
259	10	7	0	0	0	0	0	0	0	0	0	0	17	0	17
260	3	4	2	0	0	0	0	0	0	0	0	0	9	0	9
261	1	8	10	0	0	0	0	-1	0	0	0	0	19	-1	20
262	0	0	0	0	0	0	-1	0	0	0	0	0	0	-1	1
263	0	0	0	0	0	0	0	0	0	0	0	0	0	0	0
264	1	8	3	1	0	0	0	0	0	0	0	0	13	0	13
265	1	0	0	0	1	0	0	0	0	0	0	0	2	0	2
266	0	0	0	0	1	0	0	0	0	0	0	0	1	0	1
267	0	0	0	1	0	0	0	0	0	0	0	0	1	0	1
268	0	0	0	0	0	0	0	0	0	0	0	0	0	0	0
269	0	0	0	0	0	0	0	0	0	0	0	0	0	0	0
270	0	0	0	0	0	0	0	0	0	0	0	0	0	0	0
271	0	0	0	0	0	0	0	0	0	0	0	0	0	0	0
272	0	0	0	0	0	0	0	0	0	0	0	0	0	0	0
273	0	1	3	0	0	0	0	0	0	0	0	0	4	0	4
274	0	0	0	0	0	0	0	0	0	0	0	0	0	0	0
275	2	4	2	0	0	0	0	0	0	0	0	0	8	0	8
276	0	0	0	0	0	0	0	0	0	0	0	0	0	0	0
277	0	0	0	1	1	0	0	0	0	0	0	0	2	0	2
278	0	2	1	0	0	1	0	0	-4	0	0	0	4	-4	8
279	0	1	0	2	0	0	0	0	0	0	0	0	3	0	3
280	0	0	0	0	0	0	0	0	0	0	0	0	0	0	0
281	0	0	0	0	0	0	0	0	0	0	0	0	0	0	0
282	0	0	1	0	0	0	0	0	0	0	0	0	1	0	1
283	0	2	0	0	0	0	0	-1	0	0	0	0	2	-1	3
284	3	2	12	0	0	0	0	0	-2	0	0	0	17	-2	19
285	0	23	2	0	0	0	0	-3	0	0	0	0	25	-3	28
286	0	0	0	0	0	0	-2	0	0	0	0	0	0	-2	2
287	1	0	0	0	0	0	0	0	0	0	0	0	1	0	1
288	0	1	1	0	1	0	0	0	0	0	0	0	3	0	3
289	4	6	7	0	0	0	0	0	0	0	0	0	17	0	17
290	1	3	0	0	0	0	0	0	0	0	0	0	4	0	4
291	1	5	0	0	0	0	0	0	0	0	0	0	6	0	6
292	0	0	0	0	0	0	0	0	0	0	0	0	0	0	0
293	1	1	2	0	0	0	-1	-1	-1	0	0	0	4	-3	7
294	1	5	0	0	0	0	-1	-4	0	0	0	0	6	-5	11
295	0	0	0	0	0	0	0	0	0	0	0	0	0	0	0
296	2	5	0	0	0	0	0	0	0	0	-1	0	7	-1	8
297	0	3	0	0	1	0	0	0	-3	0	0	0	4	-3	7
298	1	0	0	0	0	0	0	-4	0	0	0	0	1	-4	5
299	0	0	1	0	0	0	0	-1	0	0	0	0	1	-1	2
300	0	0	0	0	0	0	0	0	0	0	0	0	0	0	0
301	0	0	0	0	0	0	0	0	0	0	0	0	0	0	0
302	2	9	0	0	0	0	0	0	0	0	0	0	11	0	11
303	0	0	0	0	0	0	0	0	0	0	0	0	0	0	0
304	0	3	4	0	0	0	0	0	0	0	0	0	7	0	7
305	0	0	0	0	0	0	0	0	-1	0	0	0	0	-1	1
306	4	3	4	0	0	0	-1	-1	0	0	0	0	11	-2	13
307	1	0	3	0	0	0	-6	-4	0	-1	0	0	4	-11	15
308	0	0	0	0	0	0	0	0	0	0	0	0	0	0	0
309	3	54	12	0	0	0	0	0	0	0	0	0	69	0	69
310	0	0	0	0	0	0	0	0	-1	0	0	0	0	-1	1
311	1	0	0	0	0	0	-1	-5	0	-1	0	0	1	-7	8
312	0	0	0	0	0	2	-4	0	-2	0	0	0	2	-6	8
313	0	0	0	2	0	0	0	-2	0	0	0	0	2	-2	4
314	0	0	0	0	1	0	0	0	-2	0	0	0	1	-2	3
315	0	2	0	0	0	0	0	-5	0	0	0	0	2	-5	7
316	0	4	4	0	0	0	0	0	-2	0	0	0	8	-2	10
317	5	19	2	0	0	1	0	-9	0	0	0	0	27	-9	36
318	0	0	0	0	0	0	-10	-2	0	0	0	0	0	-12	12
319	0	0	0	0	0	0	0	0	-1	0	0	0	0	-1	1
320	1	0	0	0	0	0	0	0	-1	0	0	0	1	-1	2
321	1	9	7	0	0	0	0	0	0	0	0	0	17	0	17
322	0	10	1	0	0	0	0	0	-3	0	0	0	11	-3	14
323	10	25	5	0	0	0	0	-2	0	0	0	0	40	-2	42
324	4	11	1	0	0	0	0	-11	-1	0	0	0	16	-12	28
325	0	0	0	0	0	0	-1	-1	0	0	0	0	0	-2	2
326	0	0	0	0	0	0	0	0	0	0	0	0	0	0	0
327	0	0	0	0	0	0	0	-2	0	0	0	0	0	-2	2
328	1	6	1	0	0	0	-1	0	-1	0	0	0	8	-2	10
329	0	1	0	0	0	0	0	-3	0	0	0	0	1	-3	4
330	0	0	0	0	0	0	0	0	0	0	0	0	0	0	0
331	0	0	0	0	0	0	0	0	0	0	0	0	0	0	0
332	0	0	0	0	0	0	0	0	0	0	0	0	0	0	0
333	0	0	0	0	0	0	0	0	0	0	0	0	0	0	0
334	1	5	0	0	0	0	0	0	0	0	0	0	6	0	6
335	0	0	0	0	0	0	0	0	0	0	0	0	0	0	0
336	0	0	0	0	0	0	0	0	0	0	0	0	0	0	0
337	0	0	0	0	0	0	0	0	0	0	0	0	0	0	0
338	0	0	0	0	0	0	0	0	0	0	0	0	0	0	0
339	0	0	0	0	0	0	0	0	0	0	0	0	0	0	0
340	0	0	0	0	0	0	0	0	0	0	0	0	0	0	0
341	0	4	6	1	1	1	0	0	0	0	0	0	13	0	13
342	6	9	2	0	0	0	-2	-10	0	0	0	0	17	-12	29
343	0	3	0	0	0	0	-1	0	0	0	0	0	3	-1	4
344	0	0	0	0	0	0	0	0	-2	0	0	0	0	-2	2
345	2	2	3	0	0	0	0	-1	0	0	0	0	7	-1	8
346	1	2	0	0	0	0	0	0	-1	0	0	0	3	-1	4
347	0	0	0	0	0	0	0	0	0	0	0	0	0	0	0
348	0	1	1	0	0	0	0	0	-1	0	0	0	2	-1	3
349	0	0	0	0	0	0	0	-2	0	0	0	0	0	-2	2
350	2	26	5	0	0	0	-1	0	0	0	0	0	33	-1	34
351	4	24	6	1	0	0	-2	-21	0	0	0	0	35	-23	58
352	11	13	13	1	2	2	-1	0	0	0	0	0	42	-1	43
353	0	19	12	0	0	2	0	0	0	0	0	0	33	0	33
354	1	0	2	1	1	1	0	0	-7	0	0	0	6	-7	13
355	1	7	2	1	2	0	0	-4	0	0	0	0	13	-4	17
356	4	8	4	4	0	2	-3	-1	0	0	0	0	22	-4	26
357	0	1	1	0	0	0	0	0	0	0	0	0	2	0	2
358	0	0	0	0	0	0	0	0	0	0	0	0	0	0	0
359	0	3	0	0	0	0	0	0	-4	0	0	0	3	-4	7
360	0	4	2	0	0	0	0	-1	0	0	0	0	6	-1	7
361	0	0	0	0	0	0	0	0	0	0	0	0	0	0	0
362	0	0	0	0	0	0	0	-4	0	0	0	0	0	-4	4
363	0	2	0	0	0	0	0	0	0	0	0	0	2	0	2
364	0	4	0	0	0	0	0	0	0	0	0	0	4	0	4
365	0	0	0	1	0	0	0	-1	0	0	0	0	1	-1	2
366	1	0	0	2	0	0	0	-9	0	0	0	0	3	-9	12
367	0	0	0	0	0	0	-6	0	0	0	0	0	0	-6	6
368	0	0	0	0	0	0	0	0	0	0	0	0	0	0	0
369	0	0	0	0	0	0	0	0	0	0	0	0	0	0	0
370	0	0	0	0	0	0	0	0	0	0	0	0	0	0	0
371	0	0	0	0	0	0	0	0	0	0	0	0	0	0	0
372	0	0	0	0	0	0	0	0	0	0	0	0	0	0	0
373	0	0	0	0	0	0	0	-2	0	0	0	0	0	-2	2
374	0	3	1	0	0	0	-3	-3	-1	0	0	0	4	-7	11
375	0	0	0	0	0	0	0	0	0	0	0	0	0	0	0
376	1	0	0	0	0	0	0	0	0	0	0	0	1	0	1
377	1	0	0	0	0	0	0	0	0	0	0	0	1	0	1
378	0	0	1	0	0	0	0	0	-1	0	0	0	1	-1	2
379	0	0	0	0	0	0	0	-8	0	0	0	0	0	-8	8
380	0	0	0	0	0	0	0	-1	0	0	0	0	0	-1	1
381	0	0	0	0	0	0	-3	0	0	0	0	0	0	-3	3
382	0	0	0	0	0	0	0	0	0	0	0	0	0	0	0
383	0	4	1	0	0	0	0	0	0	0	0	0	5	0	5
384	2	5	1	0	0	0	0	0	0	0	0	0	8	0	8
385	0	0	1	0	2	0	0	0	-3	0	0	0	3	-3	6
386	0	0	0	0	0	0	0	-2	0	0	0	0	0	-2	2
387	1	0	0	0	0	0	0	0	0	0	0	0	1	0	1
388	1	0	0	0	0	0	0	-2	0	0	0	0	1	-2	3
389	1	0	0	0	0	0	0	0	0	0	0	0	1	0	1
390	0	13	1	0	0	0	0	0	0	0	0	0	14	0	14
391	3	0	2	0	0	0	0	0	0	0	0	0	5	0	5
392	0	3	0	0	0	0	0	0	0	0	0	0	3	0	3
393	0	0	0	0	0	0	0	0	0	0	0	0	0	0	0
394	0	0	0	0	0	1	0	0	0	0	0	0	1	0	1
395	0	0	0	0	1	0	0	0	0	0	0	0	1	0	1
396	0	9	3	2	0	1	0	0	0	0	0	0	15	0	15
397	22	7	7	3	0	0	0	0	0	0	0	0	39	0	39
398	2	5	2	0	0	0	0	-2	0	0	0	0	9	-2	11
399	0	0	0	0	1	0	0	0	0	0	0	0	1	0	1
400	0	0	0	0	0	0	0	0	0	0	0	0	0	0	0
401	4	2	2	0	0	0	0	0	0	0	0	0	8	0	8
402	0	6	0	0	0	0	0	0	0	0	0	0	6	0	6
403	0	0	0	0	1	0	0	0	0	0	0	0	1	0	1
404	1	1	3	0	0	0	0	0	0	0	0	0	5	0	5
405	0	1	4	0	1	0	0	0	0	0	0	0	6	0	6
406	0	0	1	0	0	0	0	0	0	0	0	0	1	0	1
407	8	10	6	0	0	0	0	0	0	0	0	0	24	0	24
408	1	0	0	0	0	0	0	0	0	0	0	0	1	0	1
409	3	2	1	0	0	0	0	-3	-6	0	0	0	6	-9	15
410	0	2	3	0	0	0	0	0	0	0	0	0	5	0	5
411	1	19	2	0	0	0	0	0	0	0	0	0	22	0	22
412	0	0	0	0	0	0	0	0	0	0	0	0	0	0	0
413	0	0	0	0	0	0	0	0	0	0	0	0	0	0	0
414	1	2	1	1	0	0	0	0	0	0	0	0	5	0	5
415	0	0	0	0	0	0	-4	-2	0	0	0	0	0	-6	6
416	0	4	0	0	0	0	-1	0	-2	0	0	0	4	-3	7
417	1	5	0	0	0	0	0	0	0	0	0	0	6	0	6
418	0	0	0	0	0	0	-1	0	0	0	0	0	0	-1	1
419	0	0	0	0	0	0	0	0	0	0	0	0	0	0	0
420	0	0	0	0	0	0	0	0	0	0	0	0	0	0	0
421	0	0	0	0	0	0	0	0	0	0	0	0	0	0	0
422	0	2	0	0	0	0	0	0	0	0	0	0	2	0	2
423	0	0	0	0	0	0	0	-1	0	0	0	0	0	-1	1
424	0	0	0	0	0	0	0	0	0	0	0	0	0	0	0
425	0	1	0	0	0	1	0	0	0	0	0	0	2	0	2
426	0	0	1	0	0	0	0	0	-1	0	0	0	1	-1	2
427	1	2	1	0	0	0	0	0	0	0	0	0	4	0	4
428	0	7	0	0	0	0	-1	0	0	0	0	0	7	-1	8
429	0	0	0	1	0	0	0	-5	0	0	0	0	1	-5	6
430	0	0	0	1	0	0	0	0	0	0	0	0	1	0	1
431	0	0	0	0	0	0	0	0	0	0	0	0	0	0	0
432	0	0	0	0	0	0	0	0	0	0	0	0	0	0	0
433	0	0	1	0	0	1	0	0	0	0	0	0	2	0	2
434	0	0	0	0	0	0	0	0	0	0	0	0	0	0	0
435	0	0	0	0	0	0	0	0	-1	0	0	0	0	-1	1
436	0	0	0	0	0	1	0	0	0	0	0	0	1	0	1
437	0	0	0	0	0	0	0	0	0	0	0	0	0	0	0
438	0	4	1	0	0	1	0	0	-1	0	0	0	6	-1	7
439	1	1	0	0	0	0	0	-2	0	0	0	0	2	-2	4
440	0	5	0	1	1	0	0	0	0	0	0	0	7	0	7
441	0	0	0	0	0	0	0	0	0	0	0	0	0	0	0
442	0	0	0	0	0	0	0	0	0	0	0	0	0	0	0
443	0	0	0	0	0	0	0	0	0	0	0	0	0	0	0
444	0	0	0	0	0	0	0	0	0	0	0	0	0	0	0
445	4	4	7	1	0	0	0	0	0	0	0	0	16	0	16
446	0	1	0	0	0	0	0	0	0	0	0	0	1	0	1
447	0	0	0	0	0	0	0	0	0	0	0	0	0	0	0
448	0	0	0	0	0	0	0	0	0	0	0	0	0	0	0
449	0	0	0	0	0	0	0	-1	0	0	0	0	0	-1	1
450	3	7	6	1	0	0	0	-4	-2	0	0	0	17	-6	23
451	9	38	13	0	0	0	-1	0	0	0	0	0	60	-1	61
452	0	2	0	0	0	0	0	0	0	0	0	0	2	0	2
453	0	1	0	2	2	0	0	-1	-2	0	0	0	5	-3	8
454	0	7	6	0	0	0	0	-1	0	0	0	0	13	-1	14
455	0	21	2	0	0	0	0	-2	-1	0	0	0	23	-3	26
456	0	0	0	0	0	0	0	-3	-1	0	0	0	0	-4	4
457	4	2	0	0	0	0	0	0	-3	0	0	0	6	-3	9
458	0	1	0	0	0	0	-1	-1	0	0	0	0	1	-2	3
459	0	0	0	0	0	0	-1	0	-1	0	0	0	0	-2	2
460	0	0	0	0	0	0	0	0	0	0	0	0	0	0	0
461	0	2	1	0	0	0	-2	0	0	0	0	0	3	-2	5
462	0	0	0	0	0	0	0	0	0	0	0	0	0	0	0
463	4	4	1	0	0	0	0	-1	0	0	0	0	9	-1	10
464	0	0	0	0	0	0	0	0	0	0	0	0	0	0	0
465	5	1	2	0	1	0	0	0	0	0	0	0	9	0	9
466	0	5	1	0	0	0	0	-1	-1	0	0	0	6	-2	8
467	1	11	4	0	1	0	0	-4	0	0	0	0	17	-4	21
468	2	10	1	0	0	0	0	0	-1	-1	0	0	13	-2	15
469	0	0	0	0	0	0	0	0	0	0	0	0	0	0	0
470	0	0	0	0	0	0	-2	0	0	0	0	0	0	-2	2
471	0	0	0	0	0	0	0	0	0	0	0	0	0	0	0
472	0	0	0	0	0	0	-1	-1	-2	0	0	0	0	-4	4
473	1	2	1	0	0	0	0	-4	0	0	0	0	4	-4	8
474	0	0	0	0	0	0	-8	0	0	0	0	0	0	-8	8
475	0	0	0	0	0	0	0	0	-3	0	0	0	0	-3	3
476	0	0	0	0	0	0	0	-2	0	0	0	0	0	-2	2
477	0	0	0	0	0	0	0	-1	0	0	0	0	0	-1	1
478	0	0	0	0	0	0	0	0	0	0	0	0	0	0	0
479	0	0	0	0	0	0	0	0	-5	0	0	0	0	-5	5
480	0	0	0	0	0	0	0	-3	0	0	0	0	0	-3	3
481	0	0	0	0	0	0	0	0	-1	0	0	0	0	-1	1
482	0	0	0	0	0	0	0	-2	-1	0	0	0	0	-3	3
483	0	0	0	0	0	0	0	-1	0	0	0	0	0	-1	1
484	0	0	0	0	0	0	0	0	0	0	0	0	0	0	0
485	0	0	0	0	0	0	0	0	0	0	0	0	0	0	0
486	0	0	0	0	0	0	0	-4	0	0	0	0	0	-4	4
487	0	0	0	0	0	0	0	0	0	0	0	0	0	0	0
488	2	2	1	0	0	0	0	0	0	0	0	0	5	0	5
489	0	0	0	0	0	0	0	-5	-1	0	0	0	0	-6	6
490	0	0	0	0	0	0	0	0	0	0	0	0	0	0	0
491	0	0	0	0	0	0	0	0	0	0	0	0	0	0	0
492	0	0	0	0	0	0	0	0	0	0	0	0	0	0	0
493	0	0	0	0	0	0	0	0	-2	0	0	0	0	-2	2
494	0	1	0	0	0	0	0	-4	0	0	0	0	1	-4	5
495	0	3	2	0	0	0	0	0	0	0	0	0	5	0	5
496	0	0	0	0	0	0	0	0	0	0	0	0	0	0	0
497	0	0	0	0	0	0	0	0	0	0	0	0	0	0	0
498	0	0	0	0	0	0	0	0	0	0	0	0	0	0	0
499	0	1	4	0	0	0	0	0	0	0	0	0	5	0	5
500	0	1	0	0	0	0	0	0	0	0	0	0	1	0	1
501	2	13	0	0	3	0	0	0	-1	0	0	0	18	-1	19
502	0	0	0	0	0	0	0	-1	0	0	0	0	0	-1	1
503	0	1	1	0	0	0	-1	0	-1	0	0	0	2	-2	4
504	0	0	0	1	0	0	0	-2	-1	0	0	0	1	-3	4
505	0	2	0	0	0	0	-3	-2	0	0	0	0	2	-5	7
506	0	0	0	0	0	0	-1	0	0	0	0	0	0	-1	1
507	13	30	0	0	0	0	0	0	-1	0	0	0	43	-1	44
508	1	0	0	0	0	0	0	-2	0	0	0	0	1	-2	3
509	0	0	0	0	0	0	0	0	0	0	0	0	0	0	0
510	1	0	0	0	0	0	0	0	0	0	0	0	1	0	1
511	2	3	3	0	0	0	0	0	0	0	0	0	8	0	8
512	2	1	1	0	0	0	-1	0	0	0	0	0	4	-1	5
513	0	2	0	0	0	0	0	0	0	0	0	0	2	0	2
514	0	0	0	0	0	0	0	0	-1	0	0	0	0	-1	1
515	2	3	0	0	0	0	0	-4	0	0	0	0	5	-4	9
516	0	0	0	0	0	0	0	0	0	0	0	0	0	0	0
517	0	0	0	0	0	0	0	0	-5	-1	0	0	0	-6	6
518	1	13	0	0	0	0	0	0	0	0	0	0	14	0	14
519	0	2	0	0	0	0	0	-4	-3	0	0	0	2	-7	9
520	0	0	0	0	0	0	0	-2	0	0	0	0	0	-2	2
521	1	7	1	0	0	0	-1	0	0	0	0	0	9	-1	10
522	0	0	0	0	0	0	-1	-9	-3	0	0	0	0	-13	13
523	1	7	12	1	0	0	-1	-5	0	0	0	0	21	-6	27
524	0	0	0	0	0	0	-1	0	-2	0	0	0	0	-3	3
525	0	0	0	0	0	0	0	-17	-1	0	0	0	0	-18	18
526	0	0	1	0	0	0	-4	-79	0	0	0	0	1	-83	84
527	0	0	0	0	0	0	-16	0	0	0	0	0	0	-16	16
528	0	0	0	1	0	0	-1	0	-1	0	0	0	1	-2	3
529	1	0	3	0	0	0	0	0	0	0	0	0	4	0	4
530	0	0	0	0	0	0	0	-2	0	0	0	0	0	-2	2
531	0	0	0	0	0	0	-1	0	0	0	0	0	0	-1	1
532	0	0	0	0	0	0	0	0	-1	0	0	0	0	-1	1
533	0	0	1	0	0	0	0	-1	0	0	0	0	1	-1	2
534	0	0	0	1	0	0	0	0	0	0	0	0	1	0	1
535	0	0	0	0	0	0	0	-7	-3	0	0	0	0	-10	10
536	0	1	1	0	0	0	0	0	0	0	0	0	2	0	2
537	0	0	0	0	0	0	0	0	0	0	0	0	0	0	0
538	0	0	1	0	0	0	0	0	-3	0	0	0	1	-3	4
539	0	0	0	0	0	0	0	-2	-1	0	0	0	0	-3	3
540	0	0	0	0	0	0	-1	-1	0	0	0	0	0	-2	2
541	0	0	0	0	0	0	0	0	0	0	0	0	0	0	0
542	0	0	0	0	0	0	0	-1	0	0	0	0	0	-1	1
543	0	0	0	0	0	0	0	-2	0	0	0	0	0	-2	2
544	0	0	0	0	0	0	0	0	0	0	0	0	0	0	0
545	0	0	0	0	0	0	0	-2	0	0	0	0	0	-2	2
546	0	0	0	0	0	0	0	0	0	0	0	0	0	0	0
547	0	0	0	0	0	0	0	0	0	0	0	0	0	0	0
548	0	0	0	0	0	0	0	-1	0	0	0	0	0	-1	1
549	0	2	1	0	0	0	0	0	0	0	0	0	3	0	3
550	0	0	0	0	0	0	0	0	0	0	0	0	0	0	0
551	0	0	0	0	0	0	0	-1	0	0	0	0	0	-1	1
552	0	0	0	0	0	0	0	0	0	0	0	0	0	0	0
553	0	0	0	0	0	0	0	0	0	0	0	0	0	0	0
554	0	0	0	0	0	0	0	0	0	0	0	0	0	0	0
555	0	0	0	0	0	0	0	0	0	0	0	0	0	0	0
556	0	0	0	0	0	0	0	0	0	0	0	0	0	0	0
557	0	0	0	0	0	0	0	0	-1	0	0	0	0	-1	1
558	0	1	0	0	0	0	0	0	0	0	0	0	1	0	1
559	0	0	0	0	0	0	0	-1	0	0	0	0	0	-1	1
560	0	0	0	0	0	0	0	0	0	0	0	0	0	0	0
561	0	0	0	0	0	0	0	0	0	0	0	0	0	0	0
562	0	0	0	0	0	0	0	-1	0	0	0	0	0	-1	1
563	0	2	0	0	0	0	-2	0	0	0	0	0	2	-2	4
564	0	4	2	0	0	0	0	0	0	0	0	0	6	0	6
565	0	0	0	0	0	0	0	0	0	0	0	0	0	0	0
566	0	1	1	1	0	0	0	-1	0	0	0	0	3	-1	4
567	0	1	0	0	0	0	0	0	-1	0	0	0	1	-1	2
568	1	3	0	0	0	0	0	-2	0	0	0	0	4	-2	6
569	22	10	3	1	1	6	-2	0	0	0	0	0	43	-2	45
570	1	0	0	0	1	0	0	-8	-1	0	0	0	2	-9	11
571	0	0	0	0	0	0	0	-1	0	0	0	0	0	-1	1
572	0	0	0	0	0	1	0	-4	0	0	0	0	1	-4	5
573	3	0	0	0	0	1	0	0	0	0	0	0	4	0	4
574	1	1	0	0	2	2	0	0	0	0	0	0	6	0	6
575	0	0	0	1	0	3	0	0	0	0	0	0	4	0	4
576	0	6	11	5	0	0	0	0	0	0	0	0	22	0	22
577	0	0	2	1	0	0	0	0	0	0	0	0	3	0	3
578	0	0	0	0	0	0	0	0	0	0	0	0	0	0	0
579	1	1	0	0	0	0	0	0	0	0	0	0	2	0	2
580	0	2	3	0	0	0	0	-3	0	0	0	0	5	-3	8
581	0	3	2	0	0	0	0	0	-1	0	0	0	5	-1	6
582	0	0	0	0	0	0	0	-2	0	0	0	0	0	-2	2
583	0	0	0	0	0	0	0	-1	0	0	0	0	0	-1	1
584	0	0	0	0	0	0	0	0	0	0	0	0	0	0	0
585	0	0	0	0	0	0	0	-11	0	0	0	0	0	-11	11
586	0	0	0	0	0	0	0	0	0	0	0	0	0	0	0
587	0	0	0	0	0	0	0	0	0	0	0	0	0	0	0
588	0	0	0	0	0	0	0	0	0	0	0	0	0	0	0
589	0	0	0	0	0	0	0	0	0	0	0	0	0	0	0
590	0	0	0	0	0	0	0	0	0	0	0	0	0	0	0
591	0	0	0	0	0	0	0	0	0	0	0	0	0	0	0
592	0	0	0	0	0	0	-1	0	0	0	0	0	0	-1	1
593	0	2	1	0	0	0	0	0	0	0	0	0	3	0	3
594	1	0	0	0	0	0	0	0	-2	0	0	0	1	-2	3
595	0	0	0	0	0	0	0	-24	-1	0	0	0	0	-25	25
596	2	2	0	0	0	0	-1	0	0	0	0	0	4	-1	5
597	0	0	0	0	0	0	0	0	0	0	0	0	0	0	0
598	0	0	0	0	0	0	0	-4	-1	0	0	0	0	-5	5
599	0	0	1	0	0	0	-3	-4	0	0	0	0	1	-7	8
600	0	0	0	0	0	0	0	0	0	0	0	0	0	0	0
601	0	0	0	0	0	0	0	-1	0	0	0	0	0	-1	1
602	0	0	0	0	0	0	0	0	0	0	0	0	0	0	0
603	0	1	1	0	0	0	0	0	0	0	0	0	2	0	2
604	0	0	0	0	0	0	0	0	0	0	0	0	0	0	0
605	0	0	0	0	0	0	0	-1	0	0	0	0	0	-1	1
606	0	2	1	0	0	0	0	0	0	0	0	0	3	0	3
607	0	0	0	0	0	0	0	0	0	0	0	0	0	0	0
608	1	0	0	0	0	0	0	0	0	0	0	0	1	0	1
609	0	0	0	0	0	0	0	0	0	0	0	0	0	0	0
610	0	0	0	0	0	0	0	0	0	0	0	0	0	0	0
611	0	0	0	0	0	0	0	0	0	0	0	0	0	0	0
612	0	0	0	0	0	0	0	0	0	0	0	0	0	0	0
613	0	0	0	0	0	0	0	0	0	0	0	0	0	0	0
614	0	2	1	0	0	0	0	0	0	0	0	0	3	0	3
615	0	0	0	0	0	0	0	0	0	0	0	0	0	0	0
616	0	2	0	0	0	0	-1	0	0	0	0	0	2	-1	3
617	0	0	4	0	0	0	0	0	0	0	0	0	4	0	4
618	0	0	0	0	0	0	0	0	0	0	0	0	0	0	0
619	0	0	0	0	0	0	0	0	0	0	0	0	0	0	0
620	0	0	1	0	0	0	0	0	0	0	0	0	1	0	1
621	0	0	0	0	0	0	0	0	0	0	0	0	0	0	0
622	0	3	1	0	0	0	-1	0	-4	0	0	0	4	-5	9
623	0	1	0	0	0	0	0	0	0	0	0	0	1	0	1
624	0	0	0	0	0	0	0	-1	0	0	0	0	0	-1	1
625	0	0	0	0	0	0	-1	0	0	0	0	0	0	-1	1
626	0	0	0	0	0	0	0	0	0	0	0	0	0	0	0
627	0	0	1	1	2	0	0	-2	-2	0	0	0	4	-4	8
628	0	2	0	0	0	0	0	0	0	0	0	0	2	0	2
629	0	0	0	0	0	0	0	0	0	0	0	0	0	0	0
630	0	1	1	0	0	0	0	0	0	0	0	0	2	0	2
631	0	0	0	0	0	0	0	0	0	0	0	0	0	0	0
632	0	0	0	0	0	0	0	0	-1	-2	0	0	0	-3	3
633	4	14	3	0	0	0	0	0	0	0	0	0	21	0	21
634	0	0	0	0	0	0	0	-4	0	0	0	0	0	-4	4
635	0	0	0	0	0	0	-2	0	0	0	0	0	0	-2	2
636	1	2	0	0	0	0	0	0	0	0	0	0	3	0	3
637	0	0	0	0	0	0	0	0	0	0	0	0	0	0	0
638	0	0	0	0	0	0	0	0	0	0	0	0	0	0	0
639	2	0	0	0	0	0	0	0	0	0	0	0	2	0	2
640	0	0	0	0	0	0	0	0	0	0	0	0	0	0	0
641	0	0	0	0	0	0	0	0	0	0	0	0	0	0	0
642	0	0	0	0	0	0	0	0	0	0	0	0	0	0	0
643	0	0	0	0	0	0	0	0	0	0	0	0	0	0	0
644	0	0	0	0	0	0	0	0	0	0	0	0	0	0	0
645	0	0	0	0	0	0	0	0	0	0	0	0	0	0	0
646	0	0	0	0	0	0	0	0	0	0	0	0	0	0	0
647	0	0	1	0	0	0	0	0	0	0	0	0	1	0	1
648	0	0	0	0	0	0	0	0	0	0	0	0	0	0	0
649	0	2	0	0	0	0	0	0	0	0	0	0	2	0	2
650	1	1	0	0	0	0	0	0	0	0	0	0	2	0	2
651	0	5	0	0	0	0	0	-2	0	0	0	0	5	-2	7
652	4	1	0	0	0	0	0	0	0	0	0	0	5	0	5
653	0	0	1	1	0	0	0	-2	0	0	0	0	2	-2	4
654	0	0	0	0	0	0	0	0	0	-1	0	0	0	-1	1
655	0	1	0	0	0	0	0	0	-2	0	0	0	1	-2	3
656	2	6	0	0	0	0	0	0	0	0	0	0	8	0	8
657	1	0	3	0	0	0	-1	0	0	0	0	0	4	-1	5
658	0	0	0	0	0	0	0	0	0	0	0	0	0	0	0
659	0	0	0	0	0	0	0	0	0	0	0	0	0	0	0
660	0	0	0	0	0	0	0	0	0	0	0	0	0	0	0
661	0	0	0	0	0	0	0	0	0	0	0	0	0	0	0
662	0	1	0	0	0	0	0	0	0	0	0	0	1	0	1
663	0	0	1	0	0	0	0	0	0	0	0	0	1	0	1
664	1	2	0	0	0	0	0	0	0	0	0	0	3	0	3
665	0	0	0	0	0	0	0	0	0	0	0	0	0	0	0
666	0	0	0	0	0	0	0	0	0	0	0	0	0	0	0
667	0	1	0	0	0	0	0	0	0	0	0	0	1	0	1
668	0	0	0	0	0	0	0	0	0	0	0	0	0	0	0
669	0	0	0	0	0	0	0	0	0	0	0	0	0	0	0
670	10	1	2	0	0	0	0	0	0	0	0	0	13	0	13
671	0	0	0	0	0	0	0	0	0	0	0	0	0	0	0
672	0	0	0	0	0	0	0	0	0	0	0	0	0	0	0
673	0	0	0	0	0	0	0	-1	0	0	0	0	0	-1	1
674	0	0	0	0	0	0	0	-4	0	0	0	0	0	-4	4
675	0	0	0	0	0	0	0	0	0	0	0	0	0	0	0
676	0	0	0	0	0	0	0	0	0	0	0	0	0	0	0
677	1	0	0	0	0	0	0	0	0	-1	0	0	1	-1	2
678	0	0	0	1	0	0	0	-1	0	0	0	0	1	-1	2
679	0	0	0	0	0	0	0	0	-2	0	0	0	0	-2	2
680	0	0	0	0	0	0	0	-1	0	0	0	0	0	-1	1
681	0	1	0	0	0	1	0	0	0	0	0	0	2	0	2
682	0	0	0	0	0	0	0	0	0	0	0	0	0	0	0
683	0	1	1	0	0	0	0	0	0	0	0	0	2	0	2
684	1	2	0	0	0	0	0	0	0	0	0	0	3	0	3
685	0	0	0	0	0	0	0	-2	0	0	0	0	0	-2	2
686	0	0	0	0	0	0	0	0	0	0	0	0	0	0	0
687	0	0	0	0	0	0	0	0	0	0	0	0	0	0	0
688	0	0	1	0	0	0	0	0	0	0	0	0	1	0	1
689	0	3	5	0	0	0	0	0	0	0	0	0	8	0	8
690	0	0	0	0	0	0	0	-7	0	0	0	0	0	-7	7
691	0	0	0	0	0	0	-2	0	-2	0	0	0	0	-4	4
692	0	0	1	0	0	0	0	-1	0	0	0	0	1	-1	2
693	0	0	0	0	0	0	0	-4	0	0	0	0	0	-4	4
694	0	0	0	0	0	0	-4	0	-2	0	0	0	0	-6	6
695	0	0	2	0	0	0	0	-1	0	0	0	0	2	-1	3
696	0	0	2	0	0	0	0	0	0	0	0	0	2	0	2
697	0	0	0	0	0	0	0	0	0	0	0	0	0	0	0
698	0	0	0	0	0	0	0	0	0	0	0	0	0	0	0
699	0	5	3	0	0	0	0	0	0	0	0	0	8	0	8
700	0	0	0	0	0	0	0	0	0	0	0	0	0	0	0
701	0	0	0	0	0	0	0	0	-5	-1	0	0	0	-6	6
702	0	0	0	0	0	0	0	-13	-2	0	0	0	0	-15	15
703	1	0	0	0	0	0	-2	-2	0	0	0	0	1	-4	5
704	0	0	0	0	0	0	0	0	0	0	0	0	0	0	0
705	0	0	0	0	0	0	0	0	0	0	0	0	0	0	0
706	0	0	0	0	0	0	0	0	0	0	0	0	0	0	0
707	0	0	0	0	0	0	0	0	0	0	0	0	0	0	0
708	0	0	0	0	0	0	0	0	0	0	0	0	0	0	0
709	0	0	0	0	0	0	0	0	0	0	0	0	0	0	0
710	0	0	0	0	0	0	0	0	0	0	0	0	0	0	0
711	0	2	0	0	0	0	0	0	0	0	0	0	2	0	2
712	0	0	1	0	3	3	0	0	0	0	0	0	7	0	7
713	0	2	0	0	1	1	0	0	0	0	0	0	4	0	4
714	1	5	21	0	1	1	0	0	0	0	0	0	29	0	29
715	0	0	0	0	0	0	0	0	0	0	0	0	0	0	0
716	4	16	9	5	1	0	0	0	0	0	0	0	35	0	35
717	0	17	0	0	0	0	0	0	0	0	0	0	17	0	17
718	1	6	0	0	0	1	0	0	0	0	0	0	8	0	8
719	3	7	2	1	2	0	0	0	-1	0	0	0	15	-1	16
720	6	3	0	0	0	0	0	0	0	0	0	0	9	0	9
721	0	0	0	0	0	0	0	0	0	0	0	0	0	0	0
722	0	0	0	0	0	0	0	0	0	0	0	0	0	0	0
723	5	27	5	0	0	0	0	0	-1	0	0	0	37	-1	38
724	4	4	5	1	2	1	-2	-10	0	0	0	0	17	-12	29
725	0	0	0	2	1	0	-1	0	-1	0	0	0	3	-2	5
726	1	0	0	2	0	1	0	0	0	0	0	0	4	0	4
727	0	1	1	0	0	0	0	-1	0	0	0	0	2	-1	3
728	0	1	0	0	0	0	0	-2	0	0	0	0	1	-2	3
729	0	0	0	0	0	0	0	0	0	0	0	0	0	0	0
730	1	5	0	0	0	0	0	0	0	-1	0	0	6	-1	7
731	14	2	1	4	0	0	0	-1	0	0	0	0	21	-1	22
732	0	2	6	0	0	0	0	-4	-2	0	0	0	8	-6	14
733	0	0	0	0	0	0	0	0	0	0	0	0	0	0	0
734	3	14	2	0	0	0	0	0	0	0	0	0	19	0	19
735	0	1	0	0	0	0	0	0	0	0	0	0	1	0	1
736	0	0	1	0	0	0	0	0	0	0	0	0	1	0	1
737	0	0	0	0	0	0	0	0	0	0	0	0	0	0	0
738	0	0	0	0	0	0	0	0	0	0	0	0	0	0	0
739	0	0	0	0	0	0	0	0	0	0	0	0	0	0	0
740	0	0	0	0	0	0	0	0	0	0	0	0	0	0	0
741	0	0	0	0	0	0	0	0	0	0	0	0	0	0	0
742	0	0	0	0	0	0	0	0	0	0	0	0	0	0	0
743	0	0	0	0	0	0	0	0	0	0	0	0	0	0	0
744	0	0	0	0	0	0	-1	-2	0	0	0	0	0	-3	3
745	0	0	0	0	0	0	0	0	0	0	0	0	0	0	0
746	0	0	0	0	0	0	0	0	0	0	0	0	0	0	0
747	0	0	0	0	0	0	0	0	0	0	0	0	0	0	0
748	0	0	0	0	0	0	0	0	0	0	0	0	0	0	0
749	0	0	0	0	0	0	0	0	0	0	0	0	0	0	0
750	0	0	0	0	0	0	-1	0	0	0	0	0	0	-1	1
751	0	0	0	0	0	0	0	0	-1	0	0	0	0	-1	1
752	0	0	0	0	0	1	0	-1	0	0	0	0	1	-1	2
753	0	1	0	0	0	0	-1	0	-1	0	-1	0	1	-3	4
754	0	0	0	0	0	0	-1	0	0	0	0	0	0	-1	1
755	0	0	0	0	0	0	0	0	0	0	0	0	0	0	0
756	0	0	0	0	0	0	0	0	-1	0	0	0	0	-1	1
757	0	1	0	0	0	0	0	0	0	0	0	0	1	0	1
758	0	0	0	0	0	0	-2	-3	-1	0	0	0	0	-6	6
759	0	3	0	0	0	0	-1	0	0	0	0	0	3	-1	4
760	0	0	0	1	0	0	-4	-6	0	0	0	0	1	-10	11
761	0	4	0	0	0	0	-4	-1	-1	0	0	0	4	-6	10
762	3	2	1	0	0	0	0	-11	-1	0	0	0	6	-12	18
763	0	0	0	0	0	0	-3	-19	0	-1	0	0	0	-23	23
764	0	0	0	0	0	1	-4	0	0	0	0	0	1	-4	5
765	6	0	0	1	2	1	0	-1	0	0	0	0	10	-1	11
766	0	0	0	0	1	0	0	-1	0	0	0	0	1	-1	2
767	0	0	0	0	0	0	0	0	0	0	0	0	0	0	0
768	0	0	0	0	0	0	0	0	0	0	0	0	0	0	0
769	0	0	0	0	0	0	0	0	0	0	0	0	0	0	0
770	1	0	0	0	0	0	0	0	0	0	0	0	1	0	1
771	0	0	0	0	0	0	0	0	0	0	0	0	0	0	0
772	0	0	0	0	0	0	-1	0	0	0	0	0	0	-1	1
773	0	0	0	0	0	0	0	-4	-3	0	0	0	0	-7	7
774	0	0	0	0	0	0	-2	-4	0	0	0	0	0	-6	6
775	0	1	0	0	0	0	-2	0	0	0	0	0	1	-2	3
776	0	0	0	0	0	0	0	-1	0	0	0	0	0	-1	1
777	0	0	0	0	1	0	0	-4	0	0	0	0	1	-4	5
778	0	0	0	0	0	0	-1	-4	0	0	0	0	0	-5	5
779	0	0	0	1	1	0	0	0	0	0	0	0	2	0	2
780	0	2	0	0	0	0	0	-2	0	0	0	0	2	-2	4
781	1	3	0	0	0	0	0	0	0	0	0	0	4	0	4
782	0	0	0	0	0	0	0	0	0	0	0	0	0	0	0
783	0	0	0	0	0	0	0	0	0	0	0	0	0	0	0
784	0	1	0	0	0	0	0	0	0	0	0	0	1	0	1
785	0	0	0	0	0	0	0	0	0	0	0	0	0	0	0
786	0	2	3	0	0	0	0	0	0	0	0	0	5	0	5
787	0	0	0	0	0	1	0	0	0	0	0	0	1	0	1
788	0	0	3	0	0	2	0	0	0	0	0	0	5	0	5
789	3	2	0	0	0	0	0	0	0	0	0	0	5	0	5
790	0	0	0	0	0	0	0	0	-1	0	0	0	0	-1	1
791	0	2	0	0	0	0	0	0	-2	0	0	0	2	-2	4
792	1	10	4	0	0	0	0	-2	0	0	0	0	15	-2	17
793	0	0	1	0	0	0	-4	0	-3	0	0	0	1	-7	8
794	0	1	1	0	0	0	0	-4	-1	0	0	0	2	-5	7
795	1	17	1	0	0	0	0	-1	0	0	0	0	19	-1	20
796	0	0	0	0	0	0	0	-3	0	0	0	0	0	-3	3
797	0	0	0	0	0	0	-1	0	0	0	0	0	0	-1	1
798	0	0	0	0	0	0	0	0	0	0	0	0	0	0	0
799	0	0	0	0	0	0	0	0	0	0	0	0	0	0	0
800	0	0	0	0	0	0	0	0	-1	0	0	0	0	-1	1
801	0	0	0	0	0	0	0	-2	0	0	0	0	0	-2	2
802	0	0	0	0	0	0	-3	0	0	0	0	0	0	-3	3
803	0	0	0	0	0	0	0	0	0	-1	0	0	0	-1	1
804	0	0	0	0	0	0	0	-6	-6	0	0	0	0	-12	12
805	0	0	0	0	0	0	0	0	0	0	0	0	0	0	0
806	0	0	0	0	0	0	-2	0	0	0	0	0	0	-2	2
807	0	0	0	0	0	0	0	0	0	0	0	0	0	0	0
808	0	0	0	0	0	0	0	0	0	0	0	0	0	0	0
809	0	0	0	0	0	0	0	0	0	0	0	0	0	0	0
810	0	0	0	0	0	0	0	0	0	0	0	0	0	0	0
811	0	0	0	0	0	0	0	0	0	0	0	0	0	0	0
812	0	0	0	0	0	0	0	0	0	0	0	0	0	0	0
813	0	0	0	0	0	3	0	0	0	0	0	0	3	0	3
814	0	0	0	0	0	0	0	0	0	0	0	0	0	0	0
815	0	0	0	0	0	0	0	0	0	0	0	0	0	0	0
816	0	1	0	0	0	0	0	0	0	0	0	0	1	0	1
817	0	1	0	0	0	0	0	0	0	0	0	0	1	0	1
818	0	5	0	0	0	0	0	0	0	0	0	0	5	0	5
819	0	2	1	0	0	0	0	0	0	0	0	0	3	0	3
820	2	2	3	0	0	0	0	0	0	0	0	0	7	0	7
821	0	0	0	0	0	0	0	0	0	0	0	0	0	0	0
822	0	7	0	0	0	0	-3	-8	-2	0	0	0	7	-13	20
823	2	0	0	0	0	0	0	-17	0	0	0	0	2	-17	19
824	0	0	0	0	0	0	0	0	0	0	0	0	0	0	0
825	0	0	0	0	0	0	0	0	0	0	0	0	0	0	0
826	0	0	0	0	0	0	0	0	0	0	0	0	0	0	0
827	0	0	0	0	0	0	0	0	0	0	0	0	0	0	0
828	0	0	0	0	0	0	0	0	0	0	0	0	0	0	0
829	0	0	0	0	0	0	0	0	0	0	0	0	0	0	0
830	0	0	0	0	0	0	0	0	0	0	0	0	0	0	0
831	0	0	0	0	0	0	0	0	0	0	0	0	0	0	0
832	0	0	0	0	0	0	0	0	0	0	0	0	0	0	0
833	5	4	1	0	0	0	0	0	0	0	0	0	10	0	10
834	0	1	2	0	0	0	0	0	0	0	0	0	3	0	3
835	0	6	0	0	0	0	0	0	0	0	0	0	6	0	6
836	2	5	2	0	0	0	0	0	0	0	0	0	9	0	9
837	0	3	0	0	0	0	0	0	0	0	0	0	3	0	3
838	0	3	0	0	0	0	0	0	0	0	0	0	3	0	3
839	0	0	0	0	0	1	0	0	0	0	0	0	1	0	1
840	0	1	1	0	1	1	0	0	0	0	0	0	4	0	4
841	0	0	0	1	0	0	0	0	0	0	0	0	1	0	1
842	0	0	0	0	0	0	0	0	0	0	0	0	0	0	0
843	0	0	0	0	0	0	0	0	0	0	0	0	0	0	0
844	0	0	0	0	0	0	0	0	0	0	0	0	0	0	0
845	0	0	0	0	0	0	0	0	0	0	0	0	0	0	0
846	1	2	0	0	1	0	0	0	0	0	0	0	4	0	4
847	0	0	0	0	0	0	0	0	0	0	0	0	0	0	0
848	0	0	0	0	0	0	0	0	-5	-1	0	0	0	-6	6
849	0	5	0	0	0	0	0	-4	-1	0	0	0	5	-5	10
850	0	0	0	0	0	0	0	-19	0	-1	0	0	0	-20	20
851	0	2	1	0	0	0	-1	-3	0	0	0	0	3	-4	7
852	0	0	0	0	0	0	-2	0	0	0	0	0	0	-2	2
853	0	0	0	0	0	0	-4	0	-1	0	0	0	0	-5	5
854	0	0	0	0	0	0	0	0	0	0	0	0	0	0	0
855	0	0	0	0	0	0	0	0	0	0	0	0	0	0	0
856	0	0	1	0	0	0	-1	0	0	0	0	0	1	-1	2
857	0	0	0	0	0	0	0	0	0	0	0	0	0	0	0
858	0	0	0	0	0	0	0	0	0	0	0	0	0	0	0
859	0	0	0	0	0	0	0	0	0	0	0	0	0	0	0
860	0	0	0	0	0	0	0	0	0	0	0	0	0	0	0
861	0	0	0	0	0	0	0	0	0	0	0	0	0	0	0
862	0	0	0	0	0	0	0	0	0	0	0	0	0	0	0
863	0	0	0	0	0	0	0	0	0	0	0	0	0	0	0
864	0	0	0	0	0	0	0	0	0	0	0	0	0	0	0
865	0	0	0	0	0	0	0	0	0	0	0	0	0	0	0
866	0	2	0	0	0	0	0	0	0	0	0	0	2	0	2
867	1	0	0	0	0	0	0	0	0	0	0	0	1	0	1
868	0	0	0	0	0	0	0	0	0	0	0	0	0	0	0
869	0	0	0	0	0	0	0	0	0	0	0	0	0	0	0
870	0	0	0	0	0	0	0	0	-1	0	0	0	0	-1	1
871	0	0	0	0	0	0	0	-1	0	0	0	0	0	-1	1
872	0	0	0	0	0	0	0	0	0	0	0	0	0	0	0
873	0	0	0	0	0	0	0	0	0	0	0	0	0	0	0
874	0	0	0	0	0	0	0	0	0	0	0	0	0	0	0
875	0	0	0	0	0	0	0	-1	0	0	0	0	0	-1	1
876	0	0	0	0	0	0	-2	-2	0	0	0	0	0	-4	4
877	0	0	0	0	0	0	0	0	0	0	0	0	0	0	0
878	0	0	0	0	0	0	0	0	0	0	0	0	0	0	0
879	0	0	0	0	0	0	0	0	0	0	0	0	0	0	0
880	0	0	0	0	0	0	0	0	0	0	0	0	0	0	0
881	0	1	0	0	0	0	0	0	0	0	0	0	1	0	1
882	0	0	0	0	0	0	0	-1	0	0	0	0	0	-1	1
883	0	0	0	0	0	0	0	0	0	0	0	0	0	0	0
884	0	0	0	0	0	0	0	0	0	0	0	0	0	0	0
885	0	0	0	0	0	0	0	0	0	0	0	0	0	0	0
886	0	0	0	0	0	0	0	0	0	0	0	0	0	0	0
887	0	0	0	0	0	0	0	0	0	0	0	0	0	0	0
888	0	0	0	0	0	0	0	0	0	0	0	0	0	0	0
889	0	0	0	0	0	0	0	0	0	0	0	0	0	0	0
890	0	0	0	0	0	0	0	0	0	0	0	0	0	0	0
891	0	0	0	0	0	0	0	0	-1	0	0	0	0	-1	1
892	0	0	0	0	0	1	0	-2	0	0	0	0	1	-2	3
893	0	0	0	0	0	0	0	-1	0	0	0	0	0	-1	1
894	0	0	0	0	0	0	0	0	0	0	0	0	0	0	0
895	0	0	0	0	0	0	0	0	0	0	0	0	0	0	0
896	0	0	0	0	0	0	0	0	0	0	0	0	0	0	0
897	0	0	0	1	0	0	0	-3	-1	0	0	0	1	-4	5
898	1	1	5	2	0	0	-1	-5	0	0	0	0	9	-6	15
899	0	0	0	0	0	0	0	0	0	0	0	0	0	0	0
900	2	6	1	0	0	0	0	0	0	0	0	0	9	0	9
901	0	0	0	0	0	0	0	-1	-1	0	0	0	0	-2	2
902	0	1	0	0	0	0	0	0	0	0	0	0	1	0	1
903	0	0	0	0	0	0	-1	0	0	0	0	0	0	-1	1
904	0	0	0	0	0	0	0	0	0	0	0	0	0	0	0
905	1	14	17	2	0	0	0	-4	-1	0	0	0	34	-5	39
906	0	36	1	0	0	0	0	0	0	0	0	0	37	0	37
907	0	0	1	0	0	0	0	0	0	0	0	0	1	0	1
908	0	1	0	0	0	0	0	0	0	0	0	0	1	0	1
909	1	8	0	0	0	0	0	0	0	0	0	0	9	0	9
910	0	0	1	1	0	0	0	0	0	0	0	0	2	0	2
911	3	4	5	0	0	0	0	0	0	0	0	0	12	0	12
912	0	0	0	0	0	0	0	0	0	0	0	0	0	0	0
913	0	0	0	0	1	0	0	0	-2	0	0	0	1	-2	3
914	2	0	0	0	0	0	0	-3	-2	0	0	0	2	-5	7
915	1	2	2	0	0	0	0	0	0	0	0	0	5	0	5
916	0	0	0	0	0	0	-1	0	0	0	0	0	0	-1	1
917	0	1	0	0	0	0	0	0	0	0	0	0	1	0	1
918	1	0	0	1	2	0	0	0	0	0	0	0	4	0	4
919	6	16	1	4	1	0	0	0	0	0	0	0	28	0	28
920	2	10	3	1	0	0	0	0	0	0	0	0	16	0	16
921	0	1	1	0	0	0	0	-2	0	0	0	0	2	-2	4
922	4	0	0	0	0	0	0	0	-1	0	0	0	4	-1	5
923	1	2	2	0	0	0	-1	-6	-4	-1	0	0	5	-12	17
924	4	7	3	0	0	0	-3	-7	-3	0	0	0	14	-13	27
925	0	0	0	0	0	0	0	-2	0	0	0	0	0	-2	2
926	0	1	0	0	0	0	-1	0	0	0	0	0	1	-1	2
927	0	0	0	0	0	0	0	0	0	0	0	0	0	0	0
928	0	0	1	0	0	0	0	0	-1	0	0	0	1	-1	2
929	0	2	1	0	0	0	0	-1	0	0	0	0	3	-1	4
930	1	0	0	0	0	0	0	0	0	0	0	0	1	0	1
931	0	0	0	0	0	0	0	0	0	0	0	0	0	0	0
932	0	0	0	0	0	0	0	0	-1	0	0	0	0	-1	1
933	0	0	0	0	0	0	0	0	0	0	0	0	0	0	0
934	0	0	0	0	0	0	0	-2	0	0	0	0	0	-2	2
935	0	0	0	0	0	0	0	0	-1	0	0	0	0	-1	1
936	0	0	0	0	0	0	0	0	0	0	0	0	0	0	0
937	0	1	0	0	0	0	0	0	0	0	0	0	1	0	1
938	0	5	0	0	0	0	0	0	0	0	0	0	5	0	5
939	1	0	0	0	0	0	0	0	0	0	0	0	1	0	1
940	0	0	0	0	0	0	0	-1	0	0	0	0	0	-1	1
941	0	0	0	0	0	0	-2	0	0	0	0	0	0	-2	2
942	0	0	0	0	0	0	0	0	0	0	0	0	0	0	0
943	0	0	0	0	0	0	0	0	0	0	0	0	0	0	0
944	0	0	0	0	0	0	0	0	0	0	0	0	0	0	0
945	0	0	0	0	0	0	0	0	0	0	0	0	0	0	0
946	0	0	0	0	0	0	0	0	-1	0	0	0	0	-1	1
947	0	0	0	0	0	0	0	-1	-1	0	0	0	0	-2	2
948	0	0	0	0	0	0	0	0	0	0	0	0	0	0	0
949	0	0	0	0	0	0	0	0	0	0	0	0	0	0	0
950	0	0	0	0	0	0	0	0	0	0	0	0	0	0	0
951	0	0	0	0	0	0	0	0	0	0	0	0	0	0	0
952	0	0	0	0	0	0	0	0	-1	0	0	0	0	-1	1
953	0	0	0	0	0	0	0	0	0	0	0	0	0	0	0
954	0	0	0	0	0	0	0	0	0	0	0	0	0	0	0
955	0	1	0	0	0	0	0	0	0	0	0	0	1	0	1
956	0	0	0	0	0	0	0	0	-2	0	0	0	0	-2	2
957	0	0	0	0	0	0	-1	-3	-3	-2	0	0	0	-9	9
958	0	0	0	0	0	0	-3	-7	-1	0	0	0	0	-11	11
959	0	0	0	0	0	0	-2	-1	-1	0	0	0	0	-4	4
960	0	0	0	0	0	0	-1	0	0	0	0	0	0	-1	1
961	0	0	0	0	0	0	0	0	0	0	0	0	0	0	0
962	0	1	0	0	0	0	0	0	0	0	-1	0	1	-1	2
963	0	5	3	1	0	0	0	0	0	0	0	0	9	0	9
964	0	0	0	0	0	0	0	0	0	0	0	0	0	0	0
965	0	0	0	0	0	0	0	-1	0	0	0	0	0	-1	1
966	1	1	3	0	0	0	0	0	0	0	0	0	5	0	5
967	0	0	0	0	0	0	0	0	0	0	0	0	0	0	0
968	0	0	0	0	0	0	0	-1	0	0	0	0	0	-1	1
969	0	7	5	0	0	0	0	0	0	0	0	0	12	0	12
970	1	20	0	0	0	0	0	0	0	0	0	0	21	0	21
971	7	5	1	0	0	0	0	0	0	0	0	0	13	0	13
972	0	2	0	0	0	0	-1	-8	-1	0	0	0	2	-10	12
973	0	0	1	1	0	0	0	0	0	0	0	0	2	0	2
974	0	5	5	0	0	1	0	0	0	0	0	0	11	0	11
975	0	0	0	0	0	0	-1	0	0	0	0	0	0	-1	1
976	0	0	0	0	0	0	0	0	0	0	0	0	0	0	0
977	0	1	0	0	0	0	0	0	-4	0	0	0	1	-4	5
978	4	1	0	0	0	0	0	0	0	0	0	0	5	0	5
979	1	0	0	0	0	0	0	0	0	0	0	0	1	0	1
980	1	2	0	0	0	0	0	0	0	0	0	0	3	0	3
981	0	3	0	0	0	0	0	0	0	0	0	0	3	0	3
982	0	0	0	0	0	0	0	-1	0	0	0	0	0	-1	1
983	1	1	0	0	0	0	-3	0	-1	0	0	0	2	-4	6
984	0	3	0	0	0	0	-3	0	-2	0	0	0	3	-5	8
985	0	0	0	0	0	0	-1	-31	-1	-1	0	0	0	-34	34
986	0	4	4	0	0	0	0	-1	0	0	0	0	8	-1	9
987	2	2	0	0	0	0	0	0	-2	0	0	0	4	-2	6
988	0	0	0	0	0	0	-4	-15	0	0	0	0	0	-19	19
989	3	3	1	0	0	0	-2	0	-2	0	0	0	7	-4	11
990	1	0	0	0	0	0	-1	-8	0	0	0	0	1	-9	10
991	0	0	0	0	0	0	-6	-2	-1	0	0	0	0	-9	9
992	0	0	0	0	1	0	-2	0	0	0	0	0	1	-2	3
993	1	4	1	3	0	1	0	0	0	0	0	0	10	0	10
994	0	0	0	0	0	0	0	0	-4	0	0	0	0	-4	4
995	4	0	0	0	0	0	0	-1	0	0	0	0	4	-1	5
996	0	0	0	0	0	0	-1	0	0	0	0	0	0	-1	1
997	0	0	0	0	0	0	0	0	0	0	0	0	0	0	0
998	0	1	0	0	0	0	0	0	0	0	0	0	1	0	1
999	0	0	0	0	0	0	-1	0	0	0	0	0	0	-1	1
1000	0	0	0	0	0	0	0	-1	0	0	0	0	0	-1	1
1001	0	1	0	0	0	0	0	0	0	0	0	0	1	0	1
1002	0	0	0	0	0	0	0	0	0	0	0	0	0	0	0
1003	2	1	1	0	0	0	0	0	0	0	0	0	4	0	4
1004	0	1	0	0	0	0	0	-1	0	0	0	0	1	-1	2
1005	0	0	0	0	0	0	-2	0	0	0	0	0	0	-2	2
1006	0	0	0	0	0	0	0	0	0	0	0	0	0	0	0
1007	1	0	0	0	0	0	0	0	0	0	0	0	1	0	1
1008	0	0	0	0	0	0	0	-3	0	0	0	0	0	-3	3
1009	0	0	2	0	0	0	0	0	0	0	0	0	2	0	2
1010	0	0	0	0	0	0	0	0	0	0	0	0	0	0	0
1011	0	0	0	0	0	0	0	0	0	0	0	0	0	0	0
1012	0	0	0	0	0	0	0	0	0	0	0	0	0	0	0
1013	0	0	0	0	0	0	0	0	0	0	0	0	0	0	0
1014	0	0	0	0	0	0	0	0	0	0	0	0	0	0	0
1015	0	0	0	0	0	0	0	0	0	0	0	0	0	0	0
1016	0	0	0	0	0	0	0	0	0	0	0	0	0	0	0
1017	0	0	0	0	0	0	0	0	0	0	0	0	0	0	0
1018	0	0	0	0	0	0	0	0	0	0	0	0	0	0	0
1019	0	0	0	0	0	0	0	0	0	0	0	0	0	0	0
1020	0	0	0	0	0	0	0	0	0	0	0	0	0	0	0
1021	0	0	0	0	0	0	0	0	0	0	0	0	0	0	0
1022	0	0	0	0	0	0	0	0	0	0	0	0	0	0	0
1023	0	4	0	0	0	0	0	0	0	0	0	0	4	0	4
1024	0	0	0	0	0	0	0	0	0	0	0	0	0	0	0
1025	0	0	0	0	0	0	0	0	-3	0	0	0	0	-3	3
1026	0	0	0	0	0	0	0	0	0	0	0	0	0	0	0
1027	0	0	0	0	0	0	-1	-7	-2	0	0	0	0	-10	10
1028	0	0	0	0	0	0	0	-1	0	0	0	0	0	-1	1
1029	0	0	0	0	0	0	0	0	0	0	0	0	0	0	0
1030	0	0	0	0	0	0	0	0	0	0	0	0	0	0	0
1031	0	4	0	0	0	0	0	0	-2	0	0	0	4	-2	6
1032	0	0	0	0	0	0	0	-12	0	0	0	0	0	-12	12
1033	0	0	0	0	0	0	0	0	0	0	0	0	0	0	0
1034	0	0	0	0	0	0	0	-1	0	0	0	0	0	-1	1
1035	1	0	1	0	0	0	0	-1	0	0	0	0	2	-1	3
1036	0	0	0	0	0	0	0	0	0	0	0	0	0	0	0
1037	0	2	0	0	0	0	0	0	0	0	0	0	2	0	2
1038	0	0	0	0	0	0	0	0	0	0	0	0	0	0	0
1039	0	0	0	0	0	0	0	0	0	0	0	0	0	0	0
1040	0	3	0	0	0	0	0	0	0	0	0	0	3	0	3
1041	0	1	1	0	0	0	0	0	0	0	0	0	2	0	2
1042	0	0	0	0	0	0	0	0	0	0	0	0	0	0	0
1043	0	0	0	0	0	0	0	0	0	0	0	0	0	0	0
1044	0	0	0	0	0	0	0	0	0	0	0	0	0	0	0
1045	0	0	1	0	0	0	0	0	0	0	0	0	1	0	1
1046	0	0	0	0	0	0	0	0	0	0	0	0	0	0	0
1047	0	0	0	0	0	0	0	0	0	0	0	0	0	0	0
1048	0	0	0	0	0	0	0	0	0	0	0	0	0	0	0
1049	0	0	0	0	0	0	0	0	0	0	0	0	0	0	0
1050	0	0	0	0	0	0	0	0	0	0	0	0	0	0	0
1051	0	0	0	0	0	0	0	0	0	0	0	0	0	0	0
1052	0	3	1	0	0	0	0	-3	0	0	0	0	4	-3	7
1053	0	5	3	1	0	0	0	-1	0	0	0	0	9	-1	10
1054	0	0	0	1	0	0	0	0	0	0	0	0	1	0	1
1055	0	0	0	0	0	0	0	0	0	0	0	0	0	0	0
1056	0	3	0	1	0	0	0	0	-1	0	0	0	4	-1	5
1057	0	0	1	0	0	1	0	-1	-1	0	0	0	2	-2	4
1058	2	11	0	0	0	0	0	-7	0	0	0	0	13	-7	20
1059	1	3	0	0	0	0	0	-5	0	0	0	0	4	-5	9
1060	0	0	0	0	0	0	0	0	0	0	0	0	0	0	0
1061	0	0	0	0	0	0	0	0	0	0	0	0	0	0	0
1062	0	0	0	0	0	0	0	0	0	0	0	0	0	0	0
1063	0	0	0	0	0	0	0	0	0	0	0	0	0	0	0
1064	0	0	0	0	0	0	0	0	0	0	0	0	0	0	0
1065	0	0	0	0	2	0	0	0	0	0	0	0	2	0	2
1066	0	0	0	0	0	0	0	0	0	0	0	0	0	0	0
1067	3	0	0	0	0	0	0	0	0	0	0	0	3	0	3
1068	0	1	0	0	0	0	-1	0	0	0	0	0	1	-1	2
1069	0	0	0	0	0	0	0	0	0	0	0	0	0	0	0
1070	0	1	0	0	0	0	0	0	0	0	0	0	1	0	1
1071	0	0	0	0	0	0	0	0	0	0	0	0	0	0	0
1072	0	0	0	0	0	0	0	0	0	0	0	0	0	0	0
1073	1	0	0	0	0	0	0	0	0	0	0	0	1	0	1
1074	1	0	0	0	0	0	0	0	-2	0	0	0	1	-2	3
1075	1	0	0	0	0	0	0	-8	0	0	0	0	1	-8	9
1076	0	0	2	0	0	0	-2	0	-1	0	0	0	2	-3	5
1077	0	0	0	0	0	0	0	0	0	0	0	0	0	0	0
1078	0	0	0	0	0	0	0	0	0	0	0	0	0	0	0
1079	0	0	0	0	0	0	0	0	-1	0	0	0	0	-1	1
1080	0	0	1	0	0	0	-1	-3	-2	0	0	0	1	-6	7
1081	0	0	0	0	0	0	-1	0	0	0	0	0	0	-1	1
1082	0	0	0	0	0	0	-1	-1	-2	0	0	0	0	-4	4
1083	0	0	0	0	0	0	-2	-24	-9	0	0	0	0	-35	35
1084	0	0	0	1	0	0	-1	-19	0	0	0	0	1	-20	21
1085	1	0	0	0	0	0	-3	0	-8	0	0	0	1	-11	12
1086	0	0	0	0	0	0	0	-9	0	0	0	0	0	-9	9
1087	0	0	0	0	0	0	-3	0	-1	0	0	0	0	-4	4
1088	0	0	0	0	0	0	0	0	0	0	0	0	0	0	0
1089	1	0	5	0	0	0	0	0	0	0	0	0	6	0	6
1090	0	8	0	0	0	0	0	-1	0	0	0	0	8	-1	9
1091	2	1	0	0	0	0	-1	0	0	0	0	0	3	-1	4
1092	0	0	0	0	0	0	0	0	0	0	0	0	0	0	0
1093	0	1	0	0	0	0	0	-1	0	0	0	0	1	-1	2
1094	0	0	0	0	0	0	0	-4	0	0	0	0	0	-4	4
1095	0	0	0	0	0	0	0	0	0	0	0	0	0	0	0
1096	0	0	0	0	0	0	0	0	0	0	0	0	0	0	0
1097	0	0	0	0	0	1	0	0	0	0	0	0	1	0	1
1098	0	0	0	0	0	0	0	0	0	0	0	0	0	0	0
1099	0	0	0	1	0	0	0	0	-1	0	0	0	1	-1	2
1100	0	0	0	0	0	0	0	-2	-2	0	0	0	0	-4	4
1101	7	6	10	0	0	0	-1	-7	0	0	0	0	23	-8	31
1102	3	2	3	0	0	0	-4	-1	-2	0	0	0	8	-7	15
1103	0	0	0	0	0	0	0	-3	0	0	0	0	0	-3	3
1104	1	1	0	0	0	0	0	0	0	0	0	0	2	0	2
1105	0	1	0	0	0	0	-1	0	-3	0	0	0	1	-4	5
1106	0	0	0	0	0	0	0	-4	-1	0	0	0	0	-5	5
1107	1	0	1	0	0	0	0	-7	-2	0	0	0	2	-9	11
1108	0	0	0	0	0	0	-4	-2	0	0	0	0	0	-6	6
1109	1	1	0	0	1	0	-1	0	0	0	0	0	3	-1	4
1110	0	0	0	0	0	0	0	0	0	0	0	0	0	0	0
1111	0	0	0	0	0	0	0	0	0	0	0	0	0	0	0
1112	0	1	2	0	0	0	0	0	0	0	0	0	3	0	3
1113	0	0	0	3	1	0	0	0	0	0	0	0	4	0	4
1114	0	0	0	0	0	0	0	0	0	0	0	0	0	0	0
1115	0	0	0	0	0	0	0	0	0	0	0	0	0	0	0
1116	0	0	0	0	0	0	-1	0	0	0	0	0	0	-1	1
1117	0	0	0	0	0	0	0	-5	-1	0	0	0	0	-6	6
1118	0	9	0	0	1	0	0	0	0	0	0	0	10	0	10
1119	0	0	1	0	0	0	0	0	0	0	0	0	1	0	1
1120	0	0	0	0	0	1	0	0	0	0	0	0	1	0	1
1121	0	1	0	0	0	0	0	0	0	0	0	0	1	0	1
1122	2	5	1	0	0	0	0	0	0	0	0	0	8	0	8
1123	0	0	1	1	0	0	0	0	0	0	0	0	2	0	2
1124	0	4	1	1	0	0	0	0	0	0	0	0	6	0	6
1125	1	5	1	0	0	0	0	0	0	0	0	0	7	0	7
1126	0	0	0	0	0	0	0	-3	0	0	0	0	0	-3	3
1127	0	0	0	0	0	0	0	-1	0	0	0	0	0	-1	1
1128	0	0	0	0	0	0	0	0	0	0	0	0	0	0	0
1129	1	1	0	0	0	0	0	-4	-3	0	0	0	2	-7	9
1130	1	2	0	0	0	0	0	-3	0	0	0	0	3	-3	6
1131	1	2	1	0	0	0	-2	0	0	0	0	0	4	-2	6
1132	0	0	0	0	0	0	0	0	0	0	0	-1	0	-1	1
1133	0	19	5	0	0	0	0	0	0	0	0	0	24	0	24
1134	2	7	0	1	0	0	0	0	0	0	0	0	10	0	10
1135	0	0	2	0	0	0	0	0	0	0	0	0	2	0	2
1136	0	21	5	0	0	0	0	-3	0	0	0	0	26	-3	29
1137	0	0	0	0	0	0	0	-1	0	0	0	0	0	-1	1
1138	0	0	0	1	0	0	0	0	-3	0	0	0	1	-3	4
1139	0	0	0	0	0	0	0	-1	0	0	0	0	0	-1	1
1140	0	0	0	0	0	0	0	0	0	0	0	0	0	0	0
1141	2	0	2	0	0	0	-1	-7	0	0	0	0	4	-8	12
1142	0	4	0	0	0	0	-1	0	0	0	0	0	4	-1	5
1143	3	1	5	0	0	0	0	0	0	0	0	0	9	0	9
1144	0	0	0	0	2	0	0	0	-1	0	0	0	2	-1	3
1145	0	1	1	0	2	1	0	-3	0	-1	0	0	5	-4	9
1146	0	0	0	0	0	0	0	0	-1	0	0	0	0	-1	1
1147	0	0	0	0	0	0	0	-3	0	0	0	0	0	-3	3
1148	5	10	8	0	0	0	0	0	0	0	0	0	23	0	23
1149	0	0	0	0	0	0	0	0	0	0	0	0	0	0	0
1150	0	0	0	0	0	0	0	-2	0	0	0	0	0	-2	2
1151	0	0	0	0	0	0	0	-2	0	0	0	0	0	-2	2
1152	0	0	0	0	0	0	0	0	0	0	0	0	0	0	0
1153	1	2	2	0	0	0	0	0	0	0	0	0	5	0	5
1154	0	0	1	0	0	0	0	0	0	0	0	0	1	0	1
1155	0	0	0	0	0	0	0	0	0	0	0	0	0	0	0
1156	0	0	0	0	0	0	0	0	0	0	0	0	0	0	0
1157	0	0	0	0	0	0	0	0	0	0	0	0	0	0	0
1158	0	0	0	0	0	0	0	0	0	0	0	0	0	0	0
1159	0	0	0	0	0	0	0	0	0	0	0	0	0	0	0
1160	0	0	0	0	0	0	0	0	0	0	0	0	0	0	0
1161	0	0	0	0	0	0	0	0	0	0	0	0	0	0	0
1162	0	0	0	0	0	0	0	0	0	0	0	0	0	0	0
1163	0	0	0	0	0	0	0	0	0	0	0	0	0	0	0
1164	0	2	0	0	0	1	0	0	0	0	0	0	3	0	3
1165	0	0	0	0	0	0	0	0	0	0	0	0	0	0	0
1166	0	4	0	0	0	0	0	0	0	0	0	0	4	0	4
1167	0	0	0	0	0	0	0	0	0	0	0	0	0	0	0
1168	0	0	0	0	0	0	0	0	0	0	0	0	0	0	0
1169	0	1	0	0	0	0	0	0	0	0	0	0	1	0	1
1170	0	0	0	0	0	0	0	0	0	0	0	0	0	0	0
1171	0	0	0	0	0	0	0	0	0	0	0	0	0	0	0
1172	0	0	0	0	0	0	0	0	0	0	0	0	0	0	0
1173	0	0	0	0	0	0	0	0	0	0	0	0	0	0	0
1174	0	0	0	0	0	0	0	0	0	0	0	0	0	0	0
1175	0	0	0	0	0	0	0	0	0	0	0	0	0	0	0
1176	0	0	0	0	0	0	0	0	0	0	0	0	0	0	0
1177	0	0	0	0	0	0	0	0	0	0	0	0	0	0	0
1178	3	0	0	0	0	0	0	0	0	0	0	0	3	0	3
1179	0	0	0	0	0	0	0	0	0	0	0	0	0	0	0
1180	0	0	0	0	0	0	0	0	0	0	0	0	0	0	0
1181	0	0	0	0	0	0	0	0	0	0	0	0	0	0	0
1182	0	0	0	0	0	0	0	0	0	0	0	0	0	0	0
1183	0	0	0	0	0	0	0	0	0	0	0	0	0	0	0
1184	0	0	0	0	0	0	0	0	0	0	0	0	0	0	0
1185	0	0	0	0	0	0	0	0	0	0	0	0	0	0	0
1186	0	2	0	0	0	0	0	0	0	0	0	0	2	0	2
1187	1	0	0	0	0	0	0	0	-1	0	0	0	1	-1	2
1188	0	0	0	0	0	0	0	0	0	0	0	0	0	0	0
1189	0	0	0	0	0	0	-1	0	0	0	0	0	0	-1	1
1190	0	0	0	0	0	0	0	0	0	0	0	0	0	0	0
1191	0	0	0	0	0	0	0	0	0	0	0	0	0	0	0
1192	0	0	0	0	0	0	0	0	0	0	0	0	0	0	0
1193	0	0	0	0	0	0	0	0	0	0	0	0	0	0	0
1194	0	0	0	0	0	0	0	0	-2	0	0	0	0	-2	2
1195	0	0	0	0	0	0	0	-1	0	0	0	0	0	-1	1
1196	0	3	7	0	0	0	0	0	0	0	0	0	10	0	10
1197	0	0	0	0	0	2	0	0	0	0	0	0	2	0	2
1198	0	2	0	1	3	2	0	0	0	0	0	0	8	0	8
1199	0	13	3	2	2	1	0	0	0	0	0	0	21	0	21
1200	2	0	2	2	0	0	-1	-1	0	0	0	0	6	-2	8
1201	1	46	6	2	0	0	0	0	0	0	0	0	55	0	55
1202	4	0	0	0	0	0	0	0	0	0	0	0	4	0	4
1203	2	1	1	0	0	0	0	0	0	0	0	0	4	0	4
1204	1	1	0	0	0	0	0	0	0	0	0	0	2	0	2
1205	0	2	0	0	0	0	0	-1	0	0	0	0	2	-1	3
1206	0	0	0	0	0	0	0	0	0	0	0	0	0	0	0
1207	0	0	0	0	0	0	0	0	0	0	0	0	0	0	0
1208	0	0	0	0	0	0	0	0	0	0	0	0	0	0	0
1209	0	2	0	0	0	0	0	0	0	0	0	0	2	0	2
1210	0	0	0	0	0	0	0	0	0	0	0	0	0	0	0
1211	0	2	1	0	0	0	0	0	0	0	0	0	3	0	3
1212	1	0	0	0	0	0	0	0	0	0	0	0	1	0	1
1213	0	2	3	0	0	0	0	0	0	0	0	0	5	0	5
1214	0	1	0	0	0	0	0	0	0	0	0	0	1	0	1
1215	0	0	0	0	0	0	0	0	0	0	0	0	0	0	0
1216	0	0	0	0	0	0	0	0	-2	0	0	0	0	-2	2
1217	0	4	0	0	0	0	0	0	0	0	0	0	4	0	4
1218	3	3	2	0	0	0	0	-1	0	0	0	0	8	-1	9
1219	2	5	0	0	0	0	0	0	0	0	0	0	7	0	7
1220	0	0	0	0	0	0	0	0	-1	0	0	0	0	-1	1
1221	0	0	0	0	0	0	0	0	0	0	0	0	0	0	0
1222	0	1	0	0	0	0	0	-5	0	0	0	0	1	-5	6
1223	0	1	0	0	0	0	-1	0	0	0	0	0	1	-1	2
1224	0	1	0	0	0	0	0	0	0	0	0	0	1	0	1
1225	0	0	0	0	0	0	0	0	0	0	0	0	0	0	0
1226	1	0	0	3	0	0	0	0	0	0	0	0	4	0	4
1227	0	0	3	1	0	0	0	-2	0	0	0	0	4	-2	6
1228	0	0	0	0	0	0	-1	-2	0	0	0	0	0	-3	3
1229	2	6	1	0	0	0	0	-6	0	0	0	0	9	-6	15
1230	0	0	0	0	0	0	0	0	0	0	0	0	0	0	0
1231	1	0	1	1	0	0	-1	-2	0	0	0	0	3	-3	6
1232	0	6	0	0	0	0	0	0	0	0	0	0	6	0	6
1233	3	2	0	0	0	0	0	0	0	0	0	0	5	0	5
1234	0	0	0	0	0	0	0	0	0	0	0	0	0	0	0
1235	1	0	0	0	0	0	0	0	0	0	0	0	1	0	1
1236	0	0	0	0	0	0	0	0	0	0	0	0	0	0	0
1237	0	0	0	0	0	0	0	-19	-2	0	0	0	0	-21	21
1238	0	0	0	0	0	0	-2	-20	-1	0	0	0	0	-23	23
1239	0	0	0	0	0	0	-2	-8	0	0	0	0	0	-10	10
1240	0	0	0	0	0	0	0	0	0	0	0	0	0	0	0
1241	0	0	0	0	0	0	0	0	0	0	0	0	0	0	0
1242	0	0	0	0	0	0	0	0	0	0	0	0	0	0	0
1243	0	0	0	0	0	0	0	0	0	0	0	0	0	0	0
1244	0	0	2	0	0	0	0	0	0	0	0	0	2	0	2
1245	0	1	2	0	0	0	0	0	0	0	0	0	3	0	3
1246	0	0	6	1	0	0	0	0	0	0	0	0	7	0	7
1247	0	0	0	0	0	0	0	0	0	0	0	0	0	0	0
1248	1	0	0	0	0	0	0	0	0	0	0	0	1	0	1
1249	0	0	0	0	0	0	0	0	0	0	0	0	0	0	0
1250	0	0	0	0	0	1	0	0	0	0	0	0	1	0	1
1251	0	0	0	5	15	5	0	0	0	0	0	0	25	0	25
1252	0	11	20	14	8	1	0	0	0	0	0	0	54	0	54
1253	3	23	25	8	0	0	0	-1	0	0	0	0	59	-1	60
1254	7	2	1	2	0	0	0	0	0	0	0	0	12	0	12
1255	2	5	0	1	0	0	0	0	0	0	0	0	8	0	8
1256	1	10	4	0	0	0	0	0	0	0	0	0	15	0	15
1257	0	0	0	0	0	0	0	0	0	0	0	0	0	0	0
1258	0	0	0	0	0	0	0	0	0	0	0	0	0	0	0
1259	0	0	0	0	0	0	0	0	0	0	0	0	0	0	0
1260	2	9	3	0	0	0	0	0	0	0	0	0	14	0	14
1261	5	25	0	0	0	0	0	0	0	0	0	0	30	0	30
1262	1	0	2	0	0	0	0	-1	-1	0	0	0	3	-2	5
1263	0	0	0	0	0	0	0	0	0	0	0	0	0	0	0
1264	0	0	0	0	0	0	0	0	0	0	0	0	0	0	0
1265	0	0	0	0	0	0	0	0	0	0	0	0	0	0	0
1266	0	0	0	0	0	0	0	0	0	0	0	0	0	0	0
1267	0	0	0	0	0	0	0	0	0	0	0	0	0	0	0
1268	0	0	0	0	0	0	0	0	0	0	0	0	0	0	0
1269	0	2	0	0	0	0	0	0	0	0	0	0	2	0	2
1270	0	0	0	0	0	0	0	0	0	0	0	0	0	0	0
1271	0	0	0	0	0	0	0	0	0	0	0	0	0	0	0
1272	0	1	1	0	0	0	0	0	0	0	0	0	2	0	2
1273	0	0	0	0	0	0	0	0	0	0	0	0	0	0	0
1274	7	3	6	0	0	0	0	0	0	0	0	0	16	0	16
1275	0	12	2	0	1	1	0	0	0	0	0	0	16	0	16
1276	0	2	0	9	4	0	0	0	0	0	0	0	15	0	15
1277	1	1	0	0	1	0	0	0	0	0	0	0	3	0	3
1278	0	6	3	0	0	0	0	0	0	0	0	0	9	0	9
1279	9	7	3	0	0	0	0	0	-2	0	0	0	19	-2	21
1280	0	3	0	0	0	0	0	-2	-4	0	0	0	3	-6	9
1281	1	5	3	0	0	0	0	-1	0	0	0	0	9	-1	10
1282	0	0	0	0	0	0	-5	-6	-3	0	0	0	0	-14	14
1283	0	0	0	0	0	0	0	-2	0	0	0	0	0	-2	2
1284	0	0	0	0	0	0	-3	0	0	0	0	0	0	-3	3
1285	0	0	0	0	0	0	0	0	0	0	0	0	0	0	0
1286	0	0	0	0	0	0	0	0	0	0	0	0	0	0	0
1287	0	0	0	0	0	0	0	0	0	0	0	0	0	0	0
1288	0	0	0	0	0	0	0	0	0	0	0	0	0	0	0
1289	0	0	0	0	0	0	0	0	0	0	0	0	0	0	0
1290	0	0	0	0	0	0	0	0	0	0	0	0	0	0	0
1291	0	0	0	0	0	0	0	0	0	0	0	0	0	0	0
1292	0	1	1	0	0	0	0	0	0	0	0	0	2	0	2
1293	3	1	1	0	0	0	0	0	0	0	0	0	5	0	5
1294	0	0	0	0	0	0	0	0	0	0	0	0	0	0	0
1295	0	0	0	0	0	0	0	0	0	0	0	0	0	0	0
1296	0	1	0	0	0	0	0	0	0	0	0	0	1	0	1
1297	0	0	0	0	0	0	0	-1	0	0	0	0	0	-1	1
1298	0	2	0	3	0	0	0	0	0	0	0	0	5	0	5
1299	0	1	1	0	0	0	0	0	0	0	0	0	2	0	2
1300	0	2	0	0	0	0	0	-5	-4	0	0	0	2	-9	11
1301	3	2	0	2	0	1	0	-1	0	0	0	0	8	-1	9
1302	0	0	0	0	0	1	0	-2	0	0	0	0	1	-2	3
1303	0	0	0	0	0	0	0	0	0	0	0	0	0	0	0
1304	1	0	0	0	0	0	0	0	0	0	0	0	1	0	1
1305	0	0	0	0	0	0	0	0	0	0	0	0	0	0	0
1306	0	0	0	0	0	0	0	0	0	0	0	0	0	0	0
1307	0	2	0	0	0	0	0	0	-1	0	0	0	2	-1	3
1308	0	0	0	0	0	0	0	0	0	0	0	0	0	0	0
1309	0	3	3	0	0	0	0	0	0	0	0	0	6	0	6
1310	0	0	0	0	0	0	0	0	-2	0	0	0	0	-2	2
1311	0	4	1	0	0	0	0	0	0	-1	0	0	5	-1	6
1312	0	0	0	0	0	0	0	-2	0	0	0	0	0	-2	2
1313	0	0	1	0	0	0	0	0	0	0	0	0	1	0	1
1314	0	0	0	0	0	0	0	0	0	0	0	0	0	0	0
1315	0	0	0	0	0	0	0	0	0	0	0	0	0	0	0
1316	0	1	0	0	0	0	0	0	0	0	0	0	1	0	1
1317	2	0	0	0	0	0	0	0	0	0	0	0	2	0	2
1318	0	0	0	0	0	0	0	-1	0	0	0	0	0	-1	1
1319	0	0	0	0	0	0	0	0	0	0	0	0	0	0	0
1320	0	0	0	0	0	0	0	0	0	0	0	0	0	0	0
1321	0	0	0	0	0	0	0	0	0	0	0	0	0	0	0
1322	0	0	0	0	0	0	0	0	0	0	0	0	0	0	0
1323	0	1	1	0	0	0	0	0	0	0	0	0	2	0	2
1324	0	0	0	0	0	0	0	0	0	0	0	0	0	0	0
1325	0	0	0	0	0	0	0	0	0	0	0	0	0	0	0
1326	0	0	0	0	0	0	0	0	-1	0	0	0	0	-1	1
1327	1	1	2	0	0	0	0	0	0	0	0	0	4	0	4
1328	0	2	1	1	0	0	0	0	0	0	0	0	4	0	4
1329	2	34	0	0	0	0	0	0	-1	0	0	0	36	-1	37
1330	1	5	0	0	0	0	0	0	-1	0	0	0	6	-1	7
1331	0	0	0	0	0	0	-2	-5	-1	0	0	0	0	-8	8
1332	2	6	0	1	0	0	-3	-4	0	0	0	0	9	-7	16
1333	0	0	1	0	0	0	-2	-4	0	0	0	0	1	-6	7
1334	2	14	9	0	2	3	0	0	0	0	0	0	30	0	30
1335	1	4	1	0	2	0	0	0	0	0	0	0	8	0	8
1336	0	0	0	3	1	0	0	0	0	0	0	0	4	0	4
1337	0	0	0	0	0	0	0	0	0	0	0	0	0	0	0
1338	2	2	0	0	0	0	0	-6	0	0	-1	0	4	-7	11
1339	6	2	0	0	0	0	0	0	0	0	0	0	8	0	8
1340	6	2	0	0	0	0	0	0	0	0	0	0	8	0	8
1341	0	0	0	0	0	0	0	0	0	0	0	0	0	0	0
1342	0	0	0	0	0	0	0	0	0	0	0	0	0	0	0
1343	0	0	0	0	0	0	0	0	0	0	0	0	0	0	0
1344	0	0	0	0	0	0	0	0	0	0	0	0	0	0	0
1345	0	1	3	0	0	0	0	0	0	0	0	0	4	0	4
1346	4	15	3	0	0	0	0	0	0	0	0	0	22	0	22
1347	1	0	0	0	0	0	0	0	0	0	0	0	1	0	1
1348	0	1	0	0	0	0	0	-1	0	0	0	0	1	-1	2
1349	0	0	2	0	0	0	0	0	0	0	0	0	2	0	2
1350	0	2	0	0	0	0	0	0	0	0	0	0	2	0	2
1351	0	0	0	0	0	0	0	0	0	0	0	0	0	0	0
1352	0	0	0	0	0	0	0	0	0	0	0	0	0	0	0
1353	0	0	0	0	0	0	0	-1	-1	0	0	0	0	-2	2
1354	1	0	0	0	0	0	0	-1	0	0	0	0	1	-1	2
1355	0	0	1	0	0	0	-1	0	0	0	0	0	1	-1	2
1356	0	0	0	0	0	0	0	0	0	0	0	0	0	0	0
1357	0	0	0	0	0	0	0	-4	0	0	0	0	0	-4	4
1358	0	0	0	0	0	0	0	0	0	0	0	0	0	0	0
1359	0	2	0	0	0	0	0	-3	0	0	0	0	2	-3	5
1360	0	0	0	0	0	0	-6	0	0	0	0	0	0	-6	6
1361	0	0	0	0	0	0	0	0	0	0	0	0	0	0	0
1362	0	0	0	0	0	0	0	0	0	0	0	0	0	0	0
1363	0	0	0	0	0	0	0	0	-2	0	0	0	0	-2	2
1364	0	0	0	0	0	0	0	-4	0	0	0	0	0	-4	4
1365	0	1	0	0	0	0	-1	-4	0	0	0	0	1	-5	6
1366	0	0	1	0	0	0	-7	-9	-1	0	0	0	1	-17	18
1367	0	0	0	0	0	0	0	-1	0	0	0	0	0	-1	1
1368	0	0	0	0	0	0	0	0	0	0	0	0	0	0	0
1369	0	0	0	0	0	0	0	0	0	0	0	0	0	0	0
1370	0	0	0	0	0	0	0	0	0	0	0	0	0	0	0
1371	1	1	0	0	0	0	-2	0	-1	0	0	0	2	-3	5
1372	0	0	0	0	0	0	0	-2	0	0	0	0	0	-2	2
1373	0	0	0	0	0	0	0	0	-1	-1	0	0	0	-2	2
1374	0	0	0	0	0	0	0	-7	0	0	0	0	0	-7	7
1375	0	8	0	0	0	0	0	0	0	-1	0	0	8	-1	9
1376	2	1	0	0	0	0	-1	0	0	0	0	0	3	-1	4
1377	0	0	0	0	0	0	0	0	-1	0	0	0	0	-1	1
1378	0	1	3	0	0	0	0	-5	-2	0	0	0	4	-7	11
1379	0	0	0	0	0	0	-2	-2	0	0	0	0	0	-4	4
1380	0	3	0	0	1	0	-1	0	0	0	0	0	4	-1	5
1381	0	0	1	0	0	0	-1	0	0	0	0	0	1	-1	2
1382	0	1	2	0	0	0	-1	0	0	0	0	0	3	-1	4
1383	0	0	0	0	0	0	0	0	0	0	0	0	0	0	0
1384	0	0	0	0	0	0	0	0	0	0	0	0	0	0	0
1385	0	1	0	0	0	0	0	0	0	0	0	0	1	0	1
1386	0	2	0	0	0	0	0	0	0	0	0	0	2	0	2
1387	6	10	1	0	0	1	0	0	0	0	0	0	18	0	18
1388	0	24	4	0	0	0	0	0	0	0	0	0	28	0	28
1389	2	6	2	0	0	0	0	-1	0	0	0	0	10	-1	11
1390	5	4	1	0	0	0	-1	0	0	0	0	0	10	-1	11
1391	0	0	0	0	0	0	0	0	0	0	0	0	0	0	0
1392	0	0	0	0	0	0	0	-2	0	0	0	0	0	-2	2
1393	13	3	0	0	0	0	0	0	-1	0	0	0	16	-1	17
1394	0	0	0	1	0	0	0	0	0	0	0	0	1	0	1
1395	0	0	1	0	0	0	-1	-1	-3	0	0	0	1	-5	6
1396	1	4	0	0	0	0	0	-1	0	0	0	0	5	-1	6
1397	3	0	0	0	0	0	0	0	0	0	0	0	3	0	3
1398	0	0	0	0	0	0	0	0	0	0	0	0	0	0	0
1399	0	0	0	0	0	0	0	-4	0	0	0	0	0	-4	4
1400	1	5	15	0	0	0	-2	0	0	0	0	0	21	-2	23
1401	0	0	0	0	0	0	0	0	0	0	0	0	0	0	0
1402	2	3	6	1	0	0	0	0	0	0	0	0	12	0	12
1403	0	1	3	0	0	0	0	0	0	0	0	0	4	0	4
1404	0	3	0	0	0	0	-1	0	0	0	0	0	3	-1	4
1405	1	0	1	0	0	0	0	0	0	0	0	0	2	0	2
1406	0	0	0	0	0	0	0	0	0	0	0	0	0	0	0
1407	0	0	0	0	0	0	0	0	0	0	0	0	0	0	0
1408	0	0	0	0	0	0	0	0	0	0	0	0	0	0	0
1409	0	0	0	0	0	0	0	0	0	0	0	0	0	0	0
1410	0	1	0	0	0	0	0	0	0	0	0	0	1	0	1
1411	0	1	0	0	0	0	0	0	0	0	0	0	1	0	1
1412	0	2	1	0	0	0	0	0	0	0	0	0	3	0	3
1413	0	2	0	0	0	0	0	0	0	0	0	0	2	0	2
1414	0	0	0	0	0	0	0	0	0	0	0	0	0	0	0
1415	0	0	0	0	0	0	0	0	0	0	0	0	0	0	0
1416	0	0	0	0	0	0	0	0	0	0	0	0	0	0	0
1417	0	1	0	0	0	0	0	0	0	0	0	0	1	0	1
1418	0	0	0	0	0	0	0	0	0	0	0	0	0	0	0
1419	0	0	0	0	0	0	0	0	0	0	0	0	0	0	0
1420	0	0	0	0	0	0	0	-3	0	0	0	0	0	-3	3
1421	0	0	0	0	0	0	-1	0	0	0	0	0	0	-1	1
1422	0	0	0	0	0	0	0	0	0	0	0	0	0	0	0
1423	0	0	0	0	0	0	0	0	0	0	0	0	0	0	0
1424	0	0	0	0	0	0	0	0	0	0	0	0	0	0	0
1425	0	0	0	0	0	0	0	0	0	0	0	0	0	0	0
1426	0	0	0	0	0	0	0	0	0	0	0	0	0	0	0
1427	0	0	0	0	0	0	0	0	0	0	0	0	0	0	0
1428	0	0	0	0	0	0	-1	-9	0	0	0	0	0	-10	10
1429	0	0	0	0	0	0	0	0	0	0	0	0	0	0	0
1430	0	0	0	0	0	0	0	0	0	0	0	0	0	0	0
1431	0	0	0	0	0	0	0	0	0	0	0	0	0	0	0
1432	0	0	0	0	0	0	0	0	0	0	0	0	0	0	0
1433	0	1	0	0	0	0	0	0	0	0	0	0	1	0	1
1434	0	0	0	0	0	0	0	0	0	0	0	0	0	0	0
1435	0	0	0	0	0	0	0	0	-1	0	0	0	0	-1	1
1436	0	0	0	0	0	0	0	-1	0	0	0	0	0	-1	1
1437	0	2	0	0	0	0	0	0	0	0	0	0	2	0	2
1438	0	0	0	0	0	0	0	-1	0	0	0	0	0	-1	1
1439	0	0	0	0	0	0	0	0	0	0	0	0	0	0	0
1440	0	0	0	0	0	0	0	0	0	0	0	0	0	0	0
1441	0	1	0	0	0	0	0	-3	0	0	0	0	1	-3	4
1442	0	0	0	0	0	0	0	0	0	0	0	0	0	0	0
1443	0	0	0	0	0	0	0	0	0	0	0	0	0	0	0
1444	1	0	0	0	0	0	0	0	0	0	0	0	1	0	1
1445	2	0	0	0	0	0	0	0	0	0	0	0	2	0	2
1446	0	0	0	0	0	0	0	0	0	0	0	0	0	0	0
1447	1	0	0	0	1	0	0	0	0	0	0	0	2	0	2
1448	0	1	0	0	0	0	0	-1	0	0	0	0	1	-1	2
1449	0	0	6	0	0	0	0	0	0	0	0	0	6	0	6
1450	0	1	0	0	0	0	0	0	0	0	0	0	1	0	1
1451	0	2	1	0	0	0	0	-3	0	0	0	0	3	-3	6
1452	0	0	0	1	0	0	0	0	0	0	0	0	1	0	1
1453	0	0	1	3	0	0	0	0	0	0	0	0	4	0	4
1454	0	0	0	0	0	0	0	0	0	0	0	0	0	0	0
1455	2	12	5	0	1	0	0	-1	0	0	0	0	20	-1	21
1456	0	0	0	0	0	0	-2	0	0	0	0	0	0	-2	2
1457	0	0	0	0	0	0	0	0	0	0	0	0	0	0	0
1458	0	0	0	0	0	0	0	0	0	0	0	0	0	0	0
1459	0	0	0	0	0	0	0	0	0	0	0	0	0	0	0
1460	0	0	0	0	0	0	-1	-3	-8	0	0	0	0	-12	12
1461	0	0	0	0	0	0	-1	-8	0	0	0	0	0	-9	9
1462	1	0	1	0	0	0	-2	0	0	0	0	0	2	-2	4
1463	0	0	0	0	0	0	0	-1	0	0	-1	0	0	-2	2
1464	2	0	0	0	0	0	-1	0	0	-1	0	0	2	-2	4
1465	0	4	5	0	0	0	0	0	0	0	0	0	9	0	9
1466	0	4	2	0	0	0	0	-1	0	0	0	0	6	-1	7
1467	0	9	0	0	0	0	-2	-2	0	0	0	0	9	-4	13
1468	0	0	0	0	0	0	0	0	-1	0	0	0	0	-1	1
1469	2	1	2	0	0	0	0	-4	0	0	0	0	5	-4	9
1470	0	0	0	0	0	0	-2	0	0	0	0	0	0	-2	2
1471	0	0	0	0	0	0	0	-1	0	0	0	0	0	-1	1
1472	0	0	0	0	0	0	0	-1	0	0	0	0	0	-1	1
1473	0	0	0	0	0	0	-1	0	0	0	0	0	0	-1	1
1474	0	0	0	0	0	0	0	0	0	0	0	0	0	0	0
1475	0	0	0	0	0	0	0	0	0	0	0	0	0	0	0
1476	0	1	0	0	0	0	0	0	0	0	0	0	1	0	1
1477	0	0	0	0	0	0	0	0	0	0	0	0	0	0	0
1478	0	0	0	0	0	0	0	0	0	0	0	0	0	0	0
1479	0	0	0	0	0	0	0	0	0	0	0	0	0	0	0
1480	0	0	0	0	0	0	0	-1	0	0	0	0	0	-1	1
1481	0	0	0	0	0	0	0	0	0	0	0	0	0	0	0
1482	0	0	0	0	0	0	0	0	0	0	0	0	0	0	0
1483	0	0	0	0	0	0	0	0	-1	0	0	0	0	-1	1
1484	0	0	0	0	0	0	0	0	0	0	0	0	0	0	0
1485	1	0	0	0	0	0	0	0	0	0	0	0	1	0	1
1486	0	0	0	0	0	0	0	0	0	0	0	0	0	0	0
1487	0	0	0	0	0	0	0	0	0	0	0	0	0	0	0
1488	0	0	0	0	0	0	0	0	0	0	0	0	0	0	0
1489	0	0	0	0	0	0	0	0	0	0	0	0	0	0	0
1490	0	0	0	0	0	0	0	0	0	0	0	0	0	0	0
1491	0	0	0	0	0	0	0	0	0	0	0	0	0	0	0
1492	0	0	0	0	0	0	0	-5	-2	0	0	0	0	-7	7
1493	0	1	0	0	0	0	-1	-6	0	0	0	0	1	-7	8
1494	0	0	0	0	0	0	0	0	0	0	0	0	0	0	0
1495	0	0	1	0	0	0	0	-1	0	0	0	0	1	-1	2
1496	1	0	0	0	0	0	0	0	0	0	0	0	1	0	1
1497	0	4	0	0	0	0	-1	-5	-3	0	0	0	4	-9	13
1498	0	0	0	0	0	0	0	-3	-1	0	0	0	0	-4	4
1499	0	0	0	0	0	0	0	-1	0	0	0	0	0	-1	1
1500	0	0	0	0	0	0	0	0	0	0	0	0	0	0	0
1501	0	0	0	0	0	0	0	0	0	0	0	0	0	0	0
1502	0	1	1	0	0	0	0	0	0	0	0	0	2	0	2
1503	0	5	1	0	0	0	0	0	0	0	0	0	6	0	6
1504	0	0	0	0	0	0	0	0	0	0	0	0	0	0	0
1505	0	0	0	0	0	0	0	0	0	0	0	0	0	0	0
1506	0	0	0	0	0	0	0	0	0	0	0	0	0	0	0
1507	0	0	0	0	0	0	0	0	-1	0	0	0	0	-1	1
1508	0	0	0	1	0	0	0	0	0	0	0	0	1	0	1
1509	0	0	0	0	0	0	0	0	0	0	0	0	0	0	0
1510	0	1	1	0	0	0	0	0	0	0	0	0	2	0	2
1511	0	0	0	0	0	0	0	0	0	0	0	0	0	0	0
1512	1	0	0	0	0	0	0	0	0	0	0	0	1	0	1
1513	0	2	1	1	2	3	0	0	0	0	0	0	9	0	9
1514	0	1	2	4	1	1	0	0	0	0	0	0	9	0	9
1515	0	6	1	2	1	0	0	0	0	0	0	0	10	0	10
1516	0	0	0	0	0	0	0	0	0	0	0	0	0	0	0
1517	0	0	0	0	0	0	0	0	0	0	0	0	0	0	0
1518	0	0	0	0	0	0	0	0	0	0	0	0	0	0	0
1519	0	0	0	0	0	0	0	0	0	0	0	0	0	0	0
1520	0	0	0	0	0	0	0	0	0	0	0	0	0	0	0
1521	0	0	0	0	0	0	0	0	0	0	0	0	0	0	0
1522	0	0	0	0	0	0	0	0	0	0	0	0	0	0	0
1523	0	0	0	0	0	0	0	0	0	0	0	0	0	0	0
1524	1	16	0	0	0	0	0	0	0	0	0	0	17	0	17
1525	6	0	0	0	0	0	0	0	0	0	0	0	6	0	6
1526	0	0	0	0	0	0	0	0	0	0	0	0	0	0	0
1527	0	0	0	0	0	0	0	0	0	0	0	0	0	0	0
1528	0	0	0	0	0	0	0	0	0	0	0	0	0	0	0
1529	0	0	0	0	0	0	0	0	0	0	0	0	0	0	0
1530	0	1	0	0	0	0	0	0	0	0	0	0	1	0	1
1531	0	1	0	0	0	0	0	0	0	0	0	0	1	0	1
1532	0	1	0	0	0	0	0	0	0	0	0	0	1	0	1
1533	0	0	0	0	0	0	0	0	0	0	0	0	0	0	0
1534	0	0	0	0	0	0	0	0	0	0	0	0	0	0	0
1535	1	16	0	0	0	0	0	0	0	0	0	0	17	0	17
1536	0	0	0	0	0	0	0	0	0	0	0	0	0	0	0
1537	0	1	0	0	0	0	0	0	0	0	0	0	1	0	1
1538	0	0	0	0	0	0	0	0	0	0	0	0	0	0	0
1539	0	0	1	0	0	0	0	0	0	0	0	0	1	0	1
1540	0	3	0	0	0	0	0	0	0	0	0	0	3	0	3
1541	0	0	0	0	0	0	0	0	0	0	0	0	0	0	0
1542	0	1	0	0	0	0	0	0	0	0	0	0	1	0	1
1543	0	0	0	0	0	0	0	0	0	0	0	0	0	0	0
1544	2	0	0	0	0	1	0	0	0	0	0	0	3	0	3
1545	0	1	0	1	0	0	0	0	0	0	0	0	2	0	2
1546	0	0	0	0	0	0	0	0	0	0	0	0	0	0	0
1547	0	0	1	1	0	0	0	0	0	0	0	0	2	0	2
1548	1	0	3	0	0	1	0	0	0	0	0	0	5	0	5
1549	0	0	0	0	0	0	0	-1	0	0	0	0	0	-1	1
1550	1	3	3	0	0	0	0	0	0	0	0	0	7	0	7
1551	0	0	0	0	0	0	0	0	0	0	0	0	0	0	0
1552	1	3	6	0	0	0	0	0	-1	0	0	0	10	-1	11
1553	2	4	0	0	0	0	0	-1	0	0	0	0	6	-1	7
1554	0	1	0	0	0	0	0	0	0	0	0	0	1	0	1
1555	0	0	0	0	0	0	0	0	0	0	0	0	0	0	0
1556	1	0	0	0	0	0	0	0	0	0	0	0	1	0	1
1557	0	0	0	0	0	0	0	0	0	0	0	0	0	0	0
1558	0	0	0	0	0	0	0	0	0	0	0	0	0	0	0
1559	0	1	0	0	0	0	0	0	-1	0	0	0	1	-1	2
1560	0	0	0	0	0	0	0	0	0	0	0	0	0	0	0
1561	0	2	0	0	0	0	0	0	0	0	0	0	2	0	2
1562	1	22	0	0	0	0	0	0	0	0	0	0	23	0	23
1563	0	0	0	0	0	0	0	0	0	0	0	0	0	0	0
1564	0	0	0	0	0	0	0	0	-2	0	0	0	0	-2	2
1565	1	5	1	0	0	0	-1	-1	-1	0	0	0	7	-3	10
1566	1	6	0	0	0	0	0	-1	0	0	0	0	7	-1	8
1567	0	0	0	0	0	0	0	-3	0	0	0	0	0	-3	3
1568	0	0	0	0	0	0	0	0	0	0	0	0	0	0	0
1569	0	0	0	0	0	0	0	0	0	0	0	0	0	0	0
1570	0	0	1	1	0	0	0	0	0	0	0	0	2	0	2
1571	0	11	4	1	0	0	0	0	0	0	0	0	16	0	16
1572	1	51	5	0	0	0	0	0	0	0	0	0	57	0	57
1573	0	0	0	0	0	0	0	0	0	0	0	0	0	0	0
1574	1	3	1	0	0	0	0	0	0	0	0	0	5	0	5
1575	0	2	0	0	0	0	0	0	0	0	0	0	2	0	2
1576	1	2	0	0	0	0	0	0	0	0	0	0	3	0	3
1577	0	0	0	0	0	0	0	0	0	0	0	0	0	0	0
1578	0	0	0	0	0	0	0	0	0	0	0	0	0	0	0
1579	0	0	1	0	0	0	0	0	0	0	0	0	1	0	1
1580	0	0	0	0	0	0	0	0	0	0	0	0	0	0	0
1581	1	0	0	0	0	0	0	-2	-1	0	0	0	1	-3	4
1582	0	1	0	0	0	0	0	0	0	0	0	0	1	0	1
1583	0	0	0	0	0	0	0	0	0	0	0	0	0	0	0
1584	0	0	0	0	0	0	0	0	0	0	0	0	0	0	0
1585	0	0	0	0	0	0	-1	0	0	0	0	0	0	-1	1
1586	0	0	0	0	0	0	0	0	0	0	0	0	0	0	0
1587	0	0	2	0	0	0	0	0	0	0	0	0	2	0	2
1588	0	0	0	0	0	0	0	0	0	0	0	0	0	0	0
1589	0	0	0	0	0	0	0	0	0	0	0	0	0	0	0
1590	0	0	0	0	0	0	0	0	0	0	0	0	0	0	0
1591	0	0	0	0	0	0	0	0	0	0	0	0	0	0	0
1592	0	0	1	0	0	0	-3	0	0	0	0	0	1	-3	4
1593	0	0	0	0	0	0	0	0	0	0	0	0	0	0	0
1594	2	1	0	0	0	0	0	0	0	0	0	0	3	0	3
1595	0	0	0	0	0	0	0	0	0	0	0	0	0	0	0
1596	0	0	0	0	0	0	0	0	0	-1	0	0	0	-1	1
1597	0	2	1	0	0	0	0	0	0	0	0	0	3	0	3
1598	0	4	0	0	0	0	0	-1	0	0	0	0	4	-1	5
1599	3	5	1	0	0	0	0	0	-4	0	0	0	9	-4	13
1600	0	0	0	0	0	0	0	-21	0	0	0	0	0	-21	21
1601	0	0	0	0	0	0	-3	-2	-6	0	0	0	0	-11	11
1602	0	0	0	0	0	0	0	-2	0	0	0	0	0	-2	2
1603	2	0	0	0	0	0	0	0	0	0	0	0	2	0	2
1604	0	0	0	0	0	0	0	-3	0	0	0	0	0	-3	3
1605	0	0	0	0	0	0	0	-5	0	0	0	0	0	-5	5
1606	0	0	0	0	0	0	0	0	0	0	0	0	0	0	0
1607	0	0	0	0	0	0	0	0	0	0	0	0	0	0	0
1608	0	0	0	0	0	0	0	0	0	0	0	0	0	0	0
1609	0	7	2	0	0	0	0	0	0	0	0	0	9	0	9
1610	5	4	1	0	0	0	0	0	0	0	0	0	10	0	10
1611	1	0	0	0	0	0	0	0	0	0	0	0	1	0	1
1612	1	1	0	0	0	0	0	0	0	0	0	0	2	0	2
1613	0	7	3	0	0	0	0	0	0	0	0	0	10	0	10
1614	0	6	2	0	0	0	0	0	0	0	0	0	8	0	8
1615	1	0	2	0	0	0	0	0	-2	0	0	0	3	-2	5
1616	1	4	4	0	0	0	0	0	0	0	0	0	9	0	9
1617	1	8	1	1	0	0	-3	0	0	0	0	0	11	-3	14
1618	0	0	0	0	0	0	0	0	0	0	0	0	0	0	0
1619	0	0	0	0	0	0	0	0	0	0	0	0	0	0	0
1620	0	0	0	0	0	0	0	0	0	0	0	0	0	0	0
1621	0	0	0	0	0	0	0	0	0	0	0	0	0	0	0
1622	0	0	0	0	0	0	0	0	0	0	0	0	0	0	0
1623	0	1	0	0	1	0	0	0	0	0	0	0	2	0	2
1624	0	0	0	1	0	0	0	0	0	0	0	0	1	0	1
1625	0	0	1	1	0	1	0	-1	-4	0	0	0	3	-5	8
1626	1	0	0	0	4	1	0	0	0	0	0	0	6	0	6
1627	0	2	0	0	0	0	0	0	0	0	0	0	2	0	2
1628	0	2	3	0	0	0	0	0	0	0	0	0	5	0	5
1629	2	16	3	0	0	0	0	0	0	0	0	0	21	0	21
1630	10	5	2	0	0	0	0	-2	0	0	0	0	17	-2	19
1631	2	4	1	0	0	0	0	-2	0	0	0	0	7	-2	9
1632	0	0	0	0	0	0	-6	-1	0	0	0	0	0	-7	7
1633	0	0	0	0	0	0	0	0	-8	0	0	0	0	-8	8
1634	2	2	3	1	0	0	0	-3	0	0	0	0	8	-3	11
1635	0	1	1	0	0	0	-1	0	0	-1	0	0	2	-2	4
1636	0	0	0	0	0	0	-1	-2	-6	0	0	0	0	-9	9
1637	3	14	14	0	0	0	0	-7	0	0	0	0	31	-7	38
1638	0	3	0	0	0	0	0	-1	0	0	0	0	3	-1	4
1639	5	1	1	0	0	0	0	0	0	0	0	0	7	0	7
1640	0	1	0	0	0	0	0	0	-1	0	0	0	1	-1	2
1641	0	0	1	0	0	0	-1	-1	0	0	0	0	1	-2	3
1642	0	0	0	0	0	0	-5	0	-1	0	0	0	0	-6	6
1643	0	0	0	0	0	0	0	-1	0	0	0	0	0	-1	1
1644	0	1	0	0	0	0	-1	0	0	0	0	0	1	-1	2
1645	0	0	0	0	0	0	0	0	0	0	0	0	0	0	0
1646	0	0	0	0	0	0	0	0	0	0	0	0	0	0	0
1647	1	1	0	0	0	0	0	-4	0	0	0	0	2	-4	6
1648	0	0	0	0	0	0	0	0	0	0	0	0	0	0	0
1649	2	0	0	0	0	0	0	0	0	0	0	0	2	0	2
1650	0	0	0	0	0	0	0	0	0	0	0	0	0	0	0
1651	0	0	0	0	0	0	0	0	0	0	0	0	0	0	0
1652	0	4	0	0	0	0	0	0	0	0	0	0	4	0	4
1653	0	3	0	0	0	0	0	0	0	0	0	0	3	0	3
1654	0	0	0	0	0	0	0	0	0	0	0	0	0	0	0
1655	1	11	0	2	0	0	0	-1	0	0	0	0	14	-1	15
1656	1	0	3	0	0	0	0	0	0	0	0	0	4	0	4
1657	0	1	0	0	0	0	0	0	-2	0	0	0	1	-2	3
1658	6	2	1	2	1	1	0	-4	0	0	0	0	13	-4	17
1659	0	1	1	0	0	0	0	-5	0	0	0	0	2	-5	7
1660	0	0	0	0	1	0	0	0	0	0	0	0	1	0	1
1661	0	5	0	0	0	0	0	0	0	0	0	0	5	0	5
1662	2	1	6	0	0	0	0	0	0	0	0	0	9	0	9
1663	0	0	0	0	0	0	0	0	0	0	0	0	0	0	0
1664	0	0	0	0	0	0	0	0	0	0	0	0	0	0	0
1665	0	1	0	0	0	0	0	-1	0	0	0	0	1	-1	2
1666	0	0	0	0	0	0	0	0	0	0	0	0	0	0	0
1667	0	1	0	0	0	0	0	0	0	0	0	0	1	0	1
1668	0	0	0	0	0	0	0	0	0	0	0	0	0	0	0
1669	0	0	0	0	0	0	0	0	-1	0	0	0	0	-1	1
1670	1	0	3	0	0	0	0	0	0	0	0	0	4	0	4
1671	0	0	0	0	0	0	0	0	0	0	0	0	0	0	0
1672	0	0	1	0	0	0	0	-1	0	0	0	0	1	-1	2
1673	0	1	0	0	1	0	-1	0	0	0	0	0	2	-1	3
1674	0	0	0	0	0	0	0	0	0	0	0	0	0	0	0
1675	0	0	0	0	0	0	0	0	0	0	0	0	0	0	0
1676	0	0	0	0	0	0	-2	-2	0	0	0	0	0	-4	4
1677	0	0	0	0	0	0	-1	-1	0	0	0	0	0	-2	2
1678	0	0	0	0	0	0	0	0	0	0	0	0	0	0	0
1679	0	0	0	0	0	0	0	0	0	0	0	0	0	0	0
1680	0	0	0	0	0	0	0	0	0	0	0	0	0	0	0
1681	0	0	1	0	0	0	-2	-1	-1	0	0	0	1	-4	5
1682	0	0	0	0	0	0	0	0	0	0	0	0	0	0	0
1683	0	0	0	0	0	0	0	0	0	0	0	0	0	0	0
1684	0	2	0	0	0	0	0	0	0	0	0	0	2	0	2
1685	6	3	0	0	0	0	0	-2	0	0	0	0	9	-2	11
1686	0	3	1	0	0	1	0	-1	0	0	0	0	5	-1	6
1687	0	0	0	0	0	0	0	0	0	0	0	0	0	0	0
1688	0	4	1	3	0	0	-1	-1	0	0	0	0	8	-2	10
1689	1	5	6	1	0	0	0	0	0	0	0	0	13	0	13
1690	0	1	0	0	0	0	0	0	0	-1	0	0	1	-1	2
1691	2	2	0	0	0	0	0	0	0	0	0	0	4	0	4
1692	1	0	0	0	0	0	0	-2	-1	0	0	0	1	-3	4
1693	0	0	0	0	0	0	-3	0	0	0	0	0	0	-3	3
1694	0	0	0	0	0	0	0	0	0	0	0	0	0	0	0
1695	0	0	0	0	0	0	0	0	0	0	0	0	0	0	0
1696	0	0	0	0	0	0	0	-1	0	0	0	0	0	-1	1
1697	0	0	0	0	0	0	0	-1	0	0	0	0	0	-1	1
1698	0	0	0	0	0	0	0	0	0	0	0	0	0	0	0
1699	0	0	0	0	0	0	0	0	0	0	0	0	0	0	0
1700	0	0	0	0	0	0	0	0	0	0	0	0	0	0	0
1701	0	0	0	0	0	0	0	0	0	0	0	0	0	0	0
1702	0	0	0	0	0	0	0	0	0	0	0	0	0	0	0
1703	0	0	0	0	0	0	0	0	0	0	0	0	0	0	0
1704	0	0	0	0	0	0	0	0	0	0	0	0	0	0	0
1705	0	0	0	0	0	0	0	0	0	0	0	0	0	0	0
1706	0	0	0	0	0	0	0	-1	0	0	0	0	0	-1	1
1707	0	0	0	0	0	0	0	0	0	0	0	0	0	0	0
1708	0	0	0	0	0	0	0	0	0	0	0	0	0	0	0
1709	0	0	0	0	0	0	0	0	0	0	0	0	0	0	0
1710	2	0	1	0	0	0	0	-1	0	0	0	0	3	-1	4
1711	0	0	0	0	0	0	0	0	0	0	0	0	0	0	0
1712	0	0	0	0	0	0	0	0	0	0	0	0	0	0	0
1713	1	2	4	0	1	0	0	0	0	0	0	0	8	0	8
1714	0	0	0	0	0	0	0	-18	-3	0	0	0	0	-21	21
1715	2	2	0	0	0	0	0	-6	0	0	0	0	4	-6	10
1716	0	0	0	0	0	0	0	-3	0	0	0	0	0	-3	3
1717	0	0	0	0	0	0	0	-2	0	0	0	0	0	-2	2
1718	0	0	0	0	0	0	0	0	0	0	0	0	0	0	0
1719	0	0	0	0	0	0	0	0	0	0	0	0	0	0	0
1720	1	1	0	0	0	0	0	0	0	0	0	0	2	0	2
1721	0	0	0	0	0	0	0	0	0	0	0	0	0	0	0
1722	0	0	0	0	0	0	0	0	0	0	0	0	0	0	0
1723	0	0	0	0	0	0	0	0	0	0	0	0	0	0	0
1724	0	0	0	0	0	0	0	0	0	0	0	0	0	0	0
1725	0	0	0	0	0	0	0	0	0	0	0	0	0	0	0
1726	0	0	0	0	0	0	0	0	0	0	0	0	0	0	0
1727	0	0	0	0	0	0	0	0	0	0	0	0	0	0	0
1728	2	1	0	0	0	0	0	0	0	0	0	0	3	0	3
1729	0	0	0	0	0	0	-3	0	0	0	0	0	0	-3	3
1730	0	0	0	0	0	0	0	0	0	0	0	0	0	0	0
1731	0	0	0	0	0	0	0	0	0	0	0	0	0	0	0
1732	1	0	0	0	1	0	0	0	0	0	0	0	2	0	2
1733	0	1	2	0	0	0	0	-1	0	0	0	0	3	-1	4
1734	0	0	0	0	0	0	0	0	0	0	0	0	0	0	0
1735	0	0	0	0	0	0	0	0	0	0	0	0	0	0	0
1736	0	0	0	0	0	0	-1	0	0	0	0	0	0	-1	1
1737	0	0	0	0	0	0	0	0	0	0	0	0	0	0	0
1738	0	0	0	0	0	0	0	0	0	0	0	0	0	0	0
1739	0	2	1	0	0	0	0	-1	0	0	0	0	3	-1	4
1740	0	21	3	0	0	0	0	-2	0	0	0	0	24	-2	26
1741	0	11	0	0	0	0	0	0	-1	0	0	0	11	-1	12
1742	0	4	0	2	0	0	0	-3	-1	0	0	0	6	-4	10
1743	0	0	0	0	0	0	-2	-24	0	0	0	0	0	-26	26
1744	0	0	0	0	0	0	-3	0	0	0	0	0	0	-3	3
1745	2	3	7	0	0	0	0	0	0	0	0	0	12	0	12
1746	0	1	0	0	0	0	0	0	0	0	0	0	1	0	1
1747	0	1	0	0	0	0	0	0	0	0	0	0	1	0	1
1748	3	0	0	0	0	0	0	0	0	0	0	0	3	0	3
1749	0	0	0	0	0	0	0	0	0	0	0	0	0	0	0
1750	0	0	0	0	0	0	0	0	0	0	0	0	0	0	0
1751	0	0	0	0	0	0	0	0	0	0	0	0	0	0	0
1752	1	1	0	0	0	0	0	0	-2	0	0	0	2	-2	4
1753	0	0	0	0	0	0	0	0	0	0	0	0	0	0	0
1754	0	0	0	0	0	0	0	0	0	0	0	0	0	0	0
1755	0	2	0	0	0	0	0	0	0	0	0	0	2	0	2
1756	1	4	0	0	0	0	0	0	0	0	0	0	5	0	5
1757	1	10	1	0	0	0	0	0	0	0	0	0	12	0	12
1758	3	7	0	0	0	0	0	0	0	0	0	0	10	0	10
1759	0	0	0	0	0	0	0	0	0	0	0	0	0	0	0
1760	0	0	0	0	0	0	0	-1	-1	0	0	0	0	-2	2
1761	0	1	1	0	0	0	0	0	0	0	0	0	2	0	2
1762	0	0	0	0	0	0	-2	0	0	0	0	0	0	-2	2
1763	0	0	0	0	0	0	0	0	0	0	0	0	0	0	0
1764	0	1	2	0	0	0	0	0	0	0	0	0	3	0	3
1765	0	3	2	0	0	0	0	0	0	0	0	0	5	0	5
1766	0	1	0	0	0	0	0	-2	-1	0	0	0	1	-3	4
1767	0	1	1	0	0	1	0	0	0	0	0	0	3	0	3
1768	3	3	0	0	0	0	0	0	0	0	0	0	6	0	6
1769	4	6	1	0	0	0	0	0	-2	0	0	0	11	-2	13
1770	0	2	1	1	0	0	0	-3	0	0	0	0	4	-3	7
1771	3	22	2	1	0	0	0	0	0	0	0	0	28	0	28
1772	6	2	2	0	0	0	0	-2	-1	0	0	0	10	-3	13
1773	1	0	0	0	0	0	-1	-2	-2	0	0	0	1	-5	6
1774	5	0	1	1	0	0	0	0	0	0	0	0	7	0	7
1775	0	10	4	0	0	0	0	0	0	0	0	0	14	0	14
1776	0	6	0	0	0	0	0	0	0	0	0	0	6	0	6
1777	0	0	2	0	0	0	0	0	0	0	0	0	2	0	2
1778	0	7	0	0	0	0	0	0	-1	0	0	0	7	-1	8
1779	3	0	0	0	0	0	0	0	0	0	0	0	3	0	3
1780	0	0	0	0	0	0	0	0	0	0	0	0	0	0	0
1781	0	0	0	0	0	0	0	0	0	0	0	0	0	0	0
1782	0	0	2	0	0	0	0	0	0	0	0	0	2	0	2
1783	0	0	0	0	0	0	0	0	0	0	0	0	0	0	0
1784	0	0	0	0	0	0	0	0	0	0	0	0	0	0	0
1785	2	0	0	0	0	0	0	0	0	0	0	0	2	0	2
1786	0	0	1	0	0	0	0	0	0	0	0	0	1	0	1
1787	0	27	6	1	0	0	0	0	0	0	0	0	34	0	34
1788	1	25	1	1	0	0	0	0	0	0	0	0	28	0	28
1789	0	0	1	1	0	1	0	0	-1	0	0	0	3	-1	4
1790	0	0	0	2	0	0	0	-13	-1	0	0	0	2	-14	16
1791	1	11	0	0	0	0	-4	-5	-1	0	0	0	12	-10	22
1792	0	0	0	0	0	0	-6	-2	0	0	0	0	0	-8	8
1793	0	0	0	0	0	0	0	0	0	0	0	0	0	0	0
1794	0	0	1	0	0	0	0	-1	-1	0	0	0	1	-2	3
1795	2	3	0	1	1	0	0	0	-1	0	0	0	7	-1	8
1796	2	4	4	0	3	0	-2	-2	-2	0	0	0	13	-6	19
1797	7	4	12	3	2	1	-1	-4	0	0	0	0	29	-5	34
1798	2	4	1	0	1	0	-1	-2	0	0	0	0	8	-3	11
1799	0	0	0	0	0	0	0	-4	0	0	0	0	0	-4	4
1800	1	0	0	0	0	0	-1	0	0	0	0	0	1	-1	2
1801	0	1	0	0	0	0	0	0	0	0	0	0	1	0	1
1802	1	0	0	0	0	0	0	0	0	0	0	0	1	0	1
1803	0	1	0	0	0	0	0	-2	0	0	0	0	1	-2	3
1804	3	0	3	0	0	0	0	0	0	0	0	0	6	0	6
1805	0	2	1	0	0	0	-1	0	0	0	0	0	3	-1	4
1806	0	0	0	0	0	0	0	0	0	0	0	0	0	0	0
1807	0	0	0	0	0	0	0	0	0	0	0	0	0	0	0
1808	0	0	0	0	0	0	0	-1	0	0	0	0	0	-1	1
1809	0	0	0	0	0	0	0	0	0	0	0	0	0	0	0
1810	0	0	0	0	0	0	0	0	0	-1	0	0	0	-1	1
1811	0	0	0	0	0	0	-1	-1	0	0	0	0	0	-2	2
1812	0	0	0	0	0	0	0	-1	0	0	0	0	0	-1	1
1813	0	0	0	0	0	0	0	0	-1	0	0	0	0	-1	1
1814	0	1	0	0	0	0	0	-1	0	0	0	0	1	-1	2
1815	0	0	0	0	0	0	0	0	0	0	0	0	0	0	0
1816	0	0	0	0	0	0	-1	0	0	0	0	0	0	-1	1
1817	0	0	0	0	0	0	0	0	0	0	0	0	0	0	0
1818	0	0	0	0	1	0	0	0	0	0	0	0	1	0	1
1819	0	0	1	0	0	0	0	0	0	0	0	0	1	0	1
1820	0	7	0	0	0	0	0	0	0	0	0	0	7	0	7
1821	0	1	0	0	0	0	0	0	0	0	0	0	1	0	1
1822	0	2	0	0	0	0	-1	0	0	0	0	0	2	-1	3
1823	0	0	0	0	0	0	0	0	0	0	0	0	0	0	0
1824	0	0	0	0	0	0	-1	0	-2	0	0	0	0	-3	3
1825	0	0	0	0	0	0	0	-1	0	0	0	0	0	-1	1
1826	0	0	1	0	1	0	0	0	0	0	0	0	2	0	2
1827	0	0	0	0	0	0	0	0	0	0	0	0	0	0	0
1828	0	0	5	0	0	0	0	0	0	0	0	0	5	0	5
1829	0	2	0	0	0	0	0	0	0	0	0	0	2	0	2
1830	0	0	0	0	0	0	0	0	0	0	0	0	0	0	0
1831	0	0	0	0	0	0	0	0	0	0	0	0	0	0	0
1832	0	1	0	0	0	0	0	0	0	0	0	0	1	0	1
1833	2	0	0	0	0	0	0	-3	-2	0	0	0	2	-5	7
1834	0	0	0	0	0	0	0	-3	0	0	0	0	0	-3	3
1835	0	0	0	0	0	0	0	0	0	0	0	0	0	0	0
1836	3	2	1	0	0	0	0	0	0	0	0	0	6	0	6
1837	1	2	2	0	0	0	0	-1	0	0	0	0	5	-1	6
1838	0	0	0	0	0	0	0	0	0	0	0	0	0	0	0
1839	4	2	1	0	0	0	0	0	0	0	0	0	7	0	7
1840	0	0	0	0	0	0	0	0	0	0	0	0	0	0	0
1841	0	1	0	0	2	0	0	0	0	0	0	0	3	0	3
1842	1	1	8	0	0	0	0	0	0	0	0	0	10	0	10
1843	0	0	0	1	0	0	0	0	0	0	0	0	1	0	1
1844	1	12	1	0	0	0	-1	-3	0	0	0	0	14	-4	18
1845	0	0	0	0	0	0	0	0	0	0	0	0	0	0	0
1846	0	0	0	0	0	0	0	-2	0	0	0	0	0	-2	2
1847	0	0	0	0	0	0	0	0	0	0	0	0	0	0	0
1848	0	0	0	0	0	0	0	0	-1	0	0	0	0	-1	1
1849	0	0	0	1	0	0	0	0	0	0	0	0	1	0	1
1850	0	8	1	1	0	0	0	0	0	0	0	0	10	0	10
1851	1	14	0	0	0	0	0	-5	0	0	0	0	15	-5	20
1852	0	0	0	0	0	0	-2	-27	0	0	0	0	0	-29	29
1853	0	0	0	0	0	0	0	-3	-9	0	0	0	0	-12	12
1854	0	0	0	0	0	0	0	-11	0	0	0	0	0	-11	11
1855	3	9	0	0	0	0	-3	0	0	0	0	0	12	-3	15
1856	0	0	0	0	0	0	0	0	-2	0	0	0	0	-2	2
1857	0	0	4	0	0	0	0	-1	0	0	0	0	4	-1	5
1858	0	3	3	0	0	0	0	0	-6	0	0	0	6	-6	12
1859	2	0	1	0	0	0	0	-5	0	0	0	0	3	-5	8
1860	1	3	6	0	0	0	-1	0	-1	0	0	0	10	-2	12
1861	1	1	0	0	0	0	0	-2	-4	0	0	0	2	-6	8
1862	0	0	0	0	0	0	-1	-7	-1	-1	0	0	0	-10	10
1863	0	0	0	0	0	0	0	-11	-2	0	0	0	0	-13	13
1864	0	0	0	0	0	0	0	-7	0	0	0	0	0	-7	7
1865	0	0	0	0	0	0	0	0	-1	0	0	0	0	-1	1
1866	0	0	0	0	0	0	0	0	0	0	0	0	0	0	0
1867	1	3	1	0	0	0	0	0	0	0	0	0	5	0	5
1868	3	13	0	0	0	0	0	0	0	0	0	0	16	0	16
1869	4	0	0	0	0	0	0	0	0	0	0	0	4	0	4
1870	0	0	0	0	0	0	0	0	0	0	0	0	0	0	0
1871	0	0	0	0	0	0	0	0	0	0	0	0	0	0	0
1872	0	0	0	0	0	0	0	0	0	0	0	0	0	0	0
1873	0	0	0	0	0	0	0	0	0	0	0	0	0	0	0
1874	0	0	0	0	0	0	0	0	0	0	0	0	0	0	0
1875	0	3	0	0	2	3	0	0	0	0	0	0	8	0	8
1876	1	0	4	7	10	3	-5	0	0	0	0	0	25	-5	30
1877	0	0	0	1	0	0	0	0	0	0	0	0	1	0	1
1878	2	2	5	0	1	0	0	0	0	0	0	0	10	0	10
1879	0	0	1	0	0	0	0	0	0	0	0	0	1	0	1
1880	1	18	8	0	0	0	0	0	0	0	0	0	27	0	27
1881	0	0	0	0	0	0	0	0	0	0	0	0	0	0	0
1882	0	0	0	0	0	0	0	0	0	0	0	0	0	0	0
1883	0	0	0	0	0	1	0	0	0	0	0	0	1	0	1
1884	0	0	0	0	0	1	0	0	0	0	0	0	1	0	1
1885	1	0	0	0	0	0	0	0	0	0	0	0	1	0	1
1886	0	0	0	0	0	0	0	0	0	0	0	0	0	0	0
1887	2	35	1	2	0	0	0	0	0	0	0	0	40	0	40
1888	0	7	2	0	0	0	0	-6	-1	0	0	0	9	-7	16
1889	1	12	4	2	0	0	0	0	0	0	0	0	19	0	19
1890	1	3	1	1	0	0	-2	0	-1	0	0	0	6	-3	9
1891	0	0	0	0	0	0	0	-2	-2	0	0	0	0	-4	4
1892	0	0	0	0	0	0	0	-12	0	0	0	0	0	-12	12
1893	0	0	2	0	0	0	-1	0	0	0	0	0	2	-1	3
1894	0	2	10	0	1	0	0	0	0	0	0	0	13	0	13
1895	0	0	0	0	0	0	0	-2	-1	0	0	0	0	-3	3
1896	2	10	7	0	0	0	0	-27	-1	0	0	0	19	-28	47
1897	7	37	2	0	0	0	0	0	0	0	0	0	46	0	46
1898	1	1	2	0	0	0	0	0	0	0	0	0	4	0	4
1899	0	0	0	0	0	0	0	-5	0	0	0	0	0	-5	5
1900	0	0	0	0	0	0	-3	-5	0	0	0	0	0	-8	8
1901	0	0	0	0	0	0	0	0	0	0	0	0	0	0	0
1902	0	0	0	0	0	0	0	0	0	0	0	0	0	0	0
1903	0	0	0	0	0	0	0	-3	-4	0	0	0	0	-7	7
1904	0	0	0	0	0	0	-2	-3	-1	0	0	0	0	-6	6
1905	0	0	0	0	0	0	0	-4	-4	0	0	0	0	-8	8
1906	0	0	0	0	0	0	-2	-2	-2	0	0	0	0	-6	6
1907	0	1	0	0	0	0	-2	0	0	0	0	0	1	-2	3
1908	1	0	0	0	0	0	-1	0	-1	0	0	0	1	-2	3
1909	0	0	0	0	0	0	0	-4	0	0	0	0	0	-4	4
1910	0	0	0	0	0	0	-3	0	0	0	0	0	0	-3	3
1911	0	0	0	0	0	0	0	-1	0	0	0	0	0	-1	1
1912	0	0	0	0	0	0	0	0	0	0	0	0	0	0	0
1913	0	0	0	0	0	0	0	0	0	0	0	0	0	0	0
1914	0	0	0	1	0	0	0	0	0	0	0	0	1	0	1
1915	0	0	1	0	0	0	0	0	0	0	0	0	1	0	1
1916	0	2	0	0	0	0	0	0	0	0	0	0	2	0	2
1917	2	4	0	0	0	0	0	0	0	0	0	0	6	0	6
1918	0	0	0	0	0	0	-3	0	0	0	0	0	0	-3	3
1919	0	0	0	0	0	0	0	0	0	0	0	0	0	0	0
1920	0	0	0	0	0	0	0	0	0	0	0	0	0	0	0
1921	0	0	0	1	0	0	0	0	0	0	0	0	1	0	1
1922	1	1	0	0	0	0	0	0	0	0	0	0	2	0	2
1923	0	1	0	0	0	0	0	-2	-1	0	0	0	1	-3	4
1924	0	0	0	0	0	0	0	-3	0	0	0	0	0	-3	3
1925	0	0	0	2	0	0	0	0	0	0	0	0	2	0	2
1926	0	0	1	0	0	0	0	-3	0	0	0	0	1	-3	4
1927	2	1	1	0	0	0	0	0	0	0	0	0	4	0	4
1928	0	2	0	0	0	0	0	0	0	0	0	0	2	0	2
1929	0	0	0	0	0	0	0	0	0	0	0	0	0	0	0
1930	0	0	0	0	0	0	0	0	0	0	0	0	0	0	0
1931	0	0	0	0	0	0	0	0	0	0	0	0	0	0	0
1932	0	0	0	0	0	0	0	0	0	0	0	0	0	0	0
1933	0	0	0	0	0	0	0	0	0	0	0	0	0	0	0
1934	0	0	1	1	0	0	0	0	0	0	0	0	2	0	2
1935	0	1	0	0	0	0	-1	-1	0	0	0	0	1	-2	3
1936	4	1	0	1	0	0	0	0	0	0	0	0	6	0	6
1937	0	0	0	0	0	0	0	0	0	0	0	0	0	0	0
1938	0	0	0	0	0	0	-1	0	-1	0	0	0	0	-2	2
1939	0	0	0	0	0	0	0	0	0	0	0	0	0	0	0
1940	0	4	1	0	0	0	0	0	-1	0	0	0	5	-1	6
1941	0	0	0	0	0	0	0	-4	-1	0	0	0	0	-5	5
1942	0	0	0	0	0	0	0	0	0	0	0	0	0	0	0
1943	0	0	0	0	0	0	0	0	0	0	0	0	0	0	0
1944	0	0	0	0	0	0	0	0	0	0	0	0	0	0	0
1945	0	8	1	0	0	0	0	0	0	0	0	0	9	0	9
1946	0	0	0	0	0	0	0	0	0	0	0	0	0	0	0
1947	1	4	9	0	0	0	0	-2	0	0	0	0	14	-2	16
1948	0	2	0	0	0	0	0	0	0	0	0	0	2	0	2
1949	1	4	0	0	0	0	0	0	0	0	0	0	5	0	5
1950	6	23	9	0	0	0	0	-1	0	0	0	0	38	-1	39
1951	0	1	0	0	0	0	-1	0	0	0	0	0	1	-1	2
1952	0	0	1	0	0	0	0	0	0	0	0	0	1	0	1
1953	1	0	0	0	0	0	0	-3	0	0	0	0	1	-3	4
1954	1	0	0	0	0	0	0	0	0	0	0	0	1	0	1
1955	0	0	0	0	0	0	0	0	0	0	0	0	0	0	0
1956	1	8	16	1	0	0	-1	0	0	0	0	0	26	-1	27
1957	0	8	0	0	0	0	0	0	0	0	0	0	8	0	8
1958	0	0	0	0	0	0	-1	0	0	0	0	0	0	-1	1
1959	0	0	0	0	0	0	0	0	0	0	0	0	0	0	0
1960	0	0	0	0	0	0	0	-2	0	0	0	0	0	-2	2
1961	0	0	0	0	0	0	-3	0	0	0	0	0	0	-3	3
1962	1	1	0	0	0	0	0	0	0	0	0	0	2	0	2
1963	0	0	0	0	0	0	0	0	0	0	0	0	0	0	0
1964	0	0	0	0	0	0	0	0	0	0	0	0	0	0	0
1965	0	8	1	0	0	0	0	0	0	0	0	0	9	0	9
1966	0	0	0	0	0	0	0	0	0	0	0	0	0	0	0
1967	1	4	0	0	0	0	0	0	-1	0	0	0	5	-1	6
1968	1	3	0	0	0	0	0	-3	0	0	0	0	4	-3	7
1969	0	0	0	0	0	0	0	0	-3	0	0	0	0	-3	3
1970	0	1	0	0	0	0	0	-1	0	0	0	0	1	-1	2
1971	0	0	0	0	0	0	0	-1	0	0	0	0	0	-1	1
1972	0	0	0	0	0	0	0	0	0	0	0	0	0	0	0
1973	1	0	0	0	0	0	0	0	0	0	0	0	1	0	1
1974	0	0	0	0	0	0	0	0	0	0	0	0	0	0	0
1975	0	0	0	0	0	0	0	0	0	0	0	0	0	0	0
1976	0	0	0	0	0	0	0	0	0	0	0	0	0	0	0
1977	0	0	0	0	0	0	0	-1	0	0	0	0	0	-1	1
1978	0	0	2	0	0	1	0	0	0	0	0	0	3	0	3
1979	0	2	0	0	0	1	0	-1	0	0	0	0	3	-1	4
1980	0	0	0	0	1	0	0	0	0	0	0	0	1	0	1
1981	0	0	0	0	0	0	-1	0	-1	0	0	0	0	-2	2
1982	0	1	0	1	2	1	0	0	0	0	0	0	5	0	5
1983	1	1	0	0	0	0	0	0	0	0	0	0	2	0	2
1984	0	0	0	0	0	0	0	0	0	0	0	0	0	0	0
1985	0	0	0	0	0	0	0	0	0	0	0	0	0	0	0
1986	0	0	0	0	0	0	0	0	0	0	0	0	0	0	0
1987	0	0	0	0	0	0	0	0	0	0	0	0	0	0	0
1988	0	0	0	0	0	0	0	0	0	0	0	0	0	0	0
1989	0	0	0	0	0	0	0	0	0	0	0	0	0	0	0
1990	0	0	0	0	0	0	0	0	0	0	0	0	0	0	0
1991	0	0	0	0	0	0	0	0	0	0	0	0	0	0	0
1992	0	0	0	0	0	0	-1	0	0	0	0	0	0	-1	1
1993	0	2	0	0	0	0	-1	0	0	0	0	0	2	-1	3
1994	0	0	0	0	0	0	-1	0	0	0	0	0	0	-1	1
1995	0	0	0	0	0	0	0	0	0	0	0	0	0	0	0
1996	0	0	0	0	0	0	0	0	0	0	0	0	0	0	0
1997	0	0	0	0	0	0	0	0	0	0	0	0	0	0	0
1998	0	0	0	0	0	0	0	0	0	0	0	0	0	0	0
1999	0	0	0	0	0	0	0	0	0	0	0	0	0	0	0
[truncated: 496 more rows]

## Sheet: GLPV RNA3 ALYU-302
position	20	21	22	23	24	25	20_rev	21_rev	22_rev	23_rev	24_rev	25_rev	fwd_total	rev_total	total
1	3	10	4	5	4	6	0	-2	0	0	0	0	32	-2	34
2	0	0	1	1	0	0	-1	0	0	0	0	0	2	-1	3
3	0	0	0	0	0	0	-1	-1	0	0	0	0	0	-2	2
4	0	0	0	0	0	0	0	0	0	0	0	0	0	0	0
5	0	0	0	0	0	0	0	0	0	0	0	0	0	0	0
6	0	0	1	0	0	0	0	0	0	0	0	0	1	0	1
7	0	0	0	2	0	0	0	0	0	0	0	0	2	0	2
8	0	0	1	0	0	0	0	0	0	0	0	0	1	0	1
9	0	0	0	0	0	0	0	0	0	0	0	0	0	0	0
10	1	0	0	0	0	0	0	0	-1	0	0	0	1	-1	2
11	0	0	0	0	0	0	0	0	0	0	0	0	0	0	0
12	0	0	0	0	0	0	0	0	0	0	0	0	0	0	0
13	0	0	0	0	0	0	0	0	0	0	0	0	0	0	0
14	0	0	0	0	0	0	0	0	0	0	0	0	0	0	0
15	0	0	0	0	1	0	0	0	0	0	0	0	1	0	1
16	0	0	0	0	0	0	0	0	-1	0	0	0	0	-1	1
17	0	0	0	0	0	0	0	-2	-3	0	0	0	0	-5	5
18	0	0	0	0	0	0	0	0	0	0	0	0	0	0	0
19	0	0	0	0	0	0	0	0	0	0	0	0	0	0	0
20	0	1	0	0	1	0	0	0	-4	0	0	0	2	-4	6
21	0	0	0	0	0	0	0	-15	-6	0	0	0	0	-21	21
22	4	1	0	0	0	0	-12	-5	0	0	0	0	5	-17	22
23	0	8	3	0	1	2	-1	-5	0	0	0	-1	14	-7	21
24	6	36	23	1	0	1	-3	0	0	0	0	0	67	-3	70
25	74	176	63	2	1	0	0	0	-1	0	0	0	316	-1	317
26	177	136	89	1	0	0	0	-1	-9	0	0	0	403	-10	413
27	1	2	1	0	0	0	-1	-12	0	0	0	0	4	-13	17
28	4	5	1	0	0	0	-7	-2	-19	0	0	0	10	-28	38
29	0	1	0	1	0	0	0	-1	0	0	0	0	2	-1	3
30	8	6	13	0	0	0	0	0	0	0	0	0	27	0	27
31	0	0	0	0	0	0	0	-1	0	0	0	0	0	-1	1
32	0	0	1	0	0	0	0	0	-1	-1	0	0	1	-2	3
33	0	7	4	1	0	0	0	-3	0	0	0	0	12	-3	15
34	5	0	0	0	3	0	0	0	0	0	0	0	8	0	8
35	9	3	3	3	0	0	0	-1	0	0	0	0	18	-1	19
36	0	0	0	0	0	0	0	0	0	0	0	0	0	0	0
37	0	1	0	0	0	0	-1	-2	0	0	0	0	1	-3	4
38	3	0	1	0	1	0	0	0	0	0	0	0	5	0	5
39	1	0	0	0	0	0	0	0	0	0	0	0	1	0	1
40	0	0	0	0	0	0	0	0	0	0	0	0	0	0	0
41	0	0	0	0	0	0	0	0	0	0	0	0	0	0	0
42	0	0	0	0	0	0	0	-1	-1	0	0	0	0	-2	2
43	0	0	0	0	0	0	-1	-2	0	0	0	0	0	-3	3
44	0	5	1	0	0	0	0	0	0	0	0	0	6	0	6
45	0	0	4	0	0	0	0	0	-2	0	0	0	4	-2	6
46	0	0	1	0	0	0	0	-2	-2	0	0	0	1	-4	5
47	0	8	0	0	0	0	0	0	0	0	0	0	8	0	8
48	6	1	0	0	0	0	0	0	0	0	0	0	7	0	7
49	0	0	0	0	0	0	0	0	0	0	0	0	0	0	0
50	0	0	0	0	0	0	0	0	0	0	0	0	0	0	0
51	0	0	0	0	0	0	0	0	0	0	0	0	0	0	0
52	0	0	0	0	0	0	0	0	0	0	0	0	0	0	0
53	0	0	0	0	0	0	0	0	0	0	0	0	0	0	0
54	0	0	2	0	0	1	-7	-51	-12	0	0	0	3	-70	73
55	1	14	1	3	2	0	-4	-3	0	0	0	0	21	-7	28
56	5	4	21	9	4	0	0	0	0	0	0	0	43	0	43
57	4	8	27	0	1	0	0	0	0	0	0	0	40	0	40
58	4	11	3	0	1	0	0	0	0	0	0	0	19	0	19
59	4	0	0	0	0	0	0	0	0	0	0	0	4	0	4
60	5	2	2	0	0	0	0	0	0	0	0	0	9	0	9
61	2	17	8	0	0	0	0	-1	-1	0	0	0	27	-2	29
62	0	0	0	0	0	0	-5	-398	-164	0	0	0	0	-567	567
63	0	0	0	0	0	1	-55	-854	-42	-1	0	0	1	-952	953
64	4	85	5	0	1	0	-59	-84	-8	0	0	0	95	-151	246
65	9	5	0	0	0	0	-5	-1	0	0	0	0	14	-6	20
66	0	0	0	0	0	0	-8	0	0	0	0	0	0	-8	8
67	10	3	1	4	0	0	0	-1	-9	0	0	0	18	-10	28
68	19	8	4	1	0	0	0	-5	-4	0	0	0	32	-9	41
69	8	19	20	0	0	0	-7	-7	0	0	0	0	47	-14	61
70	28	210	32	0	0	0	-4	0	0	0	0	0	270	-4	274
71	26	28	4	0	0	0	0	0	-1	-1	0	0	58	-2	60
72	1	19	4	0	0	0	0	-9	-28	0	0	0	24	-37	61
73	1	0	0	0	0	0	0	-47	-1	0	0	0	1	-48	49
74	0	0	0	0	0	0	-8	-3	0	0	0	0	0	-11	11
75	0	1	0	0	0	0	0	0	0	0	0	0	1	0	1
76	1	0	0	0	0	0	-1	0	0	0	0	0	1	-1	2
77	0	0	0	0	0	0	0	-1	0	0	0	0	0	-1	1
78	0	0	0	0	0	0	0	0	0	0	0	0	0	0	0
79	0	0	0	0	0	0	0	0	0	0	0	0	0	0	0
80	0	0	0	0	0	0	-1	0	0	0	0	0	0	-1	1
81	0	0	0	0	0	0	0	0	0	0	0	0	0	0	0
82	0	0	0	0	0	0	-1	-2	-1	0	0	0	0	-4	4
83	0	0	0	0	0	0	0	-5	0	0	0	0	0	-5	5
84	5	17	13	0	0	0	-4	-1	0	0	0	0	35	-5	40
85	7	38	0	0	1	0	0	-3	-3	0	0	0	46	-6	52
86	50	63	9	2	0	0	0	-2	0	0	0	0	124	-2	126
87	2	53	14	0	0	0	0	0	0	0	0	0	69	0	69
88	0	0	0	0	1	0	-1	-1	-2	0	0	0	1	-4	5
89	4	4	9	0	0	0	-2	-21	0	-4	0	0	17	-27	44
90	17	97	2	1	1	0	-7	0	-8	0	-1	0	118	-16	134
91	7	19	14	1	0	0	0	-5	0	0	0	0	41	-5	46
92	0	1	3	1	0	0	-3	0	-3	0	0	0	5	-6	11
93	0	0	0	0	0	0	0	-1	0	0	0	0	0	-1	1
94	0	8	2	0	1	0	0	0	-1	0	0	0	11	-1	12
95	1	33	0	0	0	0	0	-1	0	0	0	0	34	-1	35
96	1	4	0	0	1	0	-1	0	0	0	0	0	6	-1	7
97	2	1	0	0	1	1	0	0	-2	-1	0	0	5	-3	8
98	1	5	3	1	0	0	0	-5	-2	0	0	0	10	-7	17
99	1	56	14	2	0	0	0	-1	0	0	0	0	73	-1	74
100	18	27	57	1	0	0	0	0	0	0	0	0	103	0	103
101	0	2	1	0	0	0	0	0	0	0	0	0	3	0	3
102	0	0	0	0	3	0	0	0	0	0	0	0	3	0	3
103	7	7	2	1	0	0	0	0	0	0	0	0	17	0	17
104	4	7	6	0	0	0	-1	-17	0	0	0	0	17	-18	35
105	3	18	0	0	0	0	-3	-15	0	0	0	0	21	-18	39
106	2	9	1	0	0	0	-2	0	-1	0	0	0	12	-3	15
107	0	39	4	0	0	0	0	-4	-2	0	0	0	43	-6	49
108	0	0	0	0	0	0	0	0	0	0	0	0	0	0	0
109	0	0	0	0	0	0	0	0	-1	0	0	0	0	-1	1
110	0	1	0	0	0	0	0	0	0	0	0	0	1	0	1
111	0	0	0	0	1	0	-1	0	0	0	0	0	1	-1	2
112	0	1	0	0	0	0	0	0	0	0	0	0	1	0	1
113	0	0	0	0	0	0	0	0	0	0	0	0	0	0	0
114	24	1	0	0	0	0	0	0	0	-2	0	0	25	-2	27
115	0	0	0	0	0	0	0	0	-2	0	0	0	0	-2	2
116	1	14	13	0	0	0	0	-4	0	0	0	0	28	-4	32
117	0	0	0	0	0	0	-2	0	0	0	0	0	0	-2	2
118	0	0	0	0	0	0	0	0	0	0	0	0	0	0	0
119	0	0	0	0	0	0	0	0	0	0	0	0	0	0	0
120	0	2	2	0	0	0	0	0	-14	0	0	0	4	-14	18
121	1	9	0	0	0	0	0	-9	0	0	0	0	10	-9	19
122	1	0	0	0	0	0	-1	0	-1	0	0	0	1	-2	3
123	0	0	0	0	0	0	0	-1	0	0	0	0	0	-1	1
124	0	0	0	0	0	0	0	0	0	0	0	0	0	0	0
125	0	0	0	0	0	0	0	0	0	0	0	0	0	0	0
126	0	1	1	0	0	0	-1	0	0	0	0	0	2	-1	3
127	0	0	0	0	0	0	0	0	0	0	0	0	0	0	0
128	0	1	1	0	0	0	0	-2	0	-1	0	0	2	-3	5
129	0	0	0	0	0	0	0	0	-4	0	0	0	0	-4	4
130	0	0	0	0	0	0	0	-9	-2	0	0	0	0	-11	11
131	5	8	0	0	0	0	-6	0	0	-3	0	0	13	-9	22
132	0	0	1	0	0	0	0	0	-25	0	0	0	1	-25	26
133	1	1	0	0	0	0	0	-13	0	0	0	0	2	-13	15
134	0	7	4	0	0	0	-3	0	0	0	0	0	11	-3	14
135	0	0	0	0	0	0	0	-1	0	0	0	0	0	-1	1
136	0	1	0	0	0	0	0	0	-2	0	0	0	1	-2	3
137	1	35	3	0	0	0	0	-1	0	0	0	0	39	-1	40
138	1	2	6	0	0	0	0	0	0	0	0	0	9	0	9
139	0	2	0	0	0	0	0	0	-2	0	0	0	2	-2	4
140	1	6	3	0	0	0	0	0	0	0	0	0	10	0	10
141	0	1	2	0	0	0	0	0	0	0	0	0	3	0	3
142	2	32	2	0	0	0	0	0	0	0	0	0	36	0	36
143	1	1	0	0	0	0	0	0	0	0	0	0	2	0	2
144	1	1	0	1	0	0	0	0	0	0	0	0	3	0	3
145	3	2	3	0	0	0	0	0	0	0	0	0	8	0	8
146	2	3	0	1	0	0	0	0	0	0	0	0	6	0	6
147	7	2	3	0	0	0	0	0	0	0	0	0	12	0	12
148	6	192	5	1	0	0	0	-1	0	0	-1	0	204	-2	206
149	30	13	6	0	0	0	-3	-4	-1	0	0	0	49	-8	57
150	2	0	0	0	0	0	-2	-14	-11	0	0	0	2	-27	29
151	8	41	2	0	1	1	0	-3	0	0	0	0	53	-3	56
152	15	16	1	0	0	2	-1	0	0	0	0	0	34	-1	35
153	1	0	1	0	1	1	0	0	0	0	0	0	4	0	4
154	0	13	0	1	0	1	0	0	0	0	0	0	15	0	15
155	11	10	4	0	0	0	0	0	0	0	0	0	25	0	25
156	6	9	9	0	0	0	0	0	0	0	0	0	24	0	24
157	0	0	0	0	0	0	0	0	0	0	0	0	0	0	0
158	0	1	0	0	0	0	-1	0	0	0	-1	0	1	-2	3
159	0	0	0	0	0	0	0	0	0	0	0	0	0	0	0
160	0	0	0	0	0	0	0	-2	0	0	0	0	0	-2	2
161	0	0	0	0	0	0	0	-2	0	0	0	0	0	-2	2
162	0	0	0	0	0	0	0	0	0	0	0	0	0	0	0
163	0	0	1	0	0	0	0	0	0	0	0	0	1	0	1
164	0	0	0	0	0	0	0	0	0	0	0	0	0	0	0
165	0	0	0	0	0	0	0	0	0	0	0	0	0	0	0
166	0	0	0	0	0	0	0	0	0	0	0	0	0	0	0
167	0	0	0	0	0	0	-2	0	0	0	0	0	0	-2	2
168	0	0	0	0	0	0	0	0	0	0	0	0	0	0	0
169	0	0	0	0	0	0	0	0	0	0	0	0	0	0	0
170	0	0	0	0	0	0	0	0	0	0	0	0	0	0	0
171	0	0	0	0	0	0	0	0	0	0	0	0	0	0	0
172	0	0	0	0	0	0	0	0	0	0	0	0	0	0	0
173	0	0	0	0	0	0	0	0	0	0	0	0	0	0	0
174	0	1	0	0	0	0	0	0	0	0	0	0	1	0	1
175	1	1	0	0	0	0	0	0	0	0	0	0	2	0	2
176	0	1	0	0	0	0	0	-5	0	0	0	0	1	-5	6
177	0	1	0	0	0	0	-1	0	0	0	0	0	1	-1	2
178	3	0	1	0	0	0	0	0	0	0	0	0	4	0	4
179	0	0	0	0	0	0	0	0	-3	0	0	0	0	-3	3
180	0	0	0	0	0	0	0	-13	-1	0	0	0	0	-14	14
181	0	0	0	2	1	0	-3	0	0	-1	0	0	3	-4	7
182	1	0	4	8	1	0	0	0	0	0	0	0	14	0	14
183	0	0	0	0	0	0	0	-2	-7	0	0	0	0	-9	9
184	2	3	1	0	0	0	-1	-13	0	0	0	0	6	-14	20
185	0	3	0	0	0	0	-1	0	0	0	0	0	3	-1	4
186	0	0	0	0	0	0	0	0	0	0	0	0	0	0	0
187	0	0	0	1	0	0	0	-1	0	-1	0	0	1	-2	3
188	1	3	1	1	0	0	0	0	-1	0	0	0	6	-1	7
189	1	42	10	0	0	1	0	-3	0	0	0	0	54	-3	57
190	3	0	0	1	0	0	-2	0	0	0	0	0	4	-2	6
191	5	25	4	0	0	0	0	0	-3	0	0	0	34	-3	37
192	7	48	2	0	0	0	0	0	0	0	0	0	57	0	57
193	9	4	0	0	0	0	0	0	-7	0	0	0	13	-7	20
194	1	1	0	0	0	0	-2	-5	0	0	0	0	2	-7	9
195	1	0	0	0	0	0	-1	0	0	0	0	0	1	-1	2
196	0	0	2	0	1	0	-6	-20	-1	0	0	0	3	-27	30
197	2	10	2	0	0	1	-14	-4	0	0	0	0	15	-18	33
198	5	4	13	0	0	0	-7	0	-14	0	0	0	22	-21	43
199	3	31	7	2	1	0	0	-5	0	0	0	0	44	-5	49
200	13	21	8	0	2	0	0	0	-1	0	0	0	44	-1	45
201	41	186	12	2	4	0	0	-3	0	0	0	0	245	-3	248
202	20	53	5	0	0	0	-2	0	0	0	0	0	78	-2	80
203	0	2	4	0	0	0	0	0	0	0	0	0	6	0	6
204	0	0	3	0	0	0	0	-1	0	0	0	0	3	-1	4
205	7	59	14	0	0	0	0	-1	0	0	0	0	80	-1	81
206	8	11	0	0	2	0	-2	-5	0	0	0	0	21	-7	28
207	4	3	8	0	0	0	0	0	-1	0	0	0	15	-1	16
208	0	2	0	0	0	0	0	0	0	0	0	0	2	0	2
209	0	0	0	0	0	0	0	0	-1	0	0	0	0	-1	1
210	5	24	1	0	0	0	0	-4	0	0	0	0	30	-4	34
211	6	68	0	0	0	0	-3	-1	0	0	0	0	74	-4	78
212	0	0	0	0	0	0	0	0	0	0	0	0	0	0	0
213	0	0	0	0	0	0	0	0	0	0	0	0	0	0	0
214	0	0	0	0	0	0	0	0	0	0	0	0	0	0	0
215	0	0	0	0	0	0	0	0	0	0	0	0	0	0	0
216	0	0	0	0	0	0	0	0	0	-1	0	0	0	-1	1
217	2	0	3	0	0	0	0	0	-5	0	0	0	5	-5	10
218	0	0	0	0	0	0	0	-3	0	0	0	0	0	-3	3
219	0	0	0	0	0	0	0	0	0	0	0	0	0	0	0
220	0	1	0	0	0	0	0	0	0	0	0	0	1	0	1
221	0	0	0	0	0	0	0	0	0	0	0	0	0	0	0
222	1	5	0	0	0	0	0	0	0	0	0	0	6	0	6
223	6	5	6	0	0	0	0	0	0	0	0	0	17	0	17
224	0	0	0	0	0	0	0	0	0	0	0	0	0	0	0
225	0	0	0	0	0	0	0	0	-1	0	0	0	0	-1	1
226	1	0	0	0	1	0	0	-1	0	0	0	0	2	-1	3
227	0	0	0	0	0	0	0	-2	0	0	0	0	0	-2	2
228	0	0	0	1	0	0	-1	-1	0	0	0	0	1	-2	3
229	1	28	8	0	0	0	-2	0	0	0	0	0	37	-2	39
230	0	0	0	0	0	0	-1	-1	0	0	0	0	0	-2	2
231	0	0	0	0	0	0	-1	0	0	0	0	0	0	-1	1
232	0	0	0	0	0	0	0	0	0	0	0	0	0	0	0
233	205	136	37	0	0	0	0	-2	0	0	0	0	378	-2	380
234	2	30	6	1	0	0	-2	-5	0	0	0	0	39	-7	46
235	1	3	2	0	1	1	0	0	-23	0	0	0	8	-23	31
236	1	10	2	0	0	0	0	-26	0	0	0	0	13	-26	39
237	5	7	13	0	2	0	-3	0	0	0	0	0	27	-3	30
238	0	0	0	0	0	1	0	-2	0	0	0	0	1	-2	3
239	6	7	31	0	0	0	0	0	-10	0	0	0	44	-10	54
240	5	154	9	0	0	0	0	-11	0	0	0	0	168	-11	179
241	17	31	20	0	0	0	-10	0	-2	0	0	0	68	-12	80
242	1	0	0	0	0	0	0	-2	0	0	0	0	1	-2	3
243	22	97	14	1	2	2	0	0	0	0	0	0	138	0	138
244	7	27	10	2	0	0	0	-10	-4	0	0	0	46	-14	60
245	0	4	5	0	0	0	0	-2	0	0	0	0	9	-2	11
246	1	4	0	0	0	0	0	0	0	0	0	0	5	0	5
247	0	0	0	1	2	0	0	0	0	0	0	0	3	0	3
248	1	0	0	0	0	0	0	0	0	0	0	0	1	0	1
249	0	0	1	0	0	0	0	0	0	0	0	0	1	0	1
250	0	0	0	0	0	0	0	0	0	0	0	0	0	0	0
251	0	1	0	0	0	0	0	-2	-11	0	0	0	1	-13	14
252	0	0	0	0	0	0	0	-6	0	0	0	0	0	-6	6
253	0	0	0	0	0	0	-6	0	0	0	0	0	0	-6	6
254	0	0	0	0	0	0	0	-8	-1	0	0	0	0	-9	9
255	0	0	0	0	0	0	-4	-2	-4	-2	0	0	0	-12	12
256	0	0	0	0	0	0	0	0	0	0	0	0	0	0	0
257	0	0	1	0	0	0	-1	0	0	0	0	0	1	-1	2
258	0	0	0	0	0	0	0	-3	0	0	0	0	0	-3	3
259	0	0	0	0	0	0	-2	-1	-1	0	0	0	0	-4	4
260	0	0	0	0	0	0	0	-8	0	0	0	0	0	-8	8
261	0	0	0	0	0	0	-3	0	-3	-1	-3	0	0	-10	10
262	0	0	0	0	0	0	0	0	-3	0	0	0	0	-3	3
263	0	1	0	0	1	0	0	-4	-13	-2	0	0	2	-19	21
264	0	0	0	0	0	0	0	-1	0	0	0	0	0	-1	1
265	0	0	1	0	0	0	-1	-1	0	0	0	0	1	-2	3
266	0	0	0	0	0	0	-1	0	0	0	0	0	0	-1	1
267	0	0	0	0	0	0	-1	0	0	0	0	0	0	-1	1
268	0	0	0	0	0	0	0	0	0	0	0	0	0	0	0
269	0	0	0	0	0	0	0	-1	0	0	0	0	0	-1	1
270	4	1	1	0	0	0	0	0	0	0	0	0	6	0	6
271	0	2	0	0	0	0	-5	0	0	-1	0	0	2	-6	8
272	0	0	0	0	0	0	0	-6	0	0	0	0	0	-6	6
273	0	0	0	0	0	0	-3	-1	0	0	0	0	0	-4	4
274	0	0	0	0	1	0	-1	0	0	0	0	0	1	-1	2
275	0	7	8	1	0	0	0	0	0	0	0	0	16	0	16
276	0	1	0	0	0	0	0	0	0	0	0	0	1	0	1
277	0	8	0	0	0	0	0	0	0	0	0	0	8	0	8
278	0	0	0	0	0	0	0	0	0	0	0	0	0	0	0
279	0	0	0	0	0	0	-1	0	0	0	0	0	0	-1	1
280	0	0	0	0	0	0	-1	0	0	0	0	0	0	-1	1
281	1	2	0	0	0	0	0	0	0	0	0	0	3	0	3
282	3	0	5	3	0	0	0	0	0	0	0	0	11	0	11
283	0	0	0	0	0	0	0	-1	0	0	0	0	0	-1	1
284	0	0	0	0	0	0	-3	0	-1	0	0	0	0	-4	4
285	0	0	0	0	0	0	-1	-1	-1	0	0	0	0	-3	3
286	0	0	0	0	0	0	-1	-1	0	0	0	0	0	-2	2
287	0	6	1	0	0	0	0	0	0	0	0	0	7	0	7
288	2	10	1	0	0	0	0	0	0	0	0	0	13	0	13
289	0	0	0	0	0	0	0	0	0	0	0	0	0	0	0
290	1	5	0	0	0	0	0	0	0	0	0	0	6	0	6
291	3	5	1	0	0	0	0	0	0	0	0	0	9	0	9
292	0	0	0	0	0	0	0	0	0	0	0	0	0	0	0
293	5	0	0	0	0	0	0	0	0	0	0	0	5	0	5
294	0	0	0	0	0	0	0	0	0	0	0	0	0	0	0
295	0	0	0	0	0	0	0	0	0	0	0	0	0	0	0
296	1	0	2	0	1	0	0	0	0	0	0	0	4	0	4
297	0	0	0	0	0	0	0	0	0	0	0	0	0	0	0
298	0	0	1	0	0	0	0	0	0	0	0	0	1	0	1
299	0	0	0	0	0	0	0	0	0	0	0	0	0	0	0
300	0	0	0	0	0	0	0	0	0	0	0	0	0	0	0
301	8	7	8	0	0	0	0	0	0	0	0	0	23	0	23
302	1	2	1	0	0	0	0	-1	-12	0	0	0	4	-13	17
303	3	5	0	0	0	0	0	-1	0	0	0	0	8	-1	9
304	12	11	2	0	0	0	-3	-1	-6	0	0	0	25	-10	35
305	0	0	0	0	0	0	-1	-1	0	0	0	0	0	-2	2
306	0	2	0	0	1	0	0	0	0	0	0	0	3	0	3
307	4	10	11	1	1	0	0	0	-11	0	0	0	27	-11	38
308	7	32	18	1	0	0	0	-5	0	0	0	0	58	-5	63
309	22	141	31	1	0	0	-1	-2	0	0	0	0	195	-3	198
310	6	78	8	0	0	0	-1	0	-1	0	0	0	92	-2	94
311	4	43	22	0	3	1	0	-10	-1	0	0	0	73	-11	84
312	0	0	3	0	0	0	-2	0	-1	-2	0	0	3	-5	8
313	0	0	0	0	2	0	0	-3	0	0	0	0	2	-3	5
314	0	0	0	0	0	0	0	-1	0	0	0	0	0	-1	1
315	10	24	10	1	0	0	-1	0	0	0	0	0	45	-1	46
316	19	478	53	1	1	0	0	0	0	0	0	0	552	0	552
317	36	195	8	1	0	0	0	0	-12	0	0	0	240	-12	252
318	91	174	74	3	0	2	0	-5	0	0	0	0	344	-5	349
319	9	59	35	2	3	3	-2	0	0	0	0	0	111	-2	113
320	25	219	52	2	1	0	0	0	0	0	0	0	299	0	299
321	34	57	34	7	0	0	0	0	0	0	0	0	132	0	132
322	28	62	44	4	2	0	0	0	0	0	0	0	140	0	140
323	0	0	0	0	0	0	0	0	0	0	0	0	0	0	0
324	2	1	0	0	0	0	0	0	0	0	0	0	3	0	3
325	0	3	0	0	0	0	-1	0	0	-1	-2	0	3	-4	7
326	15	34	8	0	0	0	0	0	-7	0	0	0	57	-7	64
327	7	8	0	0	0	0	-1	-20	-15	0	0	0	15	-36	51
328	0	0	1	0	0	0	-12	-67	0	0	0	0	1	-79	80
329	0	5	0	0	0	0	-5	-3	0	0	0	0	5	-8	13
330	0	0	0	0	0	0	-5	0	0	0	0	0	0	-5	5
331	1	0	0	0	0	0	0	0	0	0	0	0	1	0	1
332	0	0	0	0	0	0	0	0	0	0	0	0	0	0	0
333	0	0	0	0	0	0	0	0	0	0	0	0	0	0	0
334	0	0	0	0	0	0	0	0	0	0	0	0	0	0	0
335	0	0	0	0	0	0	0	0	0	0	0	0	0	0	0
336	0	1	0	0	0	0	0	0	0	0	0	0	1	0	1
337	0	0	0	0	0	0	0	0	0	0	0	0	0	0	0
338	0	0	0	1	0	0	0	0	0	0	0	0	1	0	1
339	6	2	6	0	0	0	0	0	0	0	0	0	14	0	14
340	17	17	11	0	0	0	-2	0	0	0	0	0	45	-2	47
341	4	18	0	1	0	0	0	0	0	0	0	0	23	0	23
342	1	3	15	1	0	0	0	-8	-1	0	0	0	20	-9	29
343	2	24	6	0	0	0	-2	0	0	0	0	0	32	-2	34
344	10	30	6	0	0	0	-3	0	0	0	0	0	46	-3	49
345	11	45	27	4	1	0	0	-2	-1	0	0	0	88	-3	91
346	44	48	67	6	5	0	-4	-15	-2	0	0	0	170	-21	191
347	0	7	7	4	4	1	-10	-10	0	0	0	0	23	-20	43
348	9	15	5	2	4	2	-3	0	0	0	0	0	37	-3	40
349	1	0	0	0	0	0	0	0	0	0	0	0	1	0	1
350	0	2	0	0	0	0	0	0	0	0	0	0	2	0	2
351	16	60	26	0	0	0	-1	-13	0	-1	0	0	102	-15	117
352	1	10	1	0	1	0	-2	-2	-11	0	0	0	13	-15	28
353	2	0	0	0	0	0	0	-1	0	0	0	0	2	-1	3
354	0	0	0	0	0	0	-16	-4	0	0	0	0	0	-20	20
355	0	0	0	0	0	0	0	0	0	0	0	0	0	0	0
356	0	0	0	0	0	0	0	0	0	0	0	0	0	0	0
357	0	0	0	0	0	0	0	-1	0	0	0	0	0	-1	1
358	0	0	0	0	0	0	0	0	-1	0	0	0	0	-1	1
359	0	0	0	0	0	0	0	-4	0	0	0	0	0	-4	4
360	0	1	4	0	0	0	-5	-2	-1	0	0	0	5	-8	13
361	0	2	0	0	0	0	0	0	-1	0	0	0	2	-1	3
362	5	1	1	2	0	0	0	-2	0	0	0	0	9	-2	11
363	1	1	3	0	1	0	0	-3	-5	0	0	0	6	-8	14
364	1	12	2	0	2	0	-1	-11	0	0	0	0	17	-12	29
365	0	1	0	0	0	0	-4	0	0	0	0	0	1	-4	5
366	0	1	0	0	0	0	-3	0	-3	0	0	0	1	-6	7
367	0	1	0	0	1	0	0	-5	-9	0	0	0	2	-14	16
368	6	3	7	0	0	0	-3	-7	0	0	0	0	16	-10	26
369	3	6	4	1	0	0	-12	-3	0	0	0	0	14	-15	29
370	0	5	1	0	0	0	0	0	0	0	0	0	6	0	6
371	4	0	0	0	0	0	0	0	0	0	0	0	4	0	4
372	1	4	1	0	0	0	0	0	0	0	0	0	6	0	6
373	0	0	0	0	0	0	0	-1	-1	0	0	0	0	-2	2
374	0	0	0	0	0	0	-7	-20	0	0	0	0	0	-27	27
375	1	1	0	0	0	0	-3	0	0	0	0	0	2	-3	5
376	1	14	6	1	0	0	0	0	0	0	0	0	22	0	22
377	0	0	0	0	0	0	0	0	0	0	0	0	0	0	0
378	0	1	0	2	2	0	0	-4	0	0	0	0	5	-4	9
379	1	4	1	0	2	0	-4	0	0	0	0	0	8	-4	12
380	19	81	1	1	0	0	0	0	0	0	-1	0	102	-1	103
381	47	30	15	0	1	0	0	0	0	0	0	0	93	0	93
382	1	2	0	0	0	0	0	0	0	0	0	0	3	0	3
383	11	24	10	2	0	0	0	0	0	0	0	0	47	0	47
384	1	0	0	0	0	0	0	0	0	-3	0	0	1	-3	4
385	26	75	7	6	0	0	0	0	-6	0	0	0	114	-6	120
386	14	29	19	1	0	0	-1	-16	-1	0	0	0	63	-18	81
387	1	2	0	0	0	0	0	-5	0	0	0	0	3	-5	8
388	0	2	0	0	0	0	-1	0	0	0	0	0	2	-1	3
389	13	32	14	9	1	0	0	0	0	0	0	0	69	0	69
390	9	57	56	1	0	0	0	0	-1	0	0	0	123	-1	124
391	3	43	10	2	1	0	0	0	0	0	0	0	59	0	59
392	11	84	37	1	0	0	0	0	-3	0	0	0	133	-3	136
393	0	1	0	0	0	0	0	-4	0	0	0	0	1	-4	5
394	1	1	0	0	0	0	-1	0	0	0	0	0	2	-1	3
395	2	16	6	1	0	0	0	0	0	0	0	0	25	0	25
396	10	21	15	0	0	0	0	0	0	0	0	0	46	0	46
397	1	6	4	0	0	0	0	0	0	0	0	0	11	0	11
398	0	0	3	0	0	0	0	0	0	0	0	0	3	0	3
399	10	8	4	0	0	0	0	-1	-1	0	0	0	22	-2	24
400	1	22	0	1	0	0	0	-1	0	0	0	0	24	-1	25
401	1	3	1	1	0	0	0	0	0	0	0	0	6	0	6
402	3	6	0	0	0	0	0	0	0	0	0	0	9	0	9
403	0	13	0	1	0	0	0	0	-4	-1	0	0	14	-5	19
404	6	10	1	0	0	0	0	-9	-11	0	0	0	17	-20	37
405	0	1	2	0	0	0	-1	-13	-4	0	0	0	3	-18	21
406	0	0	0	0	0	0	-1	0	0	0	0	0	0	-1	1
407	0	0	0	0	1	0	0	0	0	0	0	0	1	0	1
408	0	5	2	3	1	0	0	0	0	0	0	0	11	0	11
409	3	16	20	0	0	0	0	0	-1	0	0	0	39	-1	40
410	3	19	2	0	0	0	0	0	-6	0	0	0	24	-6	30
411	29	41	4	1	0	0	0	0	0	0	0	0	75	0	75
412	1	3	14	0	0	0	-1	0	-1	-1	0	0	18	-3	21
413	0	1	0	0	0	0	0	-2	0	0	0	0	1	-2	3
414	3	19	2	0	0	0	-2	-5	0	0	0	0	24	-7	31
415	0	15	0	0	0	0	-3	0	0	0	0	0	15	-3	18
416	1	1	0	0	0	0	0	-3	-2	0	0	0	2	-5	7
417	1	1	3	0	0	0	-1	0	0	0	0	0	5	-1	6
418	1	12	2	0	0	0	0	0	-2	0	0	0	15	-2	17
419	12	11	3	0	0	0	0	-6	0	0	0	0	26	-6	32
420	0	0	0	0	0	0	-8	-4	0	0	0	0	0	-12	12
421	0	0	0	0	0	0	0	0	-1	0	0	0	0	-1	1
422	5	0	0	0	0	0	0	-23	-4	0	0	0	5	-27	32
423	0	2	0	0	0	0	0	-9	0	0	0	0	2	-9	11
424	0	0	0	0	0	0	-2	-1	-1	0	0	0	0	-4	4
425	0	0	0	0	0	0	0	-1	-1	0	0	0	0	-2	2
426	0	0	0	0	0	0	0	-5	-3	0	-1	0	0	-9	9
427	1	3	0	0	0	0	-17	-15	0	-5	0	0	4	-37	41
428	0	0	0	0	0	0	-2	0	-1	0	0	0	0	-3	3
429	0	0	0	0	0	0	0	-6	-1	0	0	0	0	-7	7
430	0	0	0	0	0	0	-1	0	0	0	0	0	0	-1	1
431	0	0	0	0	0	0	0	0	0	0	0	0	0	0	0
432	0	0	0	0	0	0	0	0	0	0	0	0	0	0	0
433	0	0	0	0	0	0	0	0	-1	0	0	0	0	-1	1
434	0	0	0	0	0	0	0	0	-1	0	0	0	0	-1	1
435	1	4	0	0	0	0	-1	-1	0	0	0	0	5	-2	7
436	3	0	0	0	1	0	-5	0	0	0	0	0	4	-5	9
437	0	4	7	0	1	0	-1	0	0	0	0	0	12	-1	13
438	4	14	4	0	0	0	0	0	-1	0	0	0	22	-1	23
439	0	0	0	2	0	0	0	-2	-5	0	0	0	2	-7	9
440	13	3	1	0	0	0	0	-12	-2	0	0	0	17	-14	31
441	0	1	1	0	0	0	-11	-26	-1	0	0	0	2	-38	40
442	0	0	0	0	0	0	-80	-58	-1	0	0	0	0	-139	139
443	0	0	0	0	0	0	-8	-4	-11	0	0	0	0	-23	23
444	0	1	2	0	0	0	-5	-42	-1	0	0	0	3	-48	51
445	1	0	0	0	0	0	-25	-5	0	0	0	0	1	-30	31
446	0	0	0	0	0	0	-1	0	0	0	0	0	0	-1	1
447	0	0	0	0	0	0	0	0	0	0	0	0	0	0	0
448	0	0	0	0	0	0	0	0	0	0	0	0	0	0	0
449	0	0	0	0	0	0	0	0	0	0	0	0	0	0	0
450	0	0	0	0	0	0	0	0	0	0	0	0	0	0	0
451	0	0	0	0	0	0	-2	0	0	0	0	0	0	-2	2
452	0	0	0	0	0	0	0	0	0	0	0	0	0	0	0
453	0	0	0	0	0	0	0	0	0	0	0	0	0	0	0
454	0	0	0	0	0	0	0	0	0	0	0	0	0	0	0
455	0	0	0	0	0	0	0	0	0	0	0	0	0	0	0
456	0	0	0	0	0	0	0	0	0	0	0	0	0	0	0
457	2	9	3	0	0	0	-3	-2	-1	0	0	0	14	-6	20
458	0	1	3	0	0	0	0	-34	0	-2	0	0	4	-36	40
459	0	0	1	0	0	0	-14	-10	-12	0	0	0	1	-36	37
460	0	7	0	0	0	0	-3	-73	0	0	0	0	7	-76	83
461	0	0	6	1	1	0	-16	0	-8	0	0	0	8	-24	32
462	0	2	2	2	0	0	0	-9	-1	0	0	0	6	-10	16
463	4	12	6	3	0	0	0	0	0	0	0	0	25	0	25
464	0	7	1	0	0	0	0	0	-1	0	0	0	8	-1	9
465	1	12	1	0	0	0	0	-1	0	0	0	0	14	-1	15
466	44	76	73	3	0	0	0	-3	0	0	0	0	196	-3	199
467	35	440	9	0	0	0	-2	0	0	0	0	0	484	-2	486
468	7	4	2	4	1	0	0	-6	-7	0	0	0	18	-13	31
469	1	0	1	0	0	0	0	-6	-1	0	0	0	2	-7	9
470	0	0	0	0	0	0	-2	-6	0	0	0	0	0	-8	8
471	0	0	0	0	1	0	-2	0	0	0	0	0	1	-2	3
472	0	0	0	0	0	0	0	0	-2	0	0	0	0	-2	2
473	2	20	26	0	1	0	0	0	0	0	0	0	49	0	49
474	5	129	25	0	0	0	-1	0	0	0	0	0	159	-1	160
475	2	1	0	0	0	0	-1	0	0	0	0	0	3	-1	4
476	2	7	3	0	0	0	0	0	0	0	0	0	12	0	12
477	29	9	10	0	0	0	0	-7	0	0	0	0	48	-7	55
478	1	0	0	0	0	0	-3	0	0	0	0	0	1	-3	4
479	3	165	15	0	0	1	0	-1	0	0	0	0	184	-1	185
480	0	1	0	0	0	0	0	0	0	0	0	0	1	0	1
481	1	0	1	2	0	0	-3	0	0	0	0	0	4	-3	7
482	0	0	0	0	0	1	0	0	0	0	0	0	1	0	1
483	2	36	1	1	0	0	0	-7	0	0	0	0	40	-7	47
484	0	3	0	1	0	0	-3	0	0	0	0	0	4	-3	7
485	0	0	0	0	0	0	0	0	0	0	0	0	0	0	0
486	0	0	0	0	0	0	0	0	0	0	0	0	0	0	0
487	0	1	0	0	0	0	-1	-2	-3	0	0	0	1	-6	7
488	0	0	0	0	0	0	0	-2	-2	0	0	0	0	-4	4
489	0	0	0	0	0	0	-1	-3	0	0	0	0	0	-4	4
490	0	0	0	0	0	0	-1	-5	-1	0	0	0	0	-7	7
491	1	10	5	0	0	0	-1	-2	0	0	0	0	16	-3	19
492	0	4	1	0	0	0	0	0	0	0	0	0	5	0	5
493	0	0	0	0	0	0	0	0	0	0	0	0	0	0	0
494	0	0	0	0	0	1	0	0	0	0	0	0	1	0	1
495	2	5	0	0	0	0	0	0	0	0	0	0	7	0	7
496	2	1	0	0	0	0	0	0	0	0	0	0	3	0	3
497	0	0	0	0	0	0	0	0	0	0	0	0	0	0	0
498	0	0	2	0	0	0	0	0	0	0	0	0	2	0	2
499	0	0	0	0	0	0	0	0	0	0	0	0	0	0	0
500	0	0	0	0	0	0	0	0	0	0	0	0	0	0	0
501	0	2	2	0	0	0	0	0	0	0	0	0	4	0	4
502	3	21	15	0	0	0	0	0	-1	0	0	0	39	-1	40
503	0	5	4	0	0	0	0	-2	0	0	0	0	9	-2	11
504	33	122	17	0	1	0	0	0	0	-1	0	0	173	-1	174
505	4	101	0	0	0	0	-1	0	0	0	0	0	105	-1	106
506	0	0	0	0	0	0	0	-1	0	0	0	0	0	-1	1
507	0	1	0	0	0	0	0	-4	0	0	0	0	1	-4	5
508	0	0	0	0	0	0	-4	0	-2	0	0	0	0	-6	6
509	0	0	0	0	0	0	0	0	0	0	0	0	0	0	0
510	0	0	0	0	0	0	0	0	0	0	0	0	0	0	0
511	0	0	0	0	0	0	0	0	0	0	0	0	0	0	0
512	0	0	0	0	0	0	0	0	0	0	0	0	0	0	0
513	0	0	0	0	0	0	0	0	0	0	0	0	0	0	0
514	0	0	0	0	0	0	0	-8	0	0	0	0	0	-8	8
515	0	2	0	0	0	0	0	0	0	0	0	0	2	0	2
516	0	0	0	0	0	0	0	-1	0	0	0	0	0	-1	1
517	0	0	0	0	0	0	0	0	0	0	0	0	0	0	0
518	0	0	0	0	0	0	0	0	0	0	0	0	0	0	0
519	0	0	0	0	0	0	0	0	0	0	0	0	0	0	0
520	0	0	0	0	0	0	0	-1	0	0	0	0	0	-1	1
521	0	1	0	0	0	0	0	-1	0	0	0	0	1	-1	2
522	0	0	0	0	0	0	0	0	0	0	0	0	0	0	0
523	0	0	0	0	0	0	0	0	-1	0	0	0	0	-1	1
524	0	0	0	0	0	0	0	-6	0	0	0	0	0	-6	6
525	2	0	0	0	0	0	-3	-2	0	0	0	0	2	-5	7
526	0	0	0	0	0	0	0	0	-3	0	0	0	0	-3	3
527	0	0	0	0	0	0	-1	-5	0	0	0	0	0	-6	6
528	1	14	1	1	0	0	0	-1	-1	0	0	0	17	-2	19
529	0	0	0	0	0	0	-1	-4	-7	0	0	0	0	-12	12
530	0	0	0	0	0	0	0	-16	-3	0	0	0	0	-19	19
531	14	35	3	0	0	0	-13	-4	0	0	0	0	52	-17	69
532	0	0	0	0	0	0	-1	0	0	0	0	0	0	-1	1
533	0	0	0	0	0	0	-3	-5	0	0	0	0	0	-8	8
534	1	2	0	0	1	0	-2	0	-19	0	0	0	4	-21	25
535	4	9	12	0	1	1	0	-49	-7	0	0	0	27	-56	83
536	2	1	0	0	0	0	-2	-4	-15	0	0	0	3	-21	24
537	3	7	6	4	0	0	-5	-46	-1	0	0	0	20	-52	72
538	8	98	1	0	0	0	-5	-12	0	-1	0	0	107	-18	125
539	4	6	2	0	0	0	-15	-13	-9	0	0	0	12	-37	49
540	0	1	0	0	0	0	-2	-36	0	0	0	0	1	-38	39
541	2	17	5	0	0	1	-11	0	0	0	0	0	25	-11	36
542	10	28	5	0	1	0	0	0	0	0	0	0	44	0	44
543	2	11	0	0	0	0	0	0	0	0	0	0	13	0	13
544	0	1	1	0	0	0	0	0	0	0	0	0	2	0	2
545	0	2	1	0	0	0	0	0	0	0	0	0	3	0	3
546	5	11	1	0	0	0	0	0	0	0	0	0	17	0	17
547	19	14	3	1	1	1	-1	0	0	0	0	0	39	-1	40
548	7	16	2	0	0	0	0	-1	-2	0	0	0	25	-3	28
549	1	2	0	0	0	0	0	-62	0	0	0	0	3	-62	65
550	0	3	0	0	0	0	-5	-1	-2	0	0	0	3	-8	11
551	68	72	4	0	0	0	0	-6	-3	0	0	0	144	-9	153
552	13	20	22	1	0	0	-4	-24	-3	0	0	0	56	-31	87
553	2	17	5	4	0	0	-6	-13	0	0	0	0	28	-19	47
554	5	6	5	0	0	0	-1	0	0	0	0	0	16	-1	17
555	1	12	3	1	0	0	0	0	0	0	0	0	17	0	17
556	2	1	0	0	0	0	0	0	0	0	0	0	3	0	3
557	4	1	0	0	4	0	0	0	0	0	0	0	9	0	9
558	1	0	0	0	0	0	0	0	0	0	0	0	1	0	1
559	1	2	0	0	0	0	-2	0	0	0	0	0	3	-2	5
560	0	2	2	0	0	0	-1	-5	-6	0	0	0	4	-12	16
561	8	109	47	2	0	1	-1	-50	0	0	0	0	167	-51	218
562	19	212	5	2	0	0	-5	0	0	0	0	0	238	-5	243
563	0	1	5	0	0	1	0	-2	0	-2	0	0	7	-4	11
564	0	3	6	0	2	0	0	0	-7	0	0	0	11	-7	18
565	26	125	87	2	0	0	0	-9	0	0	0	0	240	-9	249
566	0	1	1	0	1	0	-12	-4	0	0	0	0	3	-16	19
567	10	74	36	1	0	0	-1	0	0	0	0	0	121	-1	122
568	0	2	0	0	0	0	0	0	0	0	0	0	2	0	2
569	5	50	3	0	0	0	0	0	-1	0	0	0	58	-1	59
570	11	149	16	0	0	0	0	-17	0	0	0	0	176	-17	193
571	0	0	0	0	0	0	-3	-1	0	0	0	0	0	-4	4
572	0	0	0	1	0	0	0	0	0	0	0	0	1	0	1
573	0	1	0	0	0	0	0	0	0	0	0	0	1	0	1
574	3	6	0	0	0	0	0	-8	-1	0	0	0	9	-9	18
575	10	4	2	0	0	0	0	0	0	0	0	0	16	0	16
576	2	1	0	0	0	0	-1	-1	0	0	0	0	3	-2	5
577	0	0	0	0	0	0	0	0	0	0	0	0	0	0	0
578	0	0	0	0	0	0	0	0	0	0	0	0	0	0	0
579	0	0	0	0	0	0	0	0	0	0	0	0	0	0	0
580	0	0	0	0	0	0	0	0	0	0	0	0	0	0	0
581	0	0	0	0	0	0	0	0	0	0	0	0	0	0	0
582	0	0	0	0	0	0	0	0	0	0	0	0	0	0	0
583	0	0	0	0	0	0	-7	0	-1	0	0	0	0	-8	8
584	18	9	0	0	0	0	0	-1	0	0	0	0	27	-1	28
585	0	1	0	1	2	0	0	-6	0	0	0	0	4	-6	10
586	2	4	9	1	3	0	-2	-3	-2	0	0	0	19	-7	26
587	1	38	11	3	1	0	-2	-12	0	0	0	0	54	-14	68
588	2	23	3	0	0	0	-5	-9	0	0	0	0	28	-14	42
589	9	102	30	4	1	0	-6	-48	0	0	0	0	146	-54	200
590	3	0	0	0	0	0	-2	0	0	0	0	0	3	-2	5
591	9	294	30	3	1	0	0	0	-5	0	0	0	337	-5	342
592	2	4	2	0	0	0	0	-30	-10	0	0	0	8	-40	48
593	22	350	18	3	1	0	-46	-21	0	0	0	0	394	-67	461
594	3	0	0	0	0	0	0	0	-4	-1	0	0	3	-5	8
595	2	0	1	0	0	0	0	-37	-1	0	0	0	3	-38	41
596	0	0	0	0	0	0	-6	-2	0	0	0	0	0	-8	8
597	3	41	2	0	0	0	0	0	0	0	0	0	46	0	46
598	5	7	6	2	0	0	0	-1	-3	0	0	0	20	-4	24
599	1	0	1	0	0	0	0	-1	0	0	0	0	2	-1	3
600	4	100	13	0	0	0	-1	-2	0	0	0	0	117	-3	120
601	0	0	0	0	0	0	-1	0	-1	-1	0	0	0	-3	3
602	0	0	0	0	0	0	0	0	0	0	0	0	0	0	0
603	8	3	1	0	0	0	0	-3	-2	0	0	0	12	-5	17
604	0	0	0	0	0	0	-11	-13	-6	0	0	0	0	-30	30
605	0	1	0	1	1	0	0	-13	-6	0	0	0	3	-19	22
606	0	0	0	0	0	0	-2	-4	-5	0	0	0	0	-11	11
607	1	0	0	0	0	0	-2	-9	0	0	0	0	1	-11	12
608	0	0	0	0	0	0	-1	0	-4	0	0	0	0	-5	5
609	0	0	0	0	0	0	0	-16	0	0	0	0	0	-16	16
610	9	11	1	0	0	0	-1	0	0	0	0	0	21	-1	22
611	0	0	0	0	0	0	0	0	0	0	0	0	0	0	0
612	0	0	0	0	0	0	-1	0	0	0	0	0	0	-1	1
613	0	0	0	0	0	0	0	0	0	0	0	0	0	0	0
614	21	32	3	0	1	0	-4	0	-1	0	0	0	57	-5	62
615	0	0	0	1	1	0	0	-25	-1	0	0	0	2	-26	28
616	0	3	5	13	5	1	-2	0	0	0	0	0	27	-2	29
617	3	9	9	2	2	0	-1	0	0	0	0	0	25	-1	26
618	0	0	0	0	0	0	0	0	0	0	0	0	0	0	0
619	0	0	0	0	0	0	0	0	0	0	0	0	0	0	0
620	0	0	0	0	0	0	0	0	0	0	0	0	0	0	0
621	1	0	1	0	0	0	0	-1	0	0	0	0	2	-1	3
622	0	0	0	0	0	0	-1	0	0	0	0	0	0	-1	1
623	0	0	0	0	0	0	0	0	0	0	0	0	0	0	0
624	0	0	0	0	0	0	0	-1	0	0	0	0	0	-1	1
625	0	0	0	0	0	0	0	-1	0	0	0	0	0	-1	1
626	0	0	0	0	0	0	0	0	0	0	0	0	0	0	0
627	0	0	0	0	0	0	0	0	0	0	0	0	0	0	0
628	1	2	0	0	0	0	0	0	0	0	0	0	3	0	3
629	0	0	0	0	0	0	0	-1	0	0	0	0	0	-1	1
630	0	0	0	0	0	0	-1	0	0	0	0	0	0	-1	1
631	0	0	0	0	0	0	0	0	0	0	0	0	0	0	0
632	0	17	0	0	0	0	0	0	0	0	0	0	17	0	17
633	0	0	0	0	0	0	0	0	0	0	0	0	0	0	0
634	1	1	0	0	0	0	0	0	0	0	0	0	2	0	2
635	0	0	0	0	0	0	0	0	0	0	0	0	0	0	0
636	1	2	3	0	0	0	0	0	0	0	0	0	6	0	6
637	2	2	0	0	0	0	0	0	0	0	0	0	4	0	4
638	1	10	1	0	0	0	0	0	0	0	0	0	12	0	12
639	2	5	9	0	0	0	0	0	-1	0	0	0	16	-1	17
640	0	1	2	0	0	0	0	-5	0	0	0	0	3	-5	8
641	0	0	0	0	0	0	-1	0	0	0	0	0	0	-1	1
642	3	3	0	0	0	5	0	0	0	0	0	0	11	0	11
643	10	44	5	0	2	14	0	0	0	0	0	0	75	0	75
644	0	0	0	1	1	1	0	0	0	0	0	0	3	0	3
645	0	0	18	13	6	0	0	0	-9	0	0	0	37	-9	46
646	0	1	2	4	0	0	0	-7	0	0	0	0	7	-7	14
647	25	213	29	0	0	0	-5	0	-7	0	0	0	267	-12	279
648	10	37	2	2	0	0	0	-54	-1	0	0	0	51	-55	106
649	2	0	4	0	0	0	-2	-1	-4	0	0	0	6	-7	13
650	2	42	5	0	0	0	0	-5	0	0	0	0	49	-5	54
651	1	0	0	0	0	0	-4	0	-1	0	0	0	1	-5	6
652	1	6	1	0	0	0	0	-4	0	0	0	0	8	-4	12
653	4	48	15	0	0	0	0	0	0	0	0	0	67	0	67
654	8	32	1	0	0	0	0	0	0	0	0	0	41	0	41
655	12	13	2	0	0	0	0	0	0	0	0	0	27	0	27
656	12	21	0	0	0	0	0	0	0	0	0	0	33	0	33
657	1	1	6	0	0	0	0	0	0	0	0	0	8	0	8
658	0	8	5	1	1	0	0	0	0	0	0	0	15	0	15
659	2	0	0	0	0	0	-2	0	0	0	0	0	2	-2	4
660	0	0	0	0	0	0	0	0	0	0	0	0	0	0	0
661	0	4	1	0	0	0	0	0	0	0	0	0	5	0	5
662	34	26	0	0	0	0	0	-21	0	0	0	0	60	-21	81
663	1	0	0	0	0	0	-5	0	0	0	0	0	1	-5	6
664	1	16	0	1	0	0	0	0	0	0	0	0	18	0	18
665	1	20	49	2	1	0	0	-14	-6	0	0	0	73	-20	93
666	0	2	4	0	0	0	-2	-22	-8	0	0	0	6	-32	38
667	16	19	38	4	0	0	-3	-70	-7	0	0	0	77	-80	157
668	0	0	0	0	0	0	-4	-1	0	0	0	0	0	-5	5
669	7	33	0	0	0	0	0	-3	0	0	0	0	40	-3	43
670	0	0	0	0	0	0	-2	0	0	0	0	0	0	-2	2
671	0	2	4	0	0	0	0	0	0	0	0	0	6	0	6
672	0	0	0	0	0	0	0	0	0	0	0	0	0	0	0
673	0	1	3	1	0	0	0	0	-4	0	0	0	5	-4	9
674	0	18	8	0	0	1	0	-3	0	0	0	0	27	-3	30
675	2	69	20	0	0	0	0	0	0	0	0	0	91	0	91
676	0	0	0	0	1	0	0	0	0	0	0	0	1	0	1
677	0	0	0	0	0	0	0	0	0	0	0	0	0	0	0
678	0	0	0	1	0	0	0	0	0	0	0	0	1	0	1
679	3	24	4	0	0	0	0	0	0	0	0	0	31	0	31
680	1	3	0	0	0	0	0	0	0	0	0	0	4	0	4
681	0	1	0	0	0	0	0	0	0	0	0	0	1	0	1
682	1	0	0	0	0	0	0	-3	0	0	0	0	1	-3	4
683	0	0	0	0	0	0	0	0	0	0	0	0	0	0	0
684	1	0	0	0	0	0	0	0	0	0	0	0	1	0	1
685	0	0	0	0	0	0	0	-3	0	0	0	0	0	-3	3
686	0	0	0	0	0	0	-1	0	0	0	0	0	0	-1	1
687	1	0	0	0	0	0	0	0	-7	0	0	0	1	-7	8
688	0	0	0	0	0	0	0	-7	0	0	0	0	0	-7	7
689	0	0	0	0	0	0	-6	-8	-4	0	0	0	0	-18	18
690	2	2	3	0	0	0	-1	-9	-1	0	0	0	7	-11	18
691	0	4	0	0	0	0	-3	-4	0	0	0	0	4	-7	11
692	0	4	0	0	0	0	-4	0	0	0	0	0	4	-4	8
693	0	0	0	0	0	0	0	0	0	0	0	0	0	0	0
694	0	0	0	0	0	0	0	0	0	0	0	0	0	0	0
695	0	0	0	0	0	1	0	0	0	0	0	0	1	0	1
696	0	0	0	1	0	2	0	0	0	0	0	0	3	0	3
697	0	0	0	1	0	0	0	0	-2	0	0	0	1	-2	3
698	0	0	5	3	0	0	0	-3	-1	0	0	0	8	-4	12
699	5	38	7	0	0	0	-2	-5	-37	0	-1	0	50	-45	95
700	22	77	21	0	1	0	-1	-28	0	0	0	0	121	-29	150
701	4	13	4	0	0	0	-15	0	-8	0	0	0	21	-23	44
702	0	0	0	0	0	0	0	-1	0	0	0	0	0	-1	1
703	25	356	15	0	0	0	-1	-2	0	0	0	0	396	-3	399
704	1	2	0	2	0	0	-8	0	0	0	0	0	5	-8	13
705	1	0	0	0	0	0	0	0	0	0	0	0	1	0	1
706	0	0	0	0	0	0	0	0	0	0	0	0	0	0	0
707	2	2	0	0	0	0	0	0	0	0	0	0	4	0	4
708	0	0	0	0	0	0	0	0	0	0	0	0	0	0	0
709	0	0	0	0	0	0	0	0	0	0	0	0	0	0	0
710	0	0	0	0	1	0	0	0	0	0	0	0	1	0	1
711	0	0	0	0	0	0	0	0	0	0	0	0	0	0	0
712	0	0	0	0	0	0	0	0	0	0	0	0	0	0	0
713	0	0	0	0	0	0	0	-1	-2	0	0	0	0	-3	3
714	0	5	0	0	0	0	0	-3	0	0	0	0	5	-3	8
715	0	0	0	0	0	0	-3	0	0	0	0	0	0	-3	3
716	0	0	1	0	0	0	0	0	0	0	0	0	1	0	1
717	0	0	0	0	0	0	0	0	0	0	0	0	0	0	0
718	0	0	0	0	0	0	0	0	0	0	0	0	0	0	0
719	0	0	0	0	0	0	-2	0	0	0	0	0	0	-2	2
720	0	0	0	0	0	0	0	0	-2	0	0	0	0	-2	2
721	14	14	7	0	0	0	0	-2	0	0	0	0	35	-2	37
722	0	0	0	0	0	0	-3	0	0	0	0	0	0	-3	3
723	0	0	0	0	0	0	0	0	0	0	0	0	0	0	0
724	1	15	9	1	0	0	0	0	-1	0	0	0	26	-1	27
725	1	9	1	0	0	0	0	0	0	0	0	0	11	0	11
726	3	6	2	0	0	0	0	-7	0	-1	0	0	11	-8	19
727	3	15	8	0	0	0	-2	0	-3	0	0	0	26	-5	31
728	26	89	6	0	0	0	0	-14	0	0	0	0	121	-14	135
729	1	13	4	0	0	0	-3	0	0	0	0	0	18	-3	21
730	0	0	0	0	0	0	0	0	-17	-1	0	0	0	-18	18
731	8	3	6	1	0	0	0	-13	-11	0	0	0	18	-24	42
732	0	5	11	0	0	0	-2	-11	0	0	0	0	16	-13	29
733	0	0	0	0	0	0	0	0	0	0	0	0	0	0	0
734	0	0	0	0	0	0	0	0	0	0	0	0	0	0	0
735	1	24	9	0	0	0	0	-1	0	0	0	0	34	-1	35
736	1	3	4	0	2	0	0	0	-7	0	0	0	10	-7	17
737	2	38	2	0	0	0	0	-1	-5	0	0	0	42	-6	48
738	0	0	0	0	0	0	-1	-14	-2	0	0	0	0	-17	17
739	6	5	0	1	0	0	0	-4	-1	0	0	0	12	-5	17
740	2	2	1	0	0	0	0	-1	0	0	0	0	5	-1	6
741	0	0	0	0	0	0	0	0	0	0	0	0	0	0	0
742	0	2	10	0	0	0	0	-7	-6	0	0	0	12	-13	25
743	1	8	0	0	0	0	0	-1	0	0	0	0	9	-1	10
744	2	0	0	0	0	0	0	0	0	0	0	0	2	0	2
745	0	0	0	0	0	0	0	0	0	0	0	0	0	0	0
746	0	0	0	0	0	0	0	0	0	0	0	0	0	0	0
747	2	1	0	0	0	0	0	0	0	0	0	0	3	0	3
748	0	0	0	0	0	0	0	0	0	0	0	0	0	0	0
749	2	0	2	0	0	0	-1	-3	0	0	0	0	4	-4	8
750	0	12	0	0	0	0	0	-6	0	0	0	0	12	-6	18
751	0	0	0	0	0	0	0	0	0	0	0	0	0	0	0
752	0	0	0	0	0	0	0	0	0	0	0	0	0	0	0
753	0	1	0	0	0	0	0	0	0	0	0	0	1	0	1
754	2	2	0	0	0	0	0	0	0	0	0	0	4	0	4
755	0	1	0	0	0	0	0	0	0	0	0	0	1	0	1
756	0	0	0	0	0	0	0	0	0	0	0	0	0	0	0
757	0	0	0	0	0	0	0	0	0	0	0	0	0	0	0
758	0	0	0	0	0	0	0	0	0	0	0	0	0	0	0
759	0	2	0	0	0	0	0	0	-3	-4	0	0	2	-7	9
760	0	1	0	0	0	0	0	-3	-7	0	0	0	1	-10	11
761	6	20	2	0	0	0	-5	-42	-2	0	0	0	28	-49	77
762	0	0	0	0	0	0	-24	-4	-3	0	0	0	0	-31	31
763	0	0	0	0	0	0	0	-3	0	0	0	0	0	-3	3
764	2	0	0	0	0	0	0	0	0	0	0	0	2	0	2
765	0	0	0	0	0	0	0	0	0	0	0	0	0	0	0
766	0	0	1	1	0	0	0	0	0	0	0	0	2	0	2
767	1	1	0	0	0	1	0	0	0	0	0	0	3	0	3
768	0	1	1	0	0	0	0	-1	0	0	0	0	2	-1	3
769	1	0	0	1	3	1	-2	0	0	0	0	0	6	-2	8
770	9	3	29	22	3	3	0	0	0	0	0	0	69	0	69
771	7	15	26	8	2	1	0	0	0	0	0	0	59	0	59
772	39	165	138	8	0	0	0	0	0	0	0	0	350	0	350
773	14	71	20	0	0	0	0	0	0	0	0	0	105	0	105
774	0	1	0	0	0	0	0	0	-6	0	-1	0	1	-7	8
775	35	30	2	0	0	0	0	-13	-5	0	0	0	67	-18	85
776	39	15	42	1	0	0	-1	-15	0	0	0	0	97	-16	113
777	1	20	3	0	0	0	-12	0	-7	0	0	0	24	-19	43
778	2	17	0	0	0	0	-2	-78	-33	0	0	0	19	-113	132
779	51	22	3	0	0	0	-20	-344	0	0	0	0	76	-364	440
780	0	0	0	0	0	0	-50	0	0	0	0	0	0	-50	50
781	0	0	0	0	0	0	0	-3	0	0	0	0	0	-3	3
782	0	0	0	0	0	0	0	0	0	0	0	0	0	0	0
783	0	0	0	0	0	0	0	0	0	0	0	0	0	0	0
784	0	0	0	0	0	0	0	0	0	0	0	0	0	0	0
785	0	0	0	0	0	0	0	0	0	0	0	0	0	0	0
786	0	0	0	0	0	0	0	0	0	0	0	0	0	0	0
787	0	0	0	0	0	0	0	0	-1	0	0	0	0	-1	1
788	0	0	0	0	0	0	-1	0	-1	0	0	0	0	-2	2
789	23	14	4	0	0	0	-8	-27	0	0	0	0	41	-35	76
790	3	3	0	0	0	0	-31	0	0	0	0	0	6	-31	37
791	7	0	0	0	0	0	0	0	0	0	0	0	7	0	7
792	0	0	0	0	0	0	0	0	0	0	0	0	0	0	0
793	1	2	0	0	0	0	0	0	0	0	0	0	3	0	3
794	5	23	17	1	0	1	0	-2	0	0	0	0	47	-2	49
795	0	0	3	0	0	1	0	0	-7	0	0	0	4	-7	11
796	1	2	2	0	1	0	0	-2	0	0	0	0	6	-2	8
797	4	2	2	0	0	0	0	-11	-4	0	0	0	8	-15	23
798	0	0	0	0	0	1	-2	-5	-9	0	0	0	1	-16	17
799	4	5	0	0	0	1	-3	-62	0	0	0	0	10	-65	75
800	12	22	7	1	0	0	-11	-9	0	0	0	0	42	-20	62
801	2	2	0	0	0	0	0	0	0	-1	0	0	4	-1	5
802	0	0	1	1	5	0	0	-4	-2	0	0	0	7	-6	13
803	0	0	0	1	1	0	-5	-14	0	0	0	0	2	-19	21
804	1	18	0	0	0	0	-3	-1	0	0	0	0	19	-4	23
805	0	3	0	0	0	0	0	-1	-2	0	0	0	3	-3	6
806	0	0	0	0	0	0	0	-13	-1	0	0	0	0	-14	14
807	4	0	0	0	0	0	-1	-6	0	0	0	0	4	-7	11
808	0	0	0	0	0	0	0	0	0	0	0	0	0	0	0
809	0	0	0	0	0	0	0	0	0	0	0	0	0	0	0
810	0	0	0	0	0	0	0	0	0	0	0	0	0	0	0
811	0	0	0	0	0	0	0	0	0	0	0	0	0	0	0
812	12	5	1	1	0	0	0	0	0	0	0	0	19	0	19
813	5	17	10	0	0	0	0	0	0	0	0	0	32	0	32
814	4	3	0	0	0	0	0	0	0	0	0	0	7	0	7
815	7	9	1	0	1	0	0	-1	0	0	0	0	18	-1	19
816	0	1	2	0	1	0	0	0	0	0	0	0	4	0	4
817	5	16	9	1	0	0	0	-1	0	0	0	0	31	-1	32
818	0	1	0	1	0	0	0	0	0	0	0	0	2	0	2
819	0	0	0	0	0	0	0	0	-1	0	0	0	0	-1	1
820	0	99	20	0	0	0	0	-7	-1	0	0	0	119	-8	127
821	9	56	13	0	0	0	-2	-9	0	0	0	0	78	-11	89
822	0	0	0	0	0	0	0	0	-3	0	0	0	0	-3	3
823	1	0	0	0	0	0	0	-1	0	0	0	0	1	-1	2
824	0	0	0	0	0	0	0	-1	-1	0	0	0	0	-2	2
825	0	1	0	0	0	0	0	-5	0	0	0	0	1	-5	6
826	0	0	0	0	0	0	-2	0	-1	0	0	0	0	-3	3
827	0	0	0	0	0	0	0	-1	0	0	0	0	0	-1	1
828	0	0	0	0	0	0	0	0	0	0	0	0	0	0	0
829	0	0	2	0	0	0	-1	-4	-8	0	0	0	2	-13	15
830	1	16	47	0	0	0	0	-2	-1	0	0	0	64	-3	67
831	3	14	0	0	0	0	0	0	0	0	0	0	17	0	17
832	0	0	0	0	0	0	0	0	0	0	0	0	0	0	0
833	0	17	2	1	0	0	0	0	0	0	0	0	20	0	20
834	0	1	5	0	0	0	0	-3	0	0	0	0	6	-3	9
835	0	0	0	0	0	0	0	-1	-2	0	0	0	0	-3	3
836	0	0	0	0	0	0	0	-6	0	0	0	0	0	-6	6
837	0	0	0	0	0	0	0	0	-1	0	0	0	0	-1	1
838	0	7	0	0	0	0	0	-2	0	0	0	0	7	-2	9
839	1	0	1	0	0	0	0	0	-1	0	0	0	2	-1	3
840	0	0	0	0	0	0	0	-1	-2	0	0	0	0	-3	3
841	0	0	0	0	1	0	0	-35	-4	0	0	0	1	-39	40
842	0	0	0	0	0	0	-2	-19	-1	0	0	0	0	-22	22
843	0	0	1	0	0	1	-1	-2	0	0	0	0	2	-3	5
844	1	0	0	0	0	0	0	-5	-16	0	0	0	1	-21	22
845	2	5	1	1	1	0	0	-21	0	0	0	0	10	-21	31
846	11	42	36	1	2	0	-3	-1	-1	0	0	0	92	-5	97
847	1	0	0	0	0	0	0	-7	0	0	0	0	1	-7	8
848	1	0	0	0	0	0	-1	-1	0	0	0	0	1	-2	3
849	0	0	0	0	0	0	-1	0	0	0	0	0	0	-1	1
850	0	0	1	0	0	0	0	0	0	0	-1	0	1	-1	2
851	0	1	0	0	0	0	0	0	0	-1	0	0	1	-1	2
852	16	47	5	0	0	0	0	0	-17	0	0	0	68	-17	85
853	0	0	0	0	0	0	0	-41	-1	0	0	0	0	-42	42
854	0	2	1	0	0	0	-2	-3	0	0	0	0	3	-5	8
855	0	0	0	0	0	1	0	0	-3	0	0	0	1	-3	4
856	4	17	6	2	0	0	0	-6	0	0	0	0	29	-6	35
857	15	108	157	0	0	0	-2	-2	0	0	0	0	280	-4	284
858	0	0	0	0	0	0	0	-1	-16	0	0	0	0	-17	17
859	13	21	44	1	1	0	-3	-54	-4	0	-2	0	80	-63	143
860	5	4	2	0	0	0	-35	-107	-1	-3	0	0	11	-146	157
861	1	0	4	0	0	0	-43	-1	-33	-1	-1	-1	5	-80	85
862	0	0	0	0	1	0	0	-69	-22	0	0	0	1	-91	92
863	4	0	0	0	0	0	-11	-382	-47	-3	0	0	4	-443	447
864	0	2	1	0	0	0	-52	-230	-10	0	-1	0	3	-293	296
865	0	1	0	0	0	0	-244	-10	-3	0	-1	0	1	-258	259
866	1	15	0	1	0	0	-8	-13	-2	0	0	0	17	-23	40
867	0	0	0	4	0	0	-16	0	-9	0	0	0	4	-25	29
868	0	15	6	0	0	0	0	0	0	0	0	0	21	0	21
869	2	8	1	0	0	0	-2	-1	0	0	0	0	11	-3	14
870	10	1	1	0	0	0	-3	0	0	0	-1	0	12	-4	16
871	2	6	3	0	0	0	0	0	0	0	0	0	11	0	11
872	0	2	12	0	0	0	0	0	0	0	0	0	14	0	14
873	0	2	0	0	0	0	0	0	0	0	0	0	2	0	2
874	10	0	0	0	0	0	0	0	0	0	0	0	10	0	10
875	0	0	0	0	0	0	0	0	0	0	0	0	0	0	0
876	0	0	0	0	0	0	0	0	0	0	0	0	0	0	0
877	4	4	5	0	0	0	0	-1	-2	0	0	0	13	-3	16
878	0	15	6	0	0	0	-2	-4	0	0	0	0	21	-6	27
879	0	0	0	0	0	0	-1	0	0	0	0	0	0	-1	1
880	0	0	0	0	0	0	0	0	0	0	0	0	0	0	0
881	1	11	4	0	0	0	0	-21	-4	0	0	0	16	-25	41
882	0	0	0	0	0	0	0	-2	0	0	0	0	0	-2	2
883	0	0	0	0	0	0	0	-12	-1	0	0	0	0	-13	13
884	0	0	0	0	0	0	-1	0	0	0	0	0	0	-1	1
885	0	0	0	0	0	0	-1	0	-3	0	0	0	0	-4	4
886	2	2	1	0	0	0	0	-15	0	0	0	0	5	-15	20
887	2	13	1	0	0	0	-1	-4	0	0	0	0	16	-5	21
888	0	0	0	0	0	0	0	-4	-2	0	0	0	0	-6	6
889	0	0	0	0	0	0	0	-2	0	0	0	0	0	-2	2
890	1	16	2	0	0	0	0	-1	-2	0	0	0	19	-3	22
891	2	0	0	0	0	0	0	-3	0	0	0	0	2	-3	5
892	0	0	0	0	0	0	-1	0	0	0	0	0	0	-1	1
893	0	0	0	0	0	0	0	-2	0	0	0	0	0	-2	2
894	0	7	10	1	0	0	-2	0	0	0	0	0	18	-2	20
895	12	155	24	4	0	0	0	-2	0	0	0	0	195	-2	197
896	19	133	35	0	0	0	0	0	0	0	0	0	187	0	187
897	1	0	0	0	0	0	0	0	0	0	0	0	1	0	1
898	0	1	1	0	9	1	0	0	0	0	0	0	12	0	12
899	9	30	2	0	0	0	0	0	0	0	0	0	41	0	41
900	8	2	4	0	1	0	0	0	0	0	0	0	15	0	15
901	0	1	0	0	0	0	0	0	0	0	0	0	1	0	1
902	0	0	2	0	0	0	0	0	0	0	0	0	2	0	2
903	2	2	1	0	0	0	0	0	0	0	0	0	5	0	5
904	3	0	0	0	0	0	0	0	0	0	0	0	3	0	3
905	12	34	5	1	0	0	0	-1	0	0	0	0	52	-1	53
906	2	0	0	0	0	0	0	0	0	0	0	0	2	0	2
907	0	0	0	0	0	0	0	0	0	0	0	0	0	0	0
908	0	0	0	0	0	0	0	0	0	0	0	0	0	0	0
909	0	0	0	0	0	0	0	0	0	0	0	0	0	0	0
910	0	0	0	0	0	0	0	0	-17	0	0	0	0	-17	17
911	0	2	0	0	0	0	0	-6	-1	0	0	0	2	-7	9
912	1	10	10	0	0	0	-2	-3	-1	0	0	0	21	-6	27
913	0	0	0	0	0	0	-1	0	0	0	0	0	0	-1	1
914	7	23	6	2	0	0	0	0	-13	-1	0	0	38	-14	52
915	0	0	4	0	0	0	0	-2	0	0	0	0	4	-2	6
916	5	124	2	0	0	0	0	0	0	0	0	0	131	0	131
917	8	0	0	0	0	0	-3	0	0	0	0	0	8	-3	11
918	0	0	0	0	0	0	0	0	0	0	0	0	0	0	0
919	0	0	0	0	0	0	0	0	0	0	0	0	0	0	0
920	0	0	0	0	0	0	0	0	0	0	0	0	0	0	0
921	0	0	0	0	0	0	0	0	0	0	0	0	0	0	0
922	0	0	0	0	0	0	0	0	0	0	0	0	0	0	0
923	0	0	0	0	0	0	0	0	0	0	0	0	0	0	0
924	0	0	0	0	0	0	0	0	0	0	0	0	0	0	0
925	0	0	0	0	0	0	0	0	0	0	0	0	0	0	0
926	0	0	0	0	0	0	0	0	0	0	0	0	0	0	0
927	7	7	0	0	0	0	0	0	0	0	0	0	14	0	14
928	1	0	0	0	0	0	0	0	0	0	0	0	1	0	1
929	15	12	4	0	0	0	0	0	-4	0	0	0	31	-4	35
930	5	40	6	2	0	0	0	-4	0	0	0	0	53	-4	57
931	4	12	2	0	1	0	0	0	0	0	0	0	19	0	19
932	15	162	63	8	0	0	0	0	0	0	0	0	248	0	248
933	25	169	62	4	2	0	0	0	0	0	0	0	262	0	262
934	11	128	73	5	0	0	0	0	0	0	0	0	217	0	217
935	0	0	0	0	0	0	0	0	0	-1	0	0	0	-1	1
936	1	0	0	0	0	0	0	0	0	0	0	0	1	0	1
937	0	1	0	0	0	0	-1	-1	0	0	0	0	1	-2	3
938	7	20	3	0	4	0	-2	-3	-6	0	0	0	34	-11	45
939	19	132	37	0	0	0	0	-3	0	0	0	0	188	-3	191
940	14	71	2	0	1	0	-5	0	0	0	0	0	88	-5	93
941	1	5	0	1	1	0	-1	-39	-39	0	0	0	8	-79	87
942	16	27	49	1	0	3	-14	-26	-1	0	0	0	96	-41	137
943	3	2	0	0	0	0	-1	0	-1	0	0	0	5	-2	7
944	2	0	0	0	0	0	0	-2	-2	0	0	0	2	-4	6
945	1	7	1	1	0	0	0	-1	0	0	0	0	10	-1	11
946	2	19	2	0	0	0	-4	0	0	0	0	0	23	-4	27
947	3	24	3	0	4	0	0	0	0	0	0	0	34	0	34
948	76	14	3	1	1	0	0	-4	0	0	0	0	95	-4	99
949	1	3	30	1	0	0	-10	0	-6	0	0	0	35	-16	51
950	0	1	0	0	0	0	0	0	-1	0	0	0	1	-1	2
951	68	54	3	0	0	0	0	-42	-1	0	0	0	125	-43	168
952	6	78	3	0	0	0	-10	-7	-1	0	0	0	87	-18	105
953	2	17	0	0	0	0	-3	-1	0	0	0	0	19	-4	23
954	0	0	1	0	0	0	-1	0	0	0	0	0	1	-1	2
955	2	12	4	0	0	0	0	0	0	0	0	0	18	0	18
956	1	2	1	0	0	0	0	-6	0	0	0	0	4	-6	10
957	0	1	0	0	0	0	0	0	0	0	0	0	1	0	1
958	0	0	0	0	0	0	0	0	0	0	0	0	0	0	0
959	0	0	0	0	0	0	0	0	0	0	0	0	0	0	0
960	0	0	0	0	0	0	0	0	0	0	0	0	0	0	0
961	0	0	0	0	0	0	0	0	0	0	0	0	0	0	0
962	0	0	1	0	0	0	0	0	0	0	0	0	1	0	1
963	0	36	5	1	0	0	0	-1	0	0	0	0	42	-1	43
964	0	0	0	0	0	0	0	0	-1	0	0	0	0	-1	1
965	0	2	0	0	0	0	0	-7	0	0	0	0	2	-7	9
966	8	12	4	1	0	0	-3	0	0	0	0	0	25	-3	28
967	0	24	1	1	0	0	0	0	0	0	0	0	26	0	26
968	0	3	0	0	0	0	0	0	0	0	0	0	3	0	3
969	1	4	0	0	0	0	0	0	0	0	0	0	5	0	5
970	0	0	0	0	0	0	-2	0	0	0	0	0	0	-2	2
971	0	0	2	0	0	0	0	-13	0	0	0	0	2	-13	15
972	0	1	0	0	0	0	-1	0	0	0	0	0	1	-1	2
973	0	0	0	0	0	1	0	-1	0	0	0	0	1	-1	2
974	31	5	3	1	0	0	0	0	0	0	0	0	40	0	40
975	0	4	0	0	0	0	0	0	0	0	0	0	4	0	4
976	0	0	0	0	0	0	0	0	0	0	0	0	0	0	0
977	0	0	0	0	0	0	0	0	0	0	0	0	0	0	0
978	0	1	1	0	0	0	0	0	0	0	0	0	2	0	2
979	0	0	0	0	0	0	0	0	0	0	0	0	0	0	0
980	0	0	0	0	0	0	0	0	0	0	0	0	0	0	0
981	0	0	0	0	0	0	0	0	0	0	0	0	0	0	0
982	0	0	0	0	0	0	0	0	0	0	0	0	0	0	0
983	0	0	0	0	0	0	0	0	0	0	0	0	0	0	0
984	0	0	3	0	0	0	0	0	0	0	0	0	3	0	3
985	0	0	0	0	0	0	0	0	0	0	0	0	0	0	0
986	0	0	0	0	0	0	0	0	0	0	0	0	0	0	0
987	0	0	0	0	0	0	0	0	0	0	0	0	0	0	0
988	0	0	0	0	0	0	0	0	-1	0	0	0	0	-1	1
989	0	0	0	0	0	1	0	-15	0	0	0	0	1	-15	16
990	0	0	0	0	0	0	-1	0	0	0	0	0	0	-1	1
991	0	0	0	2	0	0	0	0	0	0	0	0	2	0	2
992	0	14	18	0	1	0	0	0	0	0	0	0	33	0	33
993	0	0	0	1	0	0	0	0	0	0	0	0	1	0	1
994	3	17	7	0	0	0	-2	0	0	0	0	0	27	-2	29
995	7	71	3	0	0	0	0	0	0	0	0	0	81	0	81
996	34	53	17	0	0	0	0	0	-1	0	0	0	104	-1	105
997	0	7	3	0	0	0	-1	-7	0	0	0	0	10	-8	18
998	11	65	21	0	0	0	0	0	-2	0	0	0	97	-2	99
999	1	7	2	0	0	0	-1	-33	0	0	0	0	10	-34	44
1000	0	0	0	0	0	0	-3	0	0	0	0	0	0	-3	3
1001	0	0	0	0	0	0	-1	0	0	0	0	0	0	-1	1
1002	0	0	0	0	0	0	0	0	0	0	0	0	0	0	0
1003	0	0	0	0	0	0	0	0	0	0	0	0	0	0	0
1004	0	0	0	0	0	0	0	0	0	0	0	0	0	0	0
1005	0	0	0	0	0	0	0	0	0	0	0	0	0	0	0
1006	0	0	0	0	0	0	0	0	0	0	0	0	0	0	0
1007	0	0	0	0	0	0	0	0	0	0	0	0	0	0	0
1008	0	2	13	0	0	0	0	0	0	0	0	0	15	0	15
1009	0	5	1	0	0	0	0	0	0	0	0	0	6	0	6
1010	24	251	33	1	0	0	0	0	-1	0	0	0	309	-1	310
1011	2	19	0	0	0	0	0	-23	0	-1	0	0	21	-24	45
1012	15	14	79	0	0	0	-5	0	-9	0	0	0	108	-14	122
1013	0	0	1	0	0	0	0	-1	0	0	0	0	1	-1	2
1014	35	162	79	0	0	0	-1	0	0	0	0	0	276	-1	277
1015	34	373	8	0	0	2	0	0	-5	0	0	0	417	-5	422
1016	9	145	15	10	14	85	0	-23	0	0	0	0	278	-23	301
1017	0	0	0	7	1	2	-3	0	0	0	0	0	10	-3	13
1018	0	0	0	5	3	2	0	0	-2	0	-1	0	10	-3	13
1019	1	18	5	2	1	0	0	-2	-2	0	0	0	27	-4	31
1020	19	91	29	2	3	0	0	-4	-10	0	0	0	144	-14	158
1021	3	3	2	0	1	0	0	-17	0	0	0	0	9	-17	26
1022	3	29	3	0	0	0	-1	0	0	0	0	0	35	-1	36
1023	2	3	0	0	0	0	0	0	-3	0	0	0	5	-3	8
1024	1	1	0	0	0	0	0	-3	-4	0	0	0	2	-7	9
1025	0	0	3	0	0	0	-2	-15	-2	0	0	0	3	-19	22
1026	0	0	0	0	0	0	-9	-17	-1	0	0	0	0	-27	27
1027	0	0	0	0	0	0	-7	0	0	0	0	0	0	-7	7
1028	0	0	0	0	0	0	0	0	-1	0	0	0	0	-1	1
1029	3	19	6	0	0	0	0	0	0	0	0	0	28	0	28
1030	4	14	0	0	0	0	0	0	0	0	0	0	18	0	18
1031	2	0	0	0	0	0	0	0	0	0	0	0	2	0	2
1032	0	0	0	0	0	0	0	0	0	0	0	0	0	0	0
1033	0	0	0	0	0	0	0	0	0	0	0	0	0	0	0
1034	0	0	0	0	0	0	0	0	0	0	0	0	0	0	0
1035	0	0	0	0	0	0	0	0	0	0	0	0	0	0	0
1036	0	0	0	0	0	0	0	0	0	0	0	0	0	0	0
1037	0	0	0	0	0	0	0	0	0	0	0	0	0	0	0
1038	1	2	0	0	0	0	0	0	0	0	0	0	3	0	3
1039	1	1	4	0	0	0	0	0	0	0	0	0	6	0	6
1040	0	0	2	0	0	0	-1	0	0	0	0	0	2	-1	3
1041	0	4	0	0	0	0	-1	0	0	0	0	0	4	-1	5
1042	71	217	50	3	2	0	-1	-7	-2	0	0	0	343	-10	353
1043	10	34	14	2	1	0	-4	-22	0	0	0	0	61	-26	87
1044	0	0	0	0	0	0	-11	0	0	0	0	0	0	-11	11
1045	0	5	2	0	0	0	-1	0	0	0	0	0	7	-1	8
1046	3	8	1	0	1	0	0	0	0	0	0	0	13	0	13
[truncated: 1,485 more rows]

## Sheet: CasaMV1 20-25 ALYU-313
position	20	21	22	23	24	25	20_rev	21_rev	22_rev	23_rev	24_rev	25_rev	fwd_total	rev_total	total
[truncated: 2,855 more rows]

[truncated: 1 more sheets: CasaMV1 15-34 ALYU-313]
