# Supplementary material for: Cannabis Virome Reconstruction and Antiviral RNAi Characterization through Small RNA Sequencing
Source: Plants (Basel). 2023 Nov 21;12(23):3925. doi: 10.3390/plants12233925 (PMC10707731; doi:10.3390/plants12233925)
Supplement: Supplementary file 1 [file plants-12-03925-s001.zip › Table S1.xlsx]

## Sheet: Sheet1
Table S1. PCR primers used for detection of Cannabis virome components.
Primer name	Sequence 5’ -> 3'	Annealing Temperature	Amplicon Size	Reference
CasaMV1_F	CTTCAATTAGCTTCGCCCGC	57	412	This study
CasaMV1_R	GGGAGATACGAACGCTGGAG
GLPV CP_F	TGATATTTGGGCGGCGATTG	57	430	10.3390/v12060602
GLPV-CP_R	ACTTGAACACCCACACCTGA
CanPLV_F_amplicon1	CATTTCGACGGCCTAAAGCG	57	558	This study
CanPLV_R_amplicon1	AAAGGGGATAGCCCCAAACG
CanPLV_F_amplicon2	AGAAGTCTCCAGGTTTGCCG	57	785	This study
CanPLV_R_amplicon2	AGCAAGAGCGGCCATACTAC
CanCV RdRP_F	ATCGCATCTCCCAATTCATC	55	202	https://doi.org/10.1007/s10658-017-1301-y
CanCV RdRp_R	GGCTTGAGTCCA TTTTCAGG
CanCV CP_F	CAATGCCATGAAATCACTCG	55	525	https://doi.org/10.1007/s10658-017-1301-y
CanCV CP_R	TAGGGATGCTTGGCTTGAAC
